# Supplementary material for: Overdominant expression of genes plays a key role in root growth of tobacco hybrids
Source: Front Plant Sci. 2023 Jan 31;14:1107550. doi: 10.3389/fpls.2023.1107550 (PMC9927235; doi:10.3389/fpls.2023.1107550)
Supplement: Supplementary file 1 [file Table_1.xls]

## Sheet: Table1
The root number and Heterosis of all hybrids and their parents
Genotypes	Bioreplicate1	Bioreplicate2	Bioreplicate3	Mid- parent heterosis
K326×GDH88	1184	1246	1123	0.939004
K326	742	711	680
GDH88	464	511	558
K326×Bina No.1	738	694.5	782	0.346401
K326	742	711	680
Bina No.1	350.25	385	421
K326×Jiucaiping No.2	823	878	934	0.67218
K326	742	711	680
Jiucaiping No.2	360	343	326
K326×Nanjiang No.3	501	650	575.5	-0.144936
K326	742	711	680
Nanjiang No.3	563	705	629
VA116×GDH88	1202	1167.5	1133	0.756885
VA116	829	819.5	810
GDH88	464	511	558
VA116×Bina No.1	975	855	915	0.519955
VA116	829	819.5	810
Bina No.1	350.25	385	421
VA116×Jiucaiping No.2	953	854	903.5	0.554315
VA116	829	819.5	810
Jiucaiping No.2	360	343	326
VA116×Nanjiang No.3	1024	990	1058	0.413505
VA116	829	819.5	810
Nanjiang No.3	563	705	629
G70×GDH88	1074	1003.5	933	0.983498
G70	516	449	583
GDH88	464	511	558
G70×Bina No.1	809	876.5	944	0.950073
G70	516	449	583
Bina No.1	350.25	385	421
G70×Jiucaiping No.2	667	623	579	0.456664
G70	516	449	583
Jiucaiping No.2	360	343	326
G70×Nanjiang No.3	995	957	919	0.673127
G70	516	449	583
Nanjiang No.3	563	705	629

## Sheet: Table2
Overview of RNA sequencing data of all 15 transcriptomes
Sample	Clean reads	Error rate(%)	Q20(%)	Q30(%)	GC content(%)	Total mapped
G70_3	86590614	0.0248	98.14	94.32	43.2	82635966(95.43%)
G70_2	76016898	0.0251	98.02	93.97	43.17	72933006(95.94%)
G70_1	81299068	0.0251	98.02	93.98	43.25	77457553(95.27%)
JCP_3	89707652	0.025	98.06	94.16	43.28	85940353(95.8%)
JCP_2	80357202	0.0249	98.1	94.24	43.11	76883524(95.68%)
JCP_1	77394960	0.0251	98.02	94.05	43.24	73932311(95.53%)
K326_3	92864548	0.025	98.04	94.1	43.17	89091751(95.94%)
K326_2	85689118	0.0249	98.07	94.18	43.34	82059557(95.76%)
K326_1	98828108	0.0252	97.96	93.91	43.29	94160178(95.28%)
GJ_3	84228592	0.0251	98.01	94.02	43.18	79859783(94.81%)
GJ_2	89682560	0.0253	97.9	93.8	43.05	84916422(94.69%)
GJ_1	84489812	0.0253	97.93	93.77	43.04	80320244(95.07%)
KJ_3	94023002	0.0252	97.97	93.89	43	89705805(95.41%)
KJ_2	89221012	0.0253	97.95	93.85	43.07	85142295(95.43%)
KJ_1	84114094	0.0251	98.02	94.07	42.76	80135325(95.27%)

## Sheet: Table3
Genes expressed in hybrids and their parents
Gene_id	G70_3	G70_2	G70_1	JCP_3	JCP_2	JCP_1	K326_3	K326_2	K326_1	GJ_3	GJ_2	GJ_1	KJ_3	KJ_2	KJ_1
Nitab4.5_0000001g0020	140.67	106.15	98.8	111.04	88.45	98.64	111.77	85.22	112.92	142.56	148.9	104.14	166.78	136.76	142.09
Nitab4.5_0000001g0030	1.35	2.86	1.83	1.74	1.15	2.1	1.99	1.31	2.05	0.75	0.91	0.8	0.73	0.8	0.74
Nitab4.5_0000001g0040	23.7	27.23	27.04	19.31	22.78	23.97	23.52	23.6	20.01	24.9	25.96	27.81	26.41	24.8	26.98
Nitab4.5_0000001g0050	0.84	1.51	0.75	1.18	0.59	2.12	1.22	0.76	1.17	1.29	0.69	1.69	1.19	2.28	2.68
Nitab4.5_0000001g0060	24.03	27	18.52	30.41	25.72	26.28	44.98	30.47	47.5	49.76	33.79	58.58	45.17	63.88	54.92
Nitab4.5_0000001g0070	4.53	4.68	4.3	5.36	3.76	6.22	4.28	3.86	4.3	3.65	3.58	3.25	2.94	4.37	3.92
Nitab4.5_0000001g0090	15.95	18.83	21.89	18.54	19.12	17.33	20.63	20.05	17.8	17.6	14.91	18.27	18	19.72	20.53
Nitab4.5_0000001g0100	8.63	9.94	13.29	10.55	11.24	9.67	11.79	11.15	11.3	10.1	9.41	8.67	7.18	9.52	7.18
Nitab4.5_0000001g0110	14.54	13.42	18.44	15.35	14.59	14.44	15.24	16.38	16.33	13.91	16.31	13.14	11.57	10.98	9.96
Nitab4.5_0000001g0120	5.75	5.54	6.49	4.99	5.73	5.13	5.29	5.39	4.94	5.05	5.47	3.97	3.61	4.38	3.03
Nitab4.5_0000001g0150	12.37	12.28	14.81	13.21	12.75	11.94	13.54	14.32	13	10.7	9.79	10.33	10.44	11.59	9.45
Nitab4.5_0000001g0160	1.7	0.82	2.34	1.63	2.05	1.54	1.28	2.13	1.7	1.63	1.85	1.83	1.84	1.58	1.48
Nitab4.5_0000001g0180	0.07	0.1	0.16	0.12	0.32	0.06	0.07	0.05	0.09	0.1	0.12	0.08	0.21	0.17	0.1
Nitab4.5_0000001g0230	3.63	2.72	4.79	3.49	4.01	3.3	4.05	4.65	4.19	5.34	4.86	4	3.57	3.63	2.64
Nitab4.5_0000001g0270	106.34	143.44	139.74	117.74	138.17	114.87	109.78	124.83	124.26	96.7	102.89	91.15	87.12	102.41	110.9
Nitab4.5_0000001g0310	5.55	5.4	6.26	6.9	6.96	6.08	5.45	6.98	6.43	5.42	5.32	4.92	3.93	4.8	4.56
Nitab4.5_0000001g0350	32.9	27.11	36.85	38.37	36.44	36.04	34.58	36.68	37.26	36.72	33.69	33.46	26.65	31.46	27.49
Nitab4.5_0000001g0360	10.03	8.73	12.45	10.98	11.01	10.83	10.49	13.34	11.79	10.31	10.15	9.04	8.95	8.03	6.94
Nitab4.5_0000001g0370	21.18	21.67	25.53	23.18	25.03	23.9	22.64	26.77	23.44	23.16	23.77	21.78	20.75	22.01	17.04
Nitab4.5_0000001g0380	11.67	14.68	18.48	12.21	15.3	13.06	11.59	16.17	12.98	15.19	15.03	12.43	14.18	12.45	11.92
Nitab4.5_0000001g0390	0.32	0.17	0.4	0.77	0.58	0.63	0.35	0.29	0.42	0.35	0.73	0.59	1.02	0.69	0.21
Nitab4.5_0000001g0400	2.85	3.59	1.86	2.43	1.88	2.38	3.99	2	3.06	5.16	6.81	6.96	10.6	6.75	8.91
Nitab4.5_0000001g0420	8.95	10.5	12.14	10.63	12.05	11.7	10.77	12.26	10.8	10.3	8.81	9.43	7.69	8.3	7.55
Nitab4.5_0000001g0430	2.38	3.37	2.33	3.38	3.17	3.23	2.43	2.53	2.52	3.11	2.41	3.24	2.56	3.08	2.36
Nitab4.5_0000001g0440	31.21	30.71	32.95	29.68	30.33	29.09	32.87	30	33.51	36.42	31.49	34.96	31.01	32.3	32.51
Nitab4.5_0000001g0490	9.96	9.87	12.13	9.51	9.69	9.39	8.68	9.85	8.83	9.91	10.58	10.33	11.03	8.59	10.86
Nitab4.5_0000002g0020	2.42	3.79	2.2	1.04	1.59	1.8	2.93	4.2	3.24	1.93	1.17	1.36	1.74	1.2	3.64
Nitab4.5_0000002g0030	5.03	3.96	6.28	5.76	6.07	5.62	5.52	6.11	5.58	5.4	5.48	4.93	5.76	5.12	3.56
Nitab4.5_0000002g0040	2.07	1.13	4.09	3.6	2.7	4.33	4.81	2.61	7.21	3.61	6.02	4.03	5.71	8.21	1.44
Nitab4.5_0000002g0060	0.29	0.2	0.46	0.72	0.62	0.62	0.39	0.47	0.41	0.87	0.71	0.76	0.76	0.6	0.73
Nitab4.5_0000002g0080	0.64	1.53	2.2	3.1	1.62	1.7	1.51	2.74	2.9	1.56	1.27	0.65	0.37	0.84	1.28
Nitab4.5_0000002g0090	0.47	0.77	0.54	0.21	0.27	0.62	0.3	0.67	0.63	0.3	0.47	0.26	0.27	0.67	0.22
Nitab4.5_0000002g0110	6.35	6.95	8.21	0.03	0.08	0.04	0.05	0.09	0.03	0.01	0.06	0.01	0.07	0.05	0.08
Nitab4.5_0000002g0120	6.07	8.46	6.57	7.63	5.8	7.1	9.4	4.63	6.78	6.42	8.08	6.17	7.56	8.28	8.36
Nitab4.5_0000002g0140	44.21	43.04	46.38	42.16	47.04	35.83	42.49	41.1	39.5	43.41	42.06	38.86	32.07	35.91	33.18
Nitab4.5_0000002g0150	5.57	6.24	7.87	6.64	6.96	6.72	5.86	6.71	5.8	5.57	5.14	5.44	4.37	4.84	4.03
Nitab4.5_0000002g0160	7.11	6.51	7.3	6.43	10.81	6.68	10.62	10.65	10.22	12.59	8.86	12.96	10.58	11.18	11.47
Nitab4.5_0000002g0170	28.89	29.37	32.43	30.8	32.07	31.37	30.4	34.14	32.18	31.72	28.56	26.73	26.37	23.64	20.67
Nitab4.5_0000002g0180	3.08	2.7	2.97	2.62	2.84	2.87	2.96	3.18	3.07	3.1	3.38	3.19	4.77	3.22	3.37
Nitab4.5_0000002g0190	6.88	6.44	8.79	8.23	7.87	8.38	7.32	7.91	7.79	7.35	7.35	7.04	6.57	6.45	5.78
Nitab4.5_0000002g0200	1.75	2.75	3.2	2.68	2.66	2.1	1.65	3.26	2.24	1.36	1.68	1.33	0.87	1.53	0.79
Nitab4.5_0000002g0240	3.65	2.21	3.83	3.55	3.39	3.35	3.51	2.93	3.43	3.78	3.72	4.27	4.19	3.92	3.51
Nitab4.5_0000002g0280	1.08	1.17	1.58	0.93	1.9	1.19	0.95	1.3	0.86	0.82	0.86	0.97	0.51	0.69	0.9
Nitab4.5_0000002g0290	3.78	4.37	4.83	5.41	4.74	4	4.16	5.78	4.73	4.45	2.67	4.38	1.73	2.64	1.9
Nitab4.5_0000002g0320	8.79	12.66	12.61	11.94	12.97	10.74	10.82	13.25	11.35	9.29	8.4	9.76	6.74	9.09	9.21
Nitab4.5_0000002g0340	0.8	0.45	1.57	0.91	0.95	0.69	1.33	1.48	0.96	1.23	1.17	1.41	0.89	0.86	1.42
Nitab4.5_0000002g0350	1.98	2.26	2.54	2.08	2.01	1.59	1.69	2.3	2.01	1.3	1.38	0.73	1.17	1.27	0.83
Nitab4.5_0000002g0360	1.68	2.37	3.12	2.53	1.81	2.55	1.14	2.52	1.44	0.71	1.04	0.84	0.49	0.81	0.97
Nitab4.5_0000002g0390	47.79	44.91	41.32	13.97	21.22	3.87	22	14.55	20.72	31.96	41.87	14.88	9.35	5.04	58.09
Nitab4.5_0000002g0400	148.33	118.85	196.76	125.57	156.95	146.81	135.29	173.24	142.87	135.64	151.67	166.79	183.63	159.69	159.08
Nitab4.5_0000002g0410	3.94	3.92	4.55	4.33	5.23	4.41	4.2	5.66	4.34	3.93	4.62	3.9	3.7	3.74	3.5
Nitab4.5_0000002g0430	7.38	8.07	8.69	7.39	6.51	5.94	7.55	8.83	6.82	7.67	7.58	6.85	7.49	6.23	8.18
Nitab4.5_0000002g0440	108.23	143.33	136.01	62.65	67.84	67.41	70.53	80.47	66.68	53.67	56.53	50.43	45.1	51.72	51.61
Nitab4.5_0000002g0490	1.45	1.03	0.91	0.76	0.92	0.86	0.57	1.62	0.75	0.76	0.91	0.65	1.08	1.03	1.02
Nitab4.5_0000002g0520	5.17	4.81	6.03	5.27	6.25	5.38	6.33	7.36	7.15	7.32	6.43	5.21	5.3	5.39	4.52
Nitab4.5_0000002g0560	16.68	9.46	11.76	11.93	12.54	11.72	12.39	11.65	12.45	14.83	13.5	12.48	13.12	13.52	10.8
Nitab4.5_0000002g0580	2.84	2.89	3.32	3.69	3.38	3.09	2.52	3.34	2.74	2.99	3.06	2.71	2.66	2.74	2.81
Nitab4.5_0000002g0590	2.25	4.54	4.89	4.76	6.18	4.87	5.08	10.24	5.37	4.15	4.61	2.36	1.07	2.2	1.55
Nitab4.5_0000003g0030	5.49	3.82	4.89	4.26	4.41	4.74	3.9	4.54	5.61	4.8	6.07	4.78	5.69	5.17	4.59
Nitab4.5_0000003g0040	146.69	130.88	92.1	118.34	76.99	124.01	82.4	68.87	89.2	68.69	75.08	56.15	68.33	69.2	58.93
Nitab4.5_0000003g0050	6.55	4.48	6.9	6.2	6.16	6.28	5.81	7.13	7.42	6.65	7.05	6.26	5.82	5.61	3.84
Nitab4.5_0000003g0060	3.22	2.51	7.14	4.81	8.04	5.49	4.02	9.08	2.62	2.25	2.31	3.07	2.22	2.38	2.33
Nitab4.5_0000003g0070	10.38	5.37	12.69	13.11	16.35	13.57	9.77	16.04	10.05	12.75	12.35	9.85	8.01	6.73	5.5
Nitab4.5_0000003g0100	13.79	13.37	15.39	14.74	15.6	16.15	16.06	16.11	14.34	15.29	15.21	15.86	19.7	16.14	21.17
Nitab4.5_0000003g0110	9.98	7.8	12.3	9.36	13.35	9.13	9.33	13.03	8.8	9.65	10.25	10.03	11.34	9.58	9.29
Nitab4.5_0000003g0130	6.67	5.39	6.61	6.47	7.03	6.37	6.82	7.19	6.68	7.01	7.45	8.92	9.18	6.59	7.38
Nitab4.5_0000003g0200	1.95	0.18	0.74	0.97	1.65	1.01	0.63	1.36	0.43	2.26	2.08	0.34	2.01	0.32	0.66
Nitab4.5_0000003g0210	44.26	33.33	73.66	45.45	68.9	38.62	36.67	73.74	44.5	41.86	39.59	25.54	22.9	28	17.05
Nitab4.5_0000003g0220	2.18	2.33	3.03	2.21	2.76	1.84	2.66	3.55	3.11	2.67	2.75	3.46	3.45	3.03	3.91
Nitab4.5_0000003g0230	1.81	3.06	3.68	3.4	3.67	2.67	2.38	3.74	2.37	3.11	1.55	2.22	2.28	3.01	0.92
Nitab4.5_0000003g0240	1.61	0.96	1.5	1.56	1.59	1.4	1.76	1.73	2.16	1.74	3.05	2.87	2.7	2.66	2.35
Nitab4.5_0000003g0270	10.5	12.63	13.33	14.73	14.91	16.36	14.73	8.59	13.99	21.41	28.94	30.15	26.55	25.82	16.44
Nitab4.5_0000003g0280	2.94	1.92	4.67	5.89	5.44	5.6	3.17	4.8	3.27	3.48	2.97	3.59	1.74	2.12	2.11
Nitab4.5_0000003g0290	3.1	2.23	4.56	2.46	3.6	2.32	2.69	3.87	2.56	3.4	2.68	2.33	2.42	2.25	2.84
Nitab4.5_0000003g0330	0.98	0.69	1.87	0.81	1.05	0.81	0.94	1.43	1.13	0.99	1.03	0.89	0.48	0.77	0.61
Nitab4.5_0000003g0340	43.78	56.84	53.26	44.6	45.58	46.63	50.34	41.65	48.72	36.01	34.01	37.16	36.08	38.08	49.73
Nitab4.5_0000003g0360	3.96	3.72	4.92	5.64	4.48	4.75	4.99	6.13	6.09	5.92	5.12	5.28	4.73	5.32	3.93
Nitab4.5_0000003g0370	17.1	21.5	24.66	16.66	21.09	18.98	19.65	25.92	21.08	14.34	16.36	13.66	8.32	11.04	11.12
Nitab4.5_0000003g0380	1.78	2.2	2.78	2.15	3.06	1.93	1.99	3.05	2.31	2.1	2.55	1.98	1.56	1.77	1.42
Nitab4.5_0000003g0410	1.28	3.88	2.85	1.35	1.49	2.44	1.73	2.28	1.81	0.66	1.43	0.71	0.38	1.11	0.88
Nitab4.5_0000003g0420	3.48	5.01	4.94	4.86	5.88	5.18	5.32	7.03	4.01	4.27	4.09	6.01	4.76	5.53	5.65
Nitab4.5_0000003g0440	3.2	3.07	4.03	2.72	2.84	2.72	2.73	3	2.95	2.91	2.94	3.02	2.49	1.96	2.56
Nitab4.5_0000003g0450	7.15	4.31	7.46	6.51	7.17	6.46	6.34	7.63	6.14	8.56	8.58	7.69	8.37	7.57	5.55
Nitab4.5_0000003g0480	95.66	140.22	137.12	122.45	126.93	94.87	113.65	125.3	115.57	95.02	90.49	88.3	81.73	78.53	79.12
Nitab4.5_0000003g0490	4.23	3.77	3.69	5.18	6.05	4.75	3.45	4.39	4.76	3.44	5.29	3.22	3.45	4.95	2.22
Nitab4.5_0000003g0520	2.1	1.91	2.73	2.04	2.38	2.34	2.08	2.65	2.05	1.27	1.44	1.86	0.96	1.35	1.81
Nitab4.5_0000003g0530	13.95	14.46	17.62	14.72	16.4	13.32	13.63	21.68	16.61	15.66	16.94	12.56	10.19	10.29	9.67
Nitab4.5_0000003g0540	3.94	3.03	4.09	3.24	3.9	3.17	4.98	5.67	5.26	4.74	4.03	6.12	5.1	5.3	3.42
Nitab4.5_0000003g0550	29.67	14.95	32.45	28.73	30.83	26.08	27.51	30.42	28.01	32.18	38.53	31.02	34.33	29.56	21.16
Nitab4.5_0000003g0570	1.49	2.36	2.03	1.77	1.55	1.74	1.52	2.57	1.72	1.01	0.95	1	1.03	1.32	0.94
Nitab4.5_0000003g0580	18.38	19.07	18.18	17.64	18.4	16.63	19.56	22.22	18.4	17.84	19.47	18.23	13.48	17.29	16.04
Nitab4.5_0000003g0590	7.04	8.12	11.59	8.99	8.82	7.7	7.38	9.53	9.11	7.45	8.47	6.25	5.6	6.57	6.2
Nitab4.5_0000003g0600	0.88	1.99	1.76	0.92	0.81	0.76	1.87	1	1.9	0.74	1.28	0.64	0.17	0.56	0.72
Nitab4.5_0000003g0610	4.23	4.28	7.19	5.25	6.22	5.24	4.52	7.79	5.18	5.02	4.56	3.08	1.46	2.34	1.93
Nitab4.5_0000003g0620	100.52	65.72	93.97	80.77	103.87	74.65	78.37	132.41	104.95	84.19	85.58	72.92	62.37	58.1	47.18
Nitab4.5_0000003g0650	162.96	230.37	216.08	211.58	222.48	206.29	203.27	232.2	219.33	169.3	159.79	172.64	127.87	155.06	150.06
Nitab4.5_0000003g0670	4.58	5.24	5.54	4.34	6.03	4.51	4.21	5.45	4.53	4.06	3.17	4.33	3.04	4	3.91
Nitab4.5_0000003g0680	1.02	2.12	1.91	1.26	1.47	1.63	1.84	1.27	1.69	1.36	0.86	1.78	1.19	1.37	1.61
Nitab4.5_0000003g0690	6.1	6.7	9.16	6.22	8.51	6.26	6.6	8.63	8.03	8.38	7.05	6.78	6.66	5.51	5.07
Nitab4.5_0000003g0700	0.27	0.58	0.96	0.73	0.42	0.66	0.53	1	0.42	0.36	0.73	0.31	0.66	0.42	0.23
Nitab4.5_0000003g0710	4.64	2.72	5.56	3.41	4.85	3.04	3.37	5.76	3.23	4.82	5.13	4.45	4.31	4.56	3.87
Nitab4.5_0000003g0720	0.84	1.4	2.21	1.18	0.83	1.18	0.76	1.21	0.74	0.82	0.84	0.87	0.4	0.55	0.39
Nitab4.5_0000003g0730	4.08	4.95	5.5	3.8	3.95	4.56	3.28	4.65	4.18	3.94	4.15	4.03	3.18	2.63	4.25
Nitab4.5_0000003g0740	0.9	0.87	1.25	1.27	1.37	0.27	1.18	1.52	0.99	1.31	1.22	0.82	0.31	0.99	1.72
Nitab4.5_0000003g0760	3.42	4.51	5.24	4.79	5.33	4.81	3.8	5.59	3.93	3.94	3.97	3.32	3.42	3.11	2.44
Nitab4.5_0000003g0780	343.43	506.27	401.75	381.02	388.5	379.5	369.3	421.23	383.09	337.19	313.79	325.59	298.8	318.81	357.21
Nitab4.5_0000003g0800	0.89	1.07	1.07	1.7	0.35	0.78	3.53	0.95	1.85	0.65	1.17	0.64	1.09	0.6	1.53
Nitab4.5_0000003g0820	14.38	10.41	18.55	11	11.44	10.14	15.33	14.84	15.89	17.73	18.97	15.76	20.17	16.25	11.64
Nitab4.5_0000003g0830	46.66	83.65	49.24	53.98	58.8	59.73	34.14	28.33	32.57	30.75	47.45	22.11	20.55	21.65	20.01
Nitab4.5_0000003g0860	8.42	5.13	10.65	7.14	8.22	6.89	5.89	5.78	6.49	7.33	11.97	7.72	8.34	5.65	4.66
Nitab4.5_0000003g0870	7	4.5	7.18	5.57	6.38	4.84	6.42	6.35	7.25	9.22	9.61	8.39	8.45	7.61	6.45
Nitab4.5_0000003g0890	70.48	99.58	23.3	110.28	53.84	131.73	93.95	44.31	96.13	93.37	127.21	102.56	132.84	94.34	67.3
Nitab4.5_0000003g0900	26.6	16.95	15.91	13.37	20.13	9.38	62.2	15.92	31.43	28.23	15.76	61.81	40.97	72.19	65.54
Nitab4.5_0000003g0920	6.61	10.4	9.75	8.78	8	9.11	7.79	11.53	8.36	4.1	4.86	3.94	2.65	3.65	4.03
Nitab4.5_0000003g0930	5	4.41	5.71	4.12	4.87	3.77	3.99	5.61	5.19	3.84	3.97	2.86	3.46	2.74	2.83
Nitab4.5_0000003g0950	0.25	1.26	2.07	0.46	0.66	0.88	1.49	3.79	1.07	0.51	1.31	0.63	0.15	0.36	0.58
Nitab4.5_0000004g0010	4.58	4.87	5.35	5.22	4.71	5.42	5.99	4.51	5.05	8.6	7.3	8.11	8.41	9.12	8.34
Nitab4.5_0000004g0020	0.14	0.3	0.18	0.18	0.24	0.53	0.18	0.11	0.25	0.17	0.25	0.26	0.08	0.05	0.37
Nitab4.5_0000004g0060	2.73	3.16	3.44	4.03	3.23	3.21	3.08	4.26	3.93	2.87	2.96	2.25	2.16	2.06	1.63
Nitab4.5_0000004g0070	4	6.34	5.45	6	5.28	5.07	3.61	5.88	4.11	3.18	4.58	4.28	4.04	2.63	3.5
Nitab4.5_0000004g0100	1.83	3.38	3.17	2.89	1.95	2.86	2.21	2.89	2.32	1.39	1.63	1.23	0.38	0.89	1.07
Nitab4.5_0000004g0120	15.9	13.54	12.89	10.54	12.12	9.86	8.94	16.92	14.25	7.49	20.45	9.5	12.92	8.48	8.51
Nitab4.5_0000004g0140	0.3	0.13	0.21	0.3	0.03	0.08	0.51	0.25	0.24	0.41	0.27	0.15	0.14	0.22	0.18
Nitab4.5_0000004g0160	44.15	65.87	41.75	64.3	47.78	22.34	54.93	49.74	50.51	33.08	31.45	35.67	28.43	41.97	52.78
Nitab4.5_0000004g0170	173.83	269.59	235.46	221.2	234.58	232.71	216.64	234.04	211	172.38	171.78	193.51	152.39	176.32	184.61
Nitab4.5_0000004g0180	36.03	29.96	30.77	25.94	28.2	26.49	25.11	28.69	29.48	24.83	26	26.27	23.69	26.91	31.44
Nitab4.5_0000004g0190	1.9	1.15	2.49	1.7	1.72	1.45	1.42	1.82	2.58	2.13	2.69	1.69	2.1	1.75	1.26
Nitab4.5_0000004g0210	1.87	2.02	0.19	0.76	0.26	1.06	0.77	0.1	0.2	0.33	0.24	0.58	1.44	1.11	1.77
Nitab4.5_0000004g0230	4.43	4.52	6.29	4.99	4.1	4.17	4.16	4.95	5.54	4.06	4.42	3.29	4.27	4.38	3.22
Nitab4.5_0000004g0240	4.11	2.7	4.34	4	3.89	3.57	3.98	4.28	4.47	4.42	4.72	3.88	4.59	3.83	3
Nitab4.5_0000004g0340	3.17	6.33	4.66	5.91	4.2	6.34	4.47	5.63	5.81	2.91	3.55	3.41	1.99	2.67	3.62
Nitab4.5_0000005g0010	9.3	8.98	10.97	11.21	12.1	10.49	11.56	13.73	12.52	10.11	10.74	10.02	9.21	10.34	10.66
Nitab4.5_0000005g0020	19.22	10.61	11.85	12.85	12.91	10.59	24.2	11.19	21.01	21.55	17.21	26.39	23.61	28.11	20.63
Nitab4.5_0000005g0030	5.04	4.12	6.08	3.27	4.41	4.1	4.21	5.14	4.25	5.09	4.52	4.97	4.77	4.31	4.52
Nitab4.5_0000005g0070	1.25	1.3	1.47	3.15	1.79	2.38	4.22	3.4	7.35	1.92	2.22	0.79	4.2	3.61	4.74
Nitab4.5_0000005g0080	1.24	0.89	1.92	1.86	3.07	2.2	1.82	3	2.46	1.77	1.74	1.49	1.41	1.58	0.91
Nitab4.5_0000005g0090	12.03	4.27	8.78	4.49	6.22	3.52	3.85	6.79	4.83	7.84	8.47	5.51	4.49	4.74	6.91
Nitab4.5_0000005g0100	4.4	4.81	5.59	5.24	5.75	5.59	5.86	7.17	6.17	4.69	4.62	4.57	4.15	3.98	2.97
Nitab4.5_0000005g0110	3.29	4.07	3.53	4.69	3.08	4.22	5.2	4.47	5.13	2.51	1.87	2.7	2.09	1.54	2.66
Nitab4.5_0000005g0120	0.25	0.21	0.39	0.3	0.12	0.22	0.3	0.23	0.24	0.38	0.38	0.26	0.17	0.28	0.41
Nitab4.5_0000005g0180	0.04	0.33	0.33	0.98	0.74	0.78	0.32	0.67	0.91	0.28	0.19	0.32	0.33	0.34	0.31
Nitab4.5_0000005g0190	41.12	40.39	21.77	57.41	24.87	65.75	45.25	11.38	37.06	23.87	34.52	24.98	46.72	26.84	34.72
Nitab4.5_0000005g0200	32.53	37.28	51.58	40.73	48.29	35.64	34.47	42.73	34.78	35.25	27.28	26.03	25.21	23.27	22.06
Nitab4.5_0000005g0230	20.31	22.53	21.06	24.95	27.3	23.1	30.28	26.64	27.38	25.51	22.26	27.75	25.84	34.15	33.04
Nitab4.5_0000005g0240	4.22	4.81	4.95	4.82	5.61	5.04	4.88	6.64	4.49	5.16	5.61	5.48	5.66	5.55	3.84
Nitab4.5_0000005g0290	6.11	4.54	5.35	1.47	1.52	1.38	3.38	1.65	2.91	5.74	4.47	12.12	10.93	3.09	3.76
Nitab4.5_0000005g0300	1.08	1	1.31	6.65	7.83	6.74	7.43	9.18	7.14	1.14	0.6	0.87	4.12	3.88	2.69
Nitab4.5_0000005g0310	14.44	8.43	3.35	21.35	6.09	8.64	24.19	6.61	22.78	20.76	9.52	26.95	26.7	34.88	15.86
Nitab4.5_0000005g0330	0.21	0.15	0.15	0.07	0.03	0.08	0.04	0.17	0.08	0.1	0.09	0.17	0.15	0.07	0.1
Nitab4.5_0000005g0340	29.42	32.66	48.58	25.55	26.07	23.83	27.11	33.8	28.09	27.71	16.87	19.4	9.76	14.49	5.96
Nitab4.5_0000005g0360	15.6	15.69	16.95	16.5	14.88	15.78	14.74	16.32	16.94	20.84	18.5	17.52	16.07	16.52	11.45
Nitab4.5_0000005g0370	0.79	1.59	0.92	1.45	1.48	1.43	1.13	1.26	1.09	0.9	1.43	1.07	0.64	0.54	0.85
Nitab4.5_0000005g0410	2.28	1.95	2.75	1.29	1.14	1.87	1.57	1.4	1.44	1.27	2.13	1.52	1.27	1.1	0.76
Nitab4.5_0000005g0420	4.43	1.41	0.24	0.72	0.14	0.71	0.25	0.13	0.26	0.29	0.17	0.12	0.16	0.13	0.4
Nitab4.5_0000005g0440	12.35	9.24	2.87	3.07	3.45	3.16	4.77	2.57	3.58	2.64	4.51	4.89	2.72	2.42	0.55
Nitab4.5_0000005g0450	4.82	8.75	8.99	7.87	14.37	15.24	13.16	11.43	11.63	4.71	4.69	5.73	6.04	7.81	12.54
Nitab4.5_0000005g0470	2.55	2.02	4.66	2.34	1.61	1.09	1.61	4.08	2.58	3.67	1.99	2.58	1.23	1.82	2.53
Nitab4.5_0000005g0480	16.87	20.28	21.93	19.66	21.72	23.05	19.07	23.93	19.24	18.47	17.84	18.48	16.75	15.97	17
Nitab4.5_0000005g0500	2.77	3.81	1.65	3.21	1.88	2.92	3.04	2.51	2.62	2.25	1.69	1.95	2.06	1.9	4.43
Nitab4.5_0000005g0510	2.95	2.35	4.08	3.67	4	3.73	3.48	3.97	4.05	3.55	3.56	3.49	2.82	3.07	2.24
Nitab4.5_0000005g0520	1.94	1.17	1.66	1.58	1.67	1.23	2.04	2.17	1.96	2.78	2.4	3.39	4.1	4.74	4.79
Nitab4.5_0000005g0550	1.26	0.37	1.47	1.1	1.48	0.92	0.74	0.94	0.76	0.8	1.11	0.64	0.67	0.52	0.4
Nitab4.5_0000005g0570	3.28	2.99	4.06	2.43	3.04	2.9	3.09	3.66	3.19	5	5.59	5.45	5.51	4.64	4.58
Nitab4.5_0000005g0590	3.21	3.83	5.43	4.81	4.69	4.56	3.33	5.66	3.52	2.21	2.39	1.32	0.65	1.23	0.96
Nitab4.5_0000006g0090	2.98	1.7	2.28	2.09	3	1.55	4.92	2.07	2.77	4	2.29	9.64	11.23	14.54	29.4
Nitab4.5_0000006g0110	62.9	45.62	32.41	42.91	40.34	46.8	67.03	40.23	48.65	93.73	87.88	88.73	177.65	115.26	185.59
Nitab4.5_0000006g0120	5.59	5.07	5.26	5.66	6.16	5.96	4.93	5.62	6.43	8.45	8.8	7.09	7.51	7.05	3.97
Nitab4.5_0000006g0130	1.78	1.96	0.53	2.01	0.31	2.96	1.19	0.11	1.22	0.11	0.24	0.27	0.6	0.75	0.72
Nitab4.5_0000006g0140	1.44	1.58	1.18	1.41	1.31	1.85	0.79	0.81	1.23	1.23	1.96	0.94	1.79	1.22	1.16
Nitab4.5_0000006g0150	5.98	4.8	6.75	6.5	6.61	6.58	6.49	8.59	7.14	6.78	8.04	6.3	5.85	4.99	3.96
Nitab4.5_0000006g0180	8.67	8.07	13.84	10.48	11.34	10.16	8.6	15.03	9.71	9.4	8.71	6.17	5.02	5.3	4.62
Nitab4.5_0000006g0280	13.49	18.51	24.57	14.76	18.28	15.33	11.31	20.48	15.22	14.87	18.51	8.37	7.81	8.18	6.89
Nitab4.5_0000006g0290	0.43	0.46	0.56	0.25	0.43	0.3	0.65	0.94	0.35	0.31	0.49	0.61	1.62	0.55	0.88
Nitab4.5_0000006g0300	16.83	13.89	3.92	13.28	4.87	14.24	15.5	6.19	11.27	10.05	7.13	10.27	8.11	8.12	7.57
Nitab4.5_0000006g0310	29.35	32.72	36.14	33.35	38.69	29.11	33.65	34.7	32.69	33.1	27.72	31.51	25.3	33.79	32.67
Nitab4.5_0000006g0330	1.2	0.43	1.49	2.51	1.34	1.79	3.15	2.12	2.36	1.12	1.27	1.26	1.22	2.28	0.69
Nitab4.5_0000006g0360	5.29	5.58	6.84	5.07	5.5	5.59	5.62	7.23	6.24	4.74	6.07	5.14	4.71	4.33	3.9
Nitab4.5_0000006g0430	0.88	1.6	0.85	0.62	0.98	0.96	1.51	1.14	1.2	0.62	1.07	1.29	1.29	1.22	1.71
Nitab4.5_0000006g0440	7.33	6.59	11.12	6.51	9.46	7.91	8.21	9.9	8.42	16.8	26.86	20.48	23.09	20.89	9.88
Nitab4.5_0000006g0470	3.08	2.75	0.18	1.53	0.37	1.82	2.67	0.17	1.14	0.35	0.48	1.03	2.26	0.48	2.32
Nitab4.5_0000006g0480	16.39	24.67	3.32	17.39	7.8	22.93	19.22	7.43	13.92	14.73	22.09	18.01	24.15	18.12	28.31
Nitab4.5_0000006g0500	0.41	0.31	0.33	0.32	0.26	0.19	0.47	0.49	0.69	0.28	0.17	0.15	0.09	0.09	0.3
Nitab4.5_0000006g0510	34.84	19.23	1.72	14.16	4.1	21.41	6.34	0.97	5.14	4.65	4.42	4.23	4.48	4.48	6.1
Nitab4.5_0000006g0520	12.98	11.34	23.37	8.83	14.95	8.23	9.31	13.42	8.34	7.94	9.42	8.02	7.51	8.22	14.34
Nitab4.5_0000006g0530	8.54	5.28	7.63	6.57	6.54	5.8	4.83	6.19	6.66	4.51	5.47	3.86	2.9	2.54	2.87
Nitab4.5_0000006g0540	9.93	7.02	10.06	9.92	9.83	9.88	9.06	10.36	8.61	10.24	9.65	9.85	11.27	9.83	9.23
Nitab4.5_0000006g0560	49.85	15.92	5.96	13.87	6.91	18	45.58	4.08	23.44	24.69	17.46	67.56	63.17	85.15	112.61
Nitab4.5_0000006g0580	31.56	48.79	95.22	41.91	84.71	42.96	48.58	83.95	30.45	36.61	15.89	24.02	24.97	22.31	25.45
Nitab4.5_0000006g0620	24.63	27.13	25.67	19.83	26.61	27.2	25.34	27.07	23.56	20.76	23.43	18.49	14.66	15.54	12.19
Nitab4.5_0000006g0630	8.19	11.43	10.77	10.62	7.89	10.46	11.07	8.57	9.12	7.84	7.94	7.84	7.05	6.38	9.49
Nitab4.5_0000006g0640	0.09	0.1	0.1	0.15	0.14	0.1	0.02	0.11	0.06	0.07	0.16	0.12	0.11	0.09	0.11
Nitab4.5_0000006g0650	15.66	18.88	20.64	20.49	20.1	19.46	15.88	18.75	17.42	16.28	13.63	15.44	11.29	13.41	12.43
Nitab4.5_0000006g0670	0.61	0.29	1.63	0.13	0.59	0.32	0.13	0.35	0.36	0.14	0.34	0.14	0.13	0.07	0.07
Nitab4.5_0000006g0680	0.23	0.2	0.61	0.22	0.16	0.35	0.53	0.7	0.73	0.52	0.53	0.16	0.43	0.22	0.43
Nitab4.5_0000006g0690	0.3	0.4	0.54	0.88	0.41	0.85	0.24	0.46	0.53	0.42	0.67	0.42	0.26	0.1	0.26
Nitab4.5_0000007g0010	16.83	12.61	22.82	14.48	16.66	14.11	11.55	15.96	15.47	14.62	16.15	12.1	10.99	13.65	10.56
Nitab4.5_0000007g0020	8.93	4.31	7.49	7.39	3.86	4.12	9.91	10.62	8.99	7.68	4.53	3.19	2.77	4.66	4.8
Nitab4.5_0000007g0030	4.89	5.47	12.92	6.76	9.33	6.31	10.31	9.75	11.13	12.63	10.19	7.11	7.68	9.23	5.55
Nitab4.5_0000007g0040	0.09	0.05	0.05	0.1	0.13	0.1	0.22	0.12	0.06	0.18	0.05	0.04	0.11	0.18	0.07
Nitab4.5_0000007g0050	5.28	2.36	2.29	4.01	3.51	3.44	4.99	4.67	4.67	7.28	7.72	5.71	11.63	6.75	7.06
Nitab4.5_0000007g0060	4.08	4.11	5.77	3.2	2.97	2.44	3.17	4.77	4.89	2.28	3.15	1.81	1.96	1.74	1.2
Nitab4.5_0000007g0090	10.03	7.99	10.31	10.13	10.13	9.2	10.28	11.19	10.16	9.61	10.34	9.36	9.04	8.13	7.9
Nitab4.5_0000007g0100	4.32	3.29	3.91	3.67	3.48	3.98	0.55	0.42	0.07	4.28	4.82	3.09	2.66	1.49	2.3
Nitab4.5_0000007g0110	1.89	1.28	2.67	2.8	2.8	2.75	1.67	2.75	2.15	2.95	2.09	2.39	2.23	2.17	1.3
Nitab4.5_0000007g0150	8.11	12.78	11.12	7.59	9.1	6.74	9.35	7.14	7.1	17.72	12.82	8.95	15.4	12.95	20.38
Nitab4.5_0000007g0170	37.18	21.59	33.3	30.14	28.76	23.85	30.39	29.3	36.39	55.39	56.66	46.53	54.39	47.78	25.71
Nitab4.5_0000007g0180	2.68	2.55	2.85	1.22	0.73	0.52	2.47	2.96	4.01	0.44	1.06	0.7	1.82	0.78	0.92
Nitab4.5_0000007g0190	3.65	2.65	3.8	0.96	1.75	2.43	3.22	3.48	1.4	0.79	1.86	1.27	0.72	0.77	0.96
Nitab4.5_0000007g0210	4.14	8.91	13.9	7.1	12.6	6.16	8	13.48	8.04	9.08	11.18	7.12	9.79	7.02	9.18
Nitab4.5_0000007g0230	2.81	0.67	3.77	2.83	2.93	2.78	2.37	3.02	2.05	0.78	0.93	1.69	0.36	0.82	0.46
Nitab4.5_0000007g0240	4.95	8.48	8.89	5.58	8.98	9.98	5.43	6.46	5.38	6.16	5.63	4.08	4.04	3.52	7.21
Nitab4.5_0000007g0270	7.71	10.01	10.49	13.24	8.95	18.27	7.34	4.36	12.3	13.23	21.07	12.66	21.15	11.78	11.13
Nitab4.5_0000007g0320	95.17	89.92	23.93	72.38	26.2	88.94	77.09	21.5	58.71	39.93	41.37	42.85	56.45	55.73	63.59
Nitab4.5_0000007g0330	3.56	3.29	4.35	4.1	4.81	3.72	3.5	5.74	4.52	4.29	4.84	2.72	3.65	3.04	2.85
Nitab4.5_0000007g0340	1.24	2.14	2.16	2.15	1.72	1.62	1.57	2.14	1.23	1.16	1.01	1.03	0.46	0.53	0.36
Nitab4.5_0000007g0400	1.6	1.05	1.67	2.56	1.99	2	1.7	2.45	1.8	1.15	0.97	1.62	0.53	0.43	0.8
Nitab4.5_0000007g0420	13.31	17.32	17.91	15.8	16.03	15.19	15.52	18.2	14.98	13.95	14.97	14.39	12.24	12.89	12.65
Nitab4.5_0000008g0010	5.4	3.62	6.51	3.8	3.47	3.29	4.12	2.22	6.75	7.87	16	12.64	16.24	15.73	11.4
Nitab4.5_0000008g0020	0.11	0.3	0.53	0.39	0.76	0.33	0.36	0.57	0.41	0.24	0.14	0.16	0.13	0.12	0.02
Nitab4.5_0000008g0030	58.07	46.55	47.88	71.56	66.29	48.46	115.91	55.62	117.02	132.27	96.8	164.35	166.04	241.17	139.36
Nitab4.5_0000008g0060	1.74	1.54	0.59	1.69	1.24	0.53	5.47	1.18	2.54	2.54	3.5	7.71	7.83	10.47	6.12
Nitab4.5_0000008g0070	1.65	0.84	0.45	1.52	0.99	1.14	2.42	0.7	1.54	1.34	1.89	4.27	3.96	5.58	3.64
Nitab4.5_0000008g0080	56.95	49.49	37.08	90.19	81.38	68.52	102.19	64.11	108.79	135.89	94.67	155.44	141.52	200.71	129.51
Nitab4.5_0000008g0130	27.28	13.03	7.08	16.82	15.96	13.2	44.56	8.21	31.95	44.62	38.26	87.51	117.68	123.87	147.08
Nitab4.5_0000008g0140	2.08	1.13	2.72	4.53	3.89	3.54	5.24	2.62	5.04	3.71	4.95	6.92	7.71	10.19	6.62
Nitab4.5_0000008g0150	112.31	91.99	97.22	142.5	121.3	119.94	163.46	87.16	175.32	172.88	135.43	180.28	172.84	257.45	138.48
Nitab4.5_0000008g0170	326.48	216.09	190.6	355.87	259.92	295.9	435.02	212.86	426.45	428.71	382.1	508.42	525.04	629.27	390.49
Nitab4.5_0000008g0180	48.25	35.93	52.12	77.38	56.07	53.24	88.62	48.96	94.84	91.51	58.1	85.64	75.14	128.13	75.53
Nitab4.5_0000008g0190	1.89	0.5	5.01	1.64	2.47	1.46	1.95	1.79	1.87	2.05	4.63	4.23	4.97	3.79	1.61
Nitab4.5_0000008g0200	66.42	31.67	56.39	59.91	85.68	53.95	67.73	38.94	80.32	107.58	121.54	110.88	118.43	121.95	115.28
Nitab4.5_0000008g0210	157.87	115.77	81.92	133.2	109.14	128.98	120.36	89.66	136.53	142.64	134.22	123.44	126.25	127.51	134.59
Nitab4.5_0000008g0220	15.65	11.02	11.74	11.37	13.14	9.78	13.84	12.87	11.86	10.6	9.41	12.17	9.75	11.04	15.79
Nitab4.5_0000008g0230	40.49	58.44	41.5	53.97	39.73	54.86	42.82	46.27	47.19	28.91	35.54	20.96	26.3	20.68	16.25
Nitab4.5_0000008g0240	4.96	8.93	6.53	1.66	3.92	9.2	9.04	6.37	6.89	1.73	1.64	3.49	5.26	7.78	17.75
Nitab4.5_0000008g0260	8.73	7.48	7.79	7.31	4.7	8.45	6.17	5.46	5.7	3.04	4.91	3.26	2.93	2.91	2.73
Nitab4.5_0000008g0290	1.58	1.86	2.12	1.37	2.07	1.16	1.67	2.81	2.7	1.92	2.02	1.47	1.3	1.42	1.63
Nitab4.5_0000008g0310	7.1	13.67	12.49	8.44	8.71	11.28	9.9	12.45	7.78	4.28	6.86	3.96	3.32	3.84	4.77
Nitab4.5_0000008g0320	77.39	55.01	42.54	63.19	45.57	66.99	73.98	29.17	42.6	44.99	48.58	88.68	133.83	142.27	281.83
Nitab4.5_0000008g0360	2	3.52	4.73	2.52	2.17	2.73	2.4	1.99	2.82	2.54	2.22	2.08	1.94	1.66	1.42
Nitab4.5_0000008g0370	45.36	9.98	6.03	16.3	11.53	13.82	72.84	10.87	32.53	28.34	39.09	86.39	95.79	102.07	221.8
Nitab4.5_0000008g0380	0.52	1.15	1.22	1.54	1.33	0.99	1.81	1.7	1.03	1.46	1.42	1.65	2.1	1.59	1.71
Nitab4.5_0000008g0400	0.52	0.88	1.14	1.17	0.86	1.28	0.93	1.85	0.85	0.83	0.51	0.53	0.2	0.61	0.44
Nitab4.5_0000008g0410	4.74	4.73	7.42	4.77	7.47	5.1	4.51	8.44	5.48	5.92	6.47	3.79	3.56	3.45	4.11
Nitab4.5_0000008g0420	1.8	1.73	2.98	2.32	3.8	2.4	2.44	3	2.73	2.82	3.01	2.09	1.51	1.76	1.34
Nitab4.5_0000008g0430	0.16	0.27	0.13	10.62	15.64	11.3	12.15	15.01	11.45	12.28	15.14	13.42	12.35	11.99	12.39
Nitab4.5_0000008g0440	0.16	0.27	1.7	0.62	0.54	0.29	1.08	1.18	0.72	0.77	1.21	0.76	1.07	1.28	0.67
Nitab4.5_0000008g0450	2.3	2.56	3.09	2.28	2.83	2.49	2.12	3.36	1.96	2.16	1.44	1.58	0.94	1.25	1.15
Nitab4.5_0000008g0460	19.48	22.16	6.73	22.99	11.56	25.6	20.8	6.51	16.21	12.02	19.2	17.32	34.88	18.73	18.9
Nitab4.5_0000008g0470	0.8	0.83	1.33	0.81	1.17	0.64	1.53	1.52	1.07	2.14	1.72	2.31	1.35	1.42	0.83
Nitab4.5_0000008g0500	71.25	32.93	3.38	24.56	5.65	23.3	31.24	2.64	17.13	16.47	10.45	22.54	35.05	41.68	72.13
Nitab4.5_0000008g0510	45.85	44.04	40.06	38.63	34.9	42.58	37.33	26.44	43.95	51.87	61.29	54.9	68.78	61.25	42.11
Nitab4.5_0000008g0560	7.82	7.04	11.07	7.84	8.41	6.96	8.41	10.31	8.48	9.43	8.56	7.13	7.24	6.45	4.83
Nitab4.5_0000008g0570	29.98	28	39.89	33.77	36.81	38.93	31.4	36.1	33.31	39.43	39.1	40.47	37.21	35.76	40.44
Nitab4.5_0000008g0580	5.15	6.36	6.62	6.42	7.52	5.29	5.93	7.26	6.77	6.4	5.65	5.64	4.07	3.83	3.02
Nitab4.5_0000008g0590	6.22	7.68	8.95	5.56	9.06	6.05	5.06	6.62	5.6	4.49	4.68	4.86	2.97	3.74	4.4
Nitab4.5_0000008g0600	21.48	19.54	27.98	25.13	28.53	29.32	23.14	25.61	23.22	19.55	18.6	19.12	17.9	17.12	13.3
Nitab4.5_0000008g0620	1.09	0.63	1.35	0.66	1.09	0.44	0.89	0.98	0.57	1.2	1.28	0.96	0.98	1.21	0.86
Nitab4.5_0000008g0640	2.18	2.97	2.3	2.32	2.3	1.97	2.72	3.08	2.84	2.22	3.47	2.67	1.92	1.65	1.01
Nitab4.5_0000008g0670	0.23	0.4	0.48	0.24	0.4	0.33	0.37	1	0.48	2.45	1.82	3.17	1.99	1.61	1.34
Nitab4.5_0000008g0680	8.69	8.64	10.89	8.74	9.8	7.67	9.38	10.7	9.84	9.66	10.14	9.78	8.51	8.25	8.64
Nitab4.5_0000008g0700	12.67	11.61	14.55	13.45	14.59	13.17	12.96	15.43	12.6	12.59	12.05	10.06	8.89	9.12	7.76
Nitab4.5_0000008g0710	14.41	12.29	15.29	13.53	13.85	12.73	12.14	14.54	13.09	13.75	14.67	14.07	13.9	11.81	14.03
Nitab4.5_0000008g0720	68.94	30.93	18.22	37.83	17.94	41.23	30.44	9.59	22.83	20.26	25.61	34.2	66.02	61.78	78.91
Nitab4.5_0000008g0730	1.64	2.94	2.17	1.07	1.5	1.75	2.82	3.48	2.09	1.32	1.81	1.28	0.76	1.07	0.85
Nitab4.5_0000008g0740	0.36	0.71	0.55	0.4	0.35	0.41	0.56	0.62	0.47	0.3	0.28	0.3	0.13	0.13	0.22
Nitab4.5_0000008g0790	4.14	3.82	4.67	4.07	4.74	3.84	3.96	5.69	4.64	4.92	4.14	4.12	3.64	3.64	3.83
Nitab4.5_0000008g0800	2.56	2.06	2.81	2.57	3.01	2.5	2.82	3.24	3.21	2.57	2.41	2.95	2.66	2.57	2.24
Nitab4.5_0000008g0810	2.06	0.46	3.3	1.87	2.76	0.99	0.42	1.87	1.03	1.62	3.77	0.6	1.16	0.55	0.53
Nitab4.5_0000008g0820	3.44	3.49	5.41	4.77	3.95	4.06	5.58	5.85	5.31	3.2	2.63	1.63	1.04	2.74	1.39
Nitab4.5_0000008g0840	0.49	0.64	2.21	0.55	1.76	0.55	0.25	1.83	0.4	1.08	0.97	0.33	0.41	0.42	0.35
Nitab4.5_0000008g0850	8.85	10.08	10.29	7.03	10.69	5.74	8.83	20.24	8.96	6.98	5.64	3.38	3.86	2.47	2.03
Nitab4.5_0000008g0860	72.76	67.5	52.95	45.67	40.06	50.65	38.67	24.12	30.15	24.87	21.22	23.74	68.02	51.42	55.3
Nitab4.5_0000008g0870	56.56	36.37	34.61	29.16	31.46	38.73	21.2	12.03	20.38	22.88	17.16	20.34	51.38	29.12	38.54
Nitab4.5_0000008g0880	16.72	14.92	17.98	17.54	16.51	17.56	13.2	16.09	15.76	14.12	17.25	13.99	17.95	13.17	8.94
Nitab4.5_0000008g0890	6.68	2.9	6.41	6.2	6.33	6.44	5.3	5.88	5.81	7.16	7.18	6.48	6.09	6.32	3.66
Nitab4.5_0000008g0900	5.41	6.31	6.38	10.84	11.19	9.75	9.2	12.97	6.04	6.18	5.52	5.42	5.17	3.8	4.48
Nitab4.5_0000008g0910	3.83	4.47	3.32	2.3	2.64	1.69	2.34	2.98	2.32	3.13	2.68	1.83	2.09	1.66	2.61
Nitab4.5_0000008g0920	0.23	0.31	0.31	0.35	0.39	0.52	2.16	0.39	0.61	0.26	0.25	0.34	0.2	1.11	0.47
Nitab4.5_0000009g0010	1.11	0.14	1.3	2.2	1.77	2.28	1.7	2	1.16	1.28	0.56	0.85	0.54	0.82	0.58
Nitab4.5_0000009g0020	3.66	4.47	3.64	4.07	5.01	4.08	4.31	4.73	4.38	3.46	3.8	4.33	3.19	3.21	3.02
Nitab4.5_0000009g0030	3.17	3.12	2.99	2.83	4.05	2.94	3.91	4.37	4.45	4.06	5.69	4.75	4.78	5.18	4.13
Nitab4.5_0000009g0100	179.46	227.63	205.44	187.63	183.8	189.89	180.02	201.78	174.97	161.21	160.28	158.12	149.32	157.33	166.34
Nitab4.5_0000009g0110	3.89	1.5	4.6	2.4	1.88	3.23	4.63	4.27	3.98	3.96	6.14	3.37	4.33	4.06	2.37
Nitab4.5_0000009g0120	10.09	10.95	12.84	9.22	10.64	9.79	11.45	12.84	10.86	9.91	9.91	9.41	9.7	8.83	8.41
Nitab4.5_0000009g0140	12.39	14.69	17.57	12.46	13.06	14	12.65	16.84	13.96	11.93	10.71	10.39	7.88	9.34	8.33
Nitab4.5_0000009g0170	74.37	99.22	51.89	67.28	55.38	69.75	93.84	51.22	60.48	77.61	70.38	86.7	112.23	101.71	159.36
Nitab4.5_0000009g0200	3.24	2.4	2.6	3.03	3.04	4.58	2.79	3.3	3.79	2.6	2.62	2.82	2.65	2.48	1.49
Nitab4.5_0000009g0210	3.18	3.65	5.06	3.23	4.92	3.79	3.81	5.68	4.23	3.07	3.73	2.52	2.31	2.04	1.64
Nitab4.5_0000009g0220	3.37	2.39	4.13	3.92	4.53	3.63	4.09	4.71	4.75	5.13	5.14	4.98	5.16	4.62	3.37
Nitab4.5_0000009g0230	20.33	22.14	26.52	23.85	30.29	25.75	20.87	27.33	29.34	28.91	26.51	26.72	18.85	19.71	18.42
Nitab4.5_0000009g0240	8.46	10.68	11.55	11.5	11.46	11.71	10.91	13.61	10.25	9.68	8.19	8.2	6.81	8	8.52
Nitab4.5_0000009g0250	3.54	0.01	3.32	2.22	3.07	2.99	3.08	2.69	2.15	3.26	3.33	3.21	3.27	1.86	2.76
Nitab4.5_0000009g0260	6.11	4.8	5.44	6.34	5.72	5.69	6.85	7.3	7.08	7.92	8.73	7.51	7.63	7.82	6.9
Nitab4.5_0000009g0270	8.3	6.18	9.98	8.69	11.76	7.12	12.88	8.59	7.6	11.49	6.36	15.07	7.71	10.32	8.37
Nitab4.5_0000009g0300	2.8	3.42	5.62	2.77	5.17	4.02	3.93	11.24	4.15	2.44	3.41	2.51	1.14	1.85	2.42
Nitab4.5_0000009g0310	1.02	1.55	0.73	1.08	1.15	1.22	1.59	1.07	1.93	2.36	0.89	2	0.97	1.01	1.49
Nitab4.5_0000009g0350	5.5	2.37	2.83	5.09	4.6	4.53	5.15	3.95	6.91	8.31	7.49	9.46	8.65	7.77	6.88
Nitab4.5_0000009g0400	13.99	16.61	14.82	10.31	12.21	10.46	12.2	11.26	11.45	12.97	15.93	11.59	11.5	11.09	10.47
Nitab4.5_0000009g0420	180.16	243.37	237.38	216.83	237.8	234.9	211.27	250.01	213.81	182.94	176.04	175.98	157.64	177.16	145.34
Nitab4.5_0000009g0430	1.78	3.16	3.39	2.74	2.04	2.96	2.77	3.45	2.6	2.42	2.28	2.29	1.78	2.57	1.54
Nitab4.5_0000009g0440	23.86	29.7	19.27	31.19	15.93	35.58	15.53	6.33	12.46	9.48	14.66	7.74	14.43	7.99	7.88
Nitab4.5_0000009g0460	53.49	48.85	53.74	50.69	47.15	50.14	49.46	43.91	48.27	54.44	57.9	52.12	52.6	47.07	39.94
Nitab4.5_0000009g0480	2	1.92	1.82	1.82	2.05	1.99	2.22	3.19	1.79	1.88	2.03	2.26	3.01	2.03	2.38
Nitab4.5_0000009g0490	0.59	1.38	0.57	0.51	0.69	0.96	0.58	0.8	0.44	0.48	0.22	0.41	0.13	0.32	0.35
Nitab4.5_0000009g0500	149.32	166.89	103.04	147.05	83.02	176.84	96.13	27.34	91.07	52.74	115.51	49.6	122.02	60.09	77.17
Nitab4.5_0000009g0510	60.61	20.99	65.1	49.08	68.8	48.35	40.23	48.48	88.5	118.54	177.77	85.82	96.45	83.52	52.19
Nitab4.5_0000009g0520	1.92	1.56	2.51	2.21	1.44	1.85	1.11	1.98	1.42	1.26	1.53	0.95	0.99	0.85	1.1
Nitab4.5_0000009g0530	0.84	1.65	1.17	1.25	1.12	1.37	1	1.12	1.09	1.14	0.23	1.08	0.82	0.87	1.93
Nitab4.5_0000010g0010	19.82	20.79	24.6	21.36	22.24	20.39	20.91	26.44	20.44	19.66	20.07	18.41	17.7	18.18	17.01
Nitab4.5_0000010g0020	14.84	19.47	17.83	16.16	15.4	16.93	14.79	17.57	17.59	15.01	15.64	12.98	14.54	14.85	14.15
Nitab4.5_0000010g0040	3.51	3.63	5.38	3.61	3.7	4.08	3.16	5.49	3.05	2.32	2	1.83	2.65	2.24	2.7
Nitab4.5_0000010g0050	3.28	2.35	3.1	1.69	3.26	3.02	3.21	1.94	2.54	1.87	1.66	2.08	1.47	2	1.75
Nitab4.5_0000010g0060	21.71	26.66	28.98	24.34	29.13	24.08	27.05	27.63	22.61	22.16	19.17	21	18.26	21.99	23.03
Nitab4.5_0000010g0070	14.07	21.89	18.76	14.67	16.03	15.42	18.2	24.81	22.71	13.66	17.9	17.98	18.33	15.57	17.65
Nitab4.5_0000010g0080	2.18	2.35	3.5	2.59	2.37	2.79	2.41	3.83	2.46	1.64	2.53	1.55	1.52	1.72	1.69
Nitab4.5_0000010g0090	23.96	25.59	31.33	28.11	29.8	27.02	27.72	29.64	25.88	25.68	24.27	26.18	25.5	27.14	26.53
Nitab4.5_0000010g0100	73.27	67.71	70.87	77.17	87.64	77.44	81.37	86.96	79.99	75.88	65.54	81.92	61.96	72.77	81.87
Nitab4.5_0000010g0120	5.8	4.91	10.68	6.04	7.73	5.6	5.82	10.47	6.39	7.23	5.54	4.17	1.41	2.8	1.69
Nitab4.5_0000010g0130	20.19	22.44	32.7	22.82	25.22	23.73	18.6	30.04	21.42	19.3	21.81	13.5	9.96	13.72	8.43
Nitab4.5_0000010g0140	6.93	6.39	7.7	5.92	7.28	6.68	7.13	7.8	6.61	7.87	7.22	7.47	8.04	6.91	8.25
Nitab4.5_0000010g0160	1.56	2.1	1.77	2.03	2.45	2.93	1.85	2.74	1.88	1.43	1.28	1.12	0.57	0.81	1.23
Nitab4.5_0000010g0170	26	28.17	36.5	24.38	37.4	24.21	35	40.35	34.32	36.27	28.81	37.04	30.91	37.51	39.69
Nitab4.5_0000010g0180	6.77	4.49	19	8.65	7.81	10.04	15.12	4.1	13.06	4.12	8.68	3.83	5.45	9.67	6.96
Nitab4.5_0000010g0210	13.42	22.2	8.08	16.5	7.84	18.66	9.53	4.67	10.68	5.78	6.66	4.11	4.98	3.99	3.81
Nitab4.5_0000010g0240	0.15	0.54	0.38	0.74	0.29	0.36	0.37	0.84	0.22	0.2	0.21	0.37	0.14	0.25	0.24
Nitab4.5_0000010g0250	3.37	4.09	6.54	0.72	0.96	0.62	1.02	1.07	0.77	1.38	0.84	0.72	0.51	0.38	0.79
Nitab4.5_0000010g0260	19.87	28.3	31.11	22.5	24.75	22.88	20.4	25.98	25.21	20.31	19.79	22.01	13.67	16.85	14.14
Nitab4.5_0000010g0270	3.51	5.86	1.26	3.44	2.45	7.44	3.21	1.39	3.18	2.14	3.68	2.39	2.83	1.86	1.61
Nitab4.5_0000010g0290	11.91	12.83	8.51	10.82	8.21	11.52	12.81	6.25	10.12	10.52	12.84	13.46	16.1	14.96	21.33
Nitab4.5_0000010g0300	21.07	16.64	29.09	18.29	21.03	14.61	19.04	21.86	19.3	21.18	18.09	18.09	17.53	17.79	20.02
Nitab4.5_0000011g0010	16.81	13.22	20.99	13.85	17.02	11.19	12.73	22.12	17.42	19.05	20.84	21.95	15.79	15.85	16.08
Nitab4.5_0000011g0040	56.43	78.06	77.65	70.06	68.46	59.16	66.95	83.89	73.38	72.33	42.25	76.57	66.81	67.12	69.09
Nitab4.5_0000011g0050	16.71	19.72	18.44	17.74	22.57	19.96	22.73	19.96	20.63	21.74	18.56	23.05	19.73	25.28	31.39
Nitab4.5_0000011g0060	0.21	0.39	0.64	0.63	0.53	0.44	0.68	0.36	0.48	0.46	0.36	0.31	0.27	0.36	0.85
Nitab4.5_0000011g0090	0.66	2.17	2.76	1.88	1.86	1.41	1.04	1.4	1.28	2.03	1.27	1.46	1.33	1.6	0.81
Nitab4.5_0000011g0100	23.41	22.26	22.81	23.83	25.34	21.94	29.99	26.37	28.71	20.89	17.44	17.06	17.83	23.71	27.34
Nitab4.5_0000011g0110	14.61	15.62	20.12	17.53	18.45	14.86	16.21	17.62	16.26	18.4	16.81	15.62	15.93	15.96	18.56
Nitab4.5_0000011g0120	8.84	7.57	10.07	8.57	9.28	8.7	9	10.56	9.6	8.99	10	9.57	10.37	8.09	8.63
Nitab4.5_0000011g0150	2.73	3.3	3.6	3.41	3.1	3.45	3.49	3.58	2.88	2.73	2.89	3.39	3.2	2.93	3.06
Nitab4.5_0000011g0220	49.33	39.02	48.45	48.57	52.87	42.96	51.73	44.43	46.89	56.59	49.57	55.45	51.53	52.91	55.09
Nitab4.5_0000011g0260	6.06	3.8	6.67	6.85	5.93	5.07	5.87	6.88	6.32	9.54	8.19	7.48	8.47	7.12	5.08
Nitab4.5_0000011g0310	2.94	2.09	3.88	3.04	2.73	2.71	2.33	3.58	2.28	2.37	2.94	1.7	3.56	2.31	2.55
Nitab4.5_0000011g0320	0.85	0.61	1.39	1.2	1.23	0.98	0.95	1.1	0.9	1.01	0.94	0.81	0.88	0.73	0.99
Nitab4.5_0000011g0330	11.46	11.06	13.73	11.55	10.53	10.95	10.73	11.41	9.86	8.98	9.17	9.55	8.99	7.81	10.43
Nitab4.5_0000011g0340	12.5	8.85	11.59	10.57	11.59	11.18	12.1	12.47	12.27	12.38	14.34	13.67	12.48	10.28	10.82
Nitab4.5_0000011g0370	8.15	5.67	7.62	7.09	6.92	6.93	7.81	6.55	6.57	7.85	7.93	9.55	10.88	9.69	12.4
Nitab4.5_0000011g0380	1.84	1.21	2.51	1.32	2.32	1.36	1.17	2.3	2.06	2.16	2.01	1.83	1.82	1.64	1.17
Nitab4.5_0000011g0390	8.03	10.2	10.07	8.95	10.42	11.13	9.57	11.52	9.24	8.43	9.19	8.31	7.94	7.78	9.94
Nitab4.5_0000012g0010	10.7	10.69	2.15	4.68	1.41	7.07	4.42	1.52	5.63	3.78	1.22	5.68	2.66	4.7	17.05
Nitab4.5_0000012g0020	1.93	1.56	2	1.66	1.98	2.02	1.75	1.69	2.02	1.51	1.7	1.79	2.11	1.8	3.09
Nitab4.5_0000012g0030	30.62	16.99	32.56	33	28.41	28.8	32.14	30.52	30.03	30.22	34.38	28.54	27.72	27.98	14.55
Nitab4.5_0000012g0040	11.48	7.32	7	8.31	5.6	10.51	6.1	4.25	4.61	6.12	8.03	6.69	12.58	9.89	13.69
Nitab4.5_0000012g0080	60.99	62.8	70.44	71.99	69.58	70.19	68.08	69.95	68.33	60.18	51.06	61.01	53.38	60.22	53.39
Nitab4.5_0000012g0090	0.91	0.91	2.05	1.13	0.98	1.18	1.26	0.68	1.2	1.18	1.23	0.63	1.34	1.31	1.26
Nitab4.5_0000012g0130	10.16	10.12	10.72	8.96	10.79	8.8	12.87	11.13	11.34	12.97	10.45	13.57	13.8	12.24	15.57
Nitab4.5_0000012g0140	0.04	0.07	0.02	0.08	0.07	0.12	0.21	0.06	0.04	0.09	0.16	0.06	0.14	0.14	0.02
Nitab4.5_0000012g0160	17.76	12.58	18.21	17.03	19.99	18.63	15.83	18.47	14.43	19.17	18.27	15.06	16.79	12.58	12.39
Nitab4.5_0000012g0170	2.57	1.07	4.17	2.46	4.94	1.56	2.22	3.11	2.44	2.93	3.97	3.77	3.76	3.66	2.84
Nitab4.5_0000012g0180	12.69	4.56	13.95	10.49	10.61	10.59	7.5	8.48	12.19	14.81	15.45	13.73	12.26	10.76	5.56
Nitab4.5_0000012g0190	2.89	3.35	5.69	3.55	5.15	3.32	3.6	5.5	4.17	3.47	3.79	3.11	2.27	2.38	2.13
Nitab4.5_0000012g0230	9.53	6.5	11.41	8.22	8.22	8.67	5.92	7.21	8.05	8.05	9.54	5.94	7.97	8.54	11.59
Nitab4.5_0000012g0260	10.63	6.66	9.85	8.86	8.15	8.08	11.4	11.22	9.67	10.41	13.81	10.29	12.13	11.92	11.01
Nitab4.5_0000012g0280	36.28	44.51	40.69	40.12	43.94	34.35	44.21	40.2	45.7	34.19	31.33	35.05	28.38	40.86	45.23
Nitab4.5_0000012g0300	9.33	7.93	10.55	9.72	9.13	8.49	8.39	11.85	9.46	8.17	9.33	8.48	7.09	6.64	6.93
Nitab4.5_0000012g0310	2.04	1.59	2.32	2.1	1.97	1.6	1.54	2.42	2.1	2.07	2.03	1.71	2.24	1.5	2.01
Nitab4.5_0000012g0320	87.71	99.21	85.42	79.47	77.11	83.79	91.79	59.61	78.21	77.07	88.75	81.68	99.59	88.33	111.39
Nitab4.5_0000012g0360	134.32	196.82	187.47	187.65	202.45	169.08	167.56	176.52	160.09	141.26	130.59	138.8	102.72	135.68	160.43
Nitab4.5_0000013g0010	0.37	0.15	0.3	0.22	0.05	0.05	0.2	0.37	0.35	0.33	0.19	0.25	0.07	0.09	0.25
Nitab4.5_0000013g0020	0.88	0.61	1.14	0.53	1.05	0.85	0.68	0.99	0.84	1.1	0.95	0.92	0.45	1.1	0.65
Nitab4.5_0000013g0030	6.46	6.77	7.56	7.16	8.19	6.52	5.63	8.39	6.68	7.22	7.77	7.32	7.13	5.99	5.53
Nitab4.5_0000013g0040	9.39	10.11	13.46	10.69	12.9	9.77	10.21	11.55	9.37	9.57	10.98	11.04	11.27	10.45	9.77
Nitab4.5_0000013g0050	3.01	3.47	3.8	3.16	3.16	3.34	3.57	3.45	3.33	2.78	2.37	2.92	2.31	3.02	2.82
Nitab4.5_0000013g0060	0.57	0.46	0.45	0.29	0.29	0.37	0.38	0.34	0.56	0.7	0.58	0.76	1.02	1.21	2.05
Nitab4.5_0000013g0070	5.33	5.57	6.5	4.85	7.2	4.79	5.8	6.26	6.03	4.79	4.96	4.43	5.14	5.22	5.07
Nitab4.5_0000013g0080	17.31	15.66	6.82	15.11	5.35	18.35	13.4	2.13	13.45	7.59	7.32	5.87	10.91	8.56	9.8
Nitab4.5_0000013g0100	11.87	10.33	12.74	9.96	12.67	10.44	10.86	13.41	11.31	10.85	11.53	10.72	11.33	10.86	10.58
Nitab4.5_0000013g0110	60.97	95	78.77	76.01	85.46	80.62	75.74	85.4	69.49	66.35	68.24	68.53	60.86	60.6	56.16
Nitab4.5_0000013g0120	0.63	0.91	1.41	1.3	1.8	1.59	0.67	1.76	1	0.8	0.47	0.67	0.04	0.22	0.19
Nitab4.5_0000013g0140	5.27	4.99	6.24	5.94	6.04	5.62	5.4	6.96	5.72	5.74	5.34	5.27	5.21	4.91	5.19
Nitab4.5_0000013g0230	89.35	77.23	103.92	93.34	98.75	92.05	100.03	94.16	99.36	91.37	88.46	93.71	87.7	90.59	81.77
Nitab4.5_0000013g0250	11.6	16.05	17.41	10.38	15.45	9.51	11.71	10.91	10.38	7.68	11.09	7.57	6.35	5.68	6.82
Nitab4.5_0000013g0280	4.97	3.52	4.01	4.08	4.51	3.7	6.14	4.09	4.69	5.36	5.41	7.42	6.75	6.46	7.55
Nitab4.5_0000013g0320	21.69	20.71	23.59	20.95	24.25	21.52	21.14	26.29	23.53	24.04	22.02	22.93	21.55	19.46	16.32
Nitab4.5_0000013g0350	0.19	0.61	0.84	0.37	0.79	0.52	0.97	1.58	0.83	0.58	0.42	0.34	0.42	0.47	0.36
Nitab4.5_0000013g0360	84.39	62.54	85.76	71.86	92.66	77.42	60.24	76.9	67.58	57.88	70.58	71.97	51.74	53.72	61.36
Nitab4.5_0000013g0370	4.62	3.96	8.3	3.31	6.95	3.21	4.1	7.97	4.11	4.84	6.11	7.32	5.91	4.95	6.61
Nitab4.5_0000013g0380	73.08	13.35	41.02	67.69	24.7	81.44	13.44	32.42	18.63	2.19	1.37	3.89	0.88	7.05	2.5
Nitab4.5_0000013g0390	244.42	141.07	146.86	243.78	98.49	248.52	38.6	94.71	50.11	2.36	5.69	8.57	3.21	11.92	7.42
Nitab4.5_0000013g0420	1.17	0.53	1.37	0.96	0.97	1.06	1.01	1.37	0.87	1.35	1.38	1.44	1.4	1.1	1.55
Nitab4.5_0000013g0470	16.02	5.8	8.4	11.47	6.17	12.43	14.28	4.77	11.36	4.41	5.36	5.48	4.59	13.11	8.37
Nitab4.5_0000013g0490	3.21	5.6	6.31	2.64	14.28	5.79	4.71	4.72	3.06	3.04	6.66	5.47	5.28	3.55	4.78
Nitab4.5_0000013g0500	3.44	2.59	3.38	3.36	3.81	3.18	3.94	3.75	5.08	4.59	5.22	5.2	5.71	5.48	4.44
Nitab4.5_0000013g0510	33.74	35.97	31.05	30.95	21.59	27.22	48.22	32.77	36.33	33.11	34.95	25.62	33.97	37.64	35.26
Nitab4.5_0000013g0540	0.22	0.03	0.24	0.13	0.12	0.06	0.18	0.14	0.19	0.2	0.19	0.17	0.16	0.11	0.25
Nitab4.5_0000013g0560	11.42	5.67	7.11	7.91	9.35	7.1	13.27	7.38	11.64	13.81	12.28	20.14	20.1	24.54	40.83
Nitab4.5_0000013g0570	12.26	7.26	11.19	8.5	11.86	9.62	7.4	11.45	7.07	8.67	9.8	7.59	7.82	5.98	7.73
Nitab4.5_0000014g0030	11.85	8.97	15.93	7.91	16.61	7.98	9.93	19	11.85	12.55	14.07	11.53	12.46	12.16	9.69
Nitab4.5_0000014g0070	0.68	0.51	0.82	0.18	0.42	0.33	0.32	0.52	0.57	0.4	1.43	0.45	0.43	0.64	0.4
Nitab4.5_0000014g0090	3.85	4.43	7.31	4.87	3.62	5.11	4.97	5.48	3.14	5.35	3.58	1.88	1.36	2.54	1.71
Nitab4.5_0000014g0100	2.06	1.52	6.02	1.51	4.1	2.08	1.87	1.24	1.58	2.59	5.51	4.11	3.33	4.41	7.2
Nitab4.5_0000014g0130	6.09	6.13	6.23	2.67	6.45	6.39	5.35	4.63	9.1	3.36	7.88	7.15	10.35	5.66	8.6
Nitab4.5_0000014g0140	7.67	7.54	9.26	10.28	8.52	7.97	9.58	9.08	11.46	12.97	10.43	12.81	11.1	11.69	5.71
Nitab4.5_0000014g0150	1.05	2.62	1.8	2.29	1.68	1.41	1.85	2.22	1.66	1.01	1.71	1.07	1.09	1.46	2.15
Nitab4.5_0000014g0180	2.41	3.46	4.22	3.56	3.65	3.19	2.81	3.7	2.86	3.15	3.19	3.05	1.97	1.95	2.49
Nitab4.5_0000014g0210	5.69	5.16	5.49	5.69	6.17	5.24	0.57	0.92	1.02	4.93	5.93	5.45	3.14	3.21	4.04
Nitab4.5_0000014g0220	8.37	5.14	12	9	7.65	7.4	9.47	8.45	9.34	13.29	11.68	8.67	13.15	11.12	8.07
Nitab4.5_0000014g0230	19.07	19.36	25.82	21.58	24.28	20.79	20.18	25.8	21.23	21.94	20.38	16.8	14.69	16.09	13.9
Nitab4.5_0000014g0240	0.66	0.51	1.15	0.36	1.14	0.45	2.76	4.07	2.89	0.79	0.19	0.79	1.5	0.88	1.54
Nitab4.5_0000014g0250	1.86	1.93	2.4	2.63	2.32	2.57	2.22	2.51	2.21	2.25	2.02	1.95	0.92	1.25	1.14
Nitab4.5_0000014g0260	0.31	0.26	0.54	0.43	0.39	0.47	0.53	0.65	0.63	0.52	0.55	0.42	0.47	0.38	0.42
Nitab4.5_0000014g0270	7.57	6.49	9.54	7.1	6.82	6.98	7.24	7.47	7.97	9.34	8.78	8.61	9.1	7.74	6.94
Nitab4.5_0000014g0290	436.25	646.82	215.39	587.89	259.38	680.98	487.89	238.65	442.49	413.88	574.01	407.53	652	418.17	383.05
Nitab4.5_0000014g0300	5.78	5.62	7.12	6.72	7.06	6.69	6.12	9.04	7.02	7.14	7.16	4.97	4.16	4.49	3.12
Nitab4.5_0000014g0310	0.79	0.5	1.15	0.71	1.19	0.96	0.8	1.14	0.66	0.49	0.53	0.6	0.63	0.44	0.74
Nitab4.5_0000014g0320	1.84	2.64	3.25	2.23	1.98	1.16	1.95	2.49	1.96	1.76	1.4	1.43	1.82	0.81	1.97
Nitab4.5_0000014g0330	2.39	2.79	3.5	4.38	3.52	3.46	3.43	4.84	3.78	1.88	2.11	1.61	0.83	1.32	0.97
Nitab4.5_0000014g0340	0.75	0.74	0.61	0.71	0.39	0.58	0.65	1.24	0.88	1.13	0.93	0.84	0.94	0.65	0.71
Nitab4.5_0000014g0380	3.76	6.44	5.38	4.12	4.31	3.56	6.34	5.81	5.37	2.76	3.75	2.6	1.96	2.97	3.21
Nitab4.5_0000014g0390	0.08	0.24	0.15	0.08	0.06	0.03	0.11	0.14	0.22	0.18	0.06	0.15	0.21	0.11	0.49
Nitab4.5_0000014g0440	2.18	1.27	2.49	1.84	0.58	2.52	1.5	1.09	1.6	1.05	1.57	0.92	1.5	2.65	0.78
Nitab4.5_0000014g0480	60.46	130.56	51.4	85.48	49.55	100.21	66.1	36.22	65.08	45.9	81.3	49.13	72.03	40.86	32.77
Nitab4.5_0000014g0530	15.05	20.03	21.15	17.39	20.5	18.07	16.99	19.14	17.43	15.43	15.47	15.74	12.94	14.01	14.35
Nitab4.5_0000015g0010	1.31	2.05	1.97	1.47	1.07	1.79	1.38	1.94	1.57	1.08	0.71	1.04	0.46	0.86	0.95
Nitab4.5_0000015g0020	2.49	4.61	2.23	2.92	3.02	3.13	2.71	4.52	3.79	2.5	2.1	2.5	0.91	1.31	1.86
Nitab4.5_0000015g0030	0.1	0.03	0.14	0.02	0.02	0.07	0.05	0.03	0.07	0.24	0.2	0.24	0.14	0.13	0.05
Nitab4.5_0000015g0050	1.15	1	1.34	1.13	0.74	0.99	2.1	1.74	2.34	1.61	2.33	1.32	1.21	2.79	1.08
Nitab4.5_0000015g0070	14.17	14.95	19.7	16.86	16.76	15.38	17.58	20.49	17.55	17.95	16.67	16.72	13.16	14.68	11.87
Nitab4.5_0000015g0100	1.11	1.43	1.51	1.09	0.82	0.6	0.49	1.9	1.32	1.63	1.6	0.54	0.65	0.51	0.12
Nitab4.5_0000015g0130	7.55	9.78	9.39	8.74	9.18	8.25	10.86	8.77	10.5	11.31	10.51	11.84	13.24	13.63	16.38
Nitab4.5_0000015g0140	25.96	27.85	29.27	24.96	25.87	26.81	37.58	23.07	37.33	40.19	33.85	46.3	43.39	54.71	56.04
Nitab4.5_0000015g0150	6.71	6.95	9.58	8.28	9.54	6.83	8.08	10.04	7.87	9.38	10.67	7.96	7.87	7.66	6.93
Nitab4.5_0000015g0160	6.58	4.48	1.85	6.95	3.51	6.62	7.8	2.36	5.32	9.97	10.16	14.63	22.78	15.71	18.25
Nitab4.5_0000015g0170	31.49	42.99	38.34	35.72	35.72	36.44	38.12	37.14	36.25	32.91	33.82	31.95	29.66	32.41	36.03
Nitab4.5_0000015g0180	1.05	1.12	3.01	0.79	2.13	0.95	0.65	2.78	1.23	1.1	1.12	0.45	0.74	0.51	0.49
Nitab4.5_0000015g0210	20.71	35.52	33.71	39.46	47.09	42.99	33.14	43.85	31.22	43.85	41.93	41.84	35.98	25.79	19.34
Nitab4.5_0000015g0220	7.31	7.75	18.44	8.74	7.88	17.77	13.26	9.44	8.99	14	10.63	12.7	6.46	5.65	8.56
Nitab4.5_0000015g0230	5.43	3.1	3.27	3.48	2.87	3.85	4.05	2.54	2.9	3.52	3.04	3.67	4.69	3.89	4.33
Nitab4.5_0000015g0270	2.41	3.3	4.29	3.46	3.68	3.15	3.37	4.78	4.22	3.66	3.98	2.44	2.47	2.47	1.23
Nitab4.5_0000015g0280	2.93	4.49	5.27	3.36	5.06	3.65	3.17	5.15	3.48	2.77	3.15	2.35	1.72	1.98	1.74
Nitab4.5_0000015g0310	8.2	10.14	12.17	10.66	10.86	9.74	10.44	11.59	11.1	10.97	11.21	11.01	10.34	10.81	10.39
Nitab4.5_0000015g0320	6.47	6.61	8.74	7	7.85	7.45	5.56	6.97	5.84	7.39	6.94	5.2	6.43	5.98	5.99
Nitab4.5_0000015g0330	2.1	2.67	2.87	2.89	2.37	2.13	2.11	1.92	2.4	2.41	1.9	2.08	2.88	2.32	2.29
Nitab4.5_0000015g0360	9.08	14.49	21.66	15.03	17.67	14.47	10.5	20.63	13.6	8.69	11.68	5.95	5.97	5.35	6.65
Nitab4.5_0000015g0370	0.25	1.07	1.49	1.08	1.4	1.13	1.21	1.89	1.22	1.61	0.79	0.82	0.51	1.26	1.42
Nitab4.5_0000015g0380	14.89	22.38	8.47	14.18	7.74	21.1	13.96	3.81	11.97	10.12	14.7	14.81	23.84	15.03	14.83
Nitab4.5_0000016g0010	5.07	8.88	9.86	8.47	11.35	7.71	10.18	9.83	9.98	8.73	9.02	7.81	7.3	8.38	11.3
Nitab4.5_0000016g0020	0.52	0.41	0.55	0.32	0.31	0.33	0.48	0.42	0.49	0.2	0.63	0.23	0.42	0.33	0.32
Nitab4.5_0000016g0030	1.04	1.72	3.03	1.52	1.81	1.2	1.31	2.74	2.18	1.35	0.78	0.88	0.12	0.31	0.33
Nitab4.5_0000016g0060	2.91	2.96	3.86	4.68	4.3	3.37	5.14	4	3.95	2.8	2.18	1.8	2.84	2.37	2.28
Nitab4.5_0000016g0070	1.08	2.89	1.65	1.79	1.43	1.69	1.73	1.65	1.58	0.95	0.88	0.76	0.4	0.74	1.27
Nitab4.5_0000016g0120	15.02	13.09	16.32	18.25	13.51	21.06	12.26	12.78	14.5	14.39	21.41	13	16.49	10.87	5.12
Nitab4.5_0000016g0130	0.12	0.13	0.32	0.09	0.32	0.2	0.21	0.38	0.22	0.23	0.25	0.15	0.09	0.1	0.03
Nitab4.5_0000016g0140	6.07	3.64	11.41	6.25	9.49	6.2	3.98	4.72	5.02	7.18	9.89	7.82	8.78	6.29	6.2
Nitab4.5_0000016g0160	47.73	57.52	20.09	41.99	30.96	53.59	65.91	21.53	56.02	33.68	44.25	41.54	53.98	53.73	49.49
Nitab4.5_0000016g0170	15.56	7.43	9.39	7.24	5.43	8.15	8.85	4.63	7.42	7.39	9.27	5.71	11.37	8.72	19.36
Nitab4.5_0000016g0190	18.68	7.51	5.34	9.29	7.54	8.65	6.22	7.6	8.07	11.09	9.12	5.56	4.32	2.86	4.28
Nitab4.5_0000016g0200	1.86	1.08	2.98	2.68	3.31	1.84	2.34	5.06	3.28	2.67	2.91	3.92	2.8	2.77	1.86
Nitab4.5_0000016g0210	5.69	3.04	7.21	5.85	8.4	5.54	5.26	7.63	5.44	7.24	9.06	8.11	7.92	7.28	4.38
Nitab4.5_0000016g0230	0.98	0.93	2.11	0.82	1.32	0.59	0.86	1.18	1.24	1.54	1.69	1.2	1.22	0.53	0.42
Nitab4.5_0000016g0260	13.13	12.9	17.27	15.98	15.9	16.27	13.99	17.87	14.63	11.02	13.09	10.88	8.89	9.55	6.93
Nitab4.5_0000016g0280	7.65	7.96	7.8	7.44	8.53	6.66	7.27	8.07	6.58	6.27	6.98	5.85	6.59	4.95	5.78
Nitab4.5_0000016g0290	10.74	6.61	12.66	10.53	12.56	10.08	10.75	12.17	12.98	11.91	12.44	10.9	9.89	8.75	6.1
Nitab4.5_0000016g0300	1.28	1.69	2.02	0.98	1.45	1.16	1.47	1.55	1.12	1.23	0.88	1.05	0.76	0.52	0.86
Nitab4.5_0000016g0310	0.04	0.04	0.06	0.01	0.09	0.08	0.01	0.1	0.02	0.06	0.01	0.04	0.1	0.01	0.06
Nitab4.5_0000016g0320	13.01	14.76	19.83	12.3	14.66	13.2	13.42	17.11	13.91	10.53	11.65	8.64	6.9	6.14	6.39
Nitab4.5_0000016g0340	4.11	4.01	4.95	3.9	4.15	4.58	3.04	4.33	3.64	3.38	4.16	2.78	2.64	2.3	2.97
Nitab4.5_0000016g0350	6.73	8.35	9.17	7.11	8.42	6.66	6.8	10.5	8.19	8	7.85	7.17	6.24	5.35	5.63
Nitab4.5_0000016g0360	4.75	2.36	5.13	4.39	5.91	4.34	2.12	6.73	2.83	3.43	4.69	3.49	3.01	1.49	1.62
Nitab4.5_0000016g0420	28.53	25.91	30.49	31.54	32	28.37	35.07	31.7	37.28	38.86	40.14	41.26	44.29	38.76	45.01
Nitab4.5_0000016g0460	2.97	1.49	3.24	1.34	1.61	1.34	2.48	1.36	1.94	2.41	2.86	3.32	2.2	2.66	5.69
Nitab4.5_0000016g0470	66.97	70.64	93.46	75.15	82.69	70.08	79.57	72.11	83.13	81.98	78.82	82.94	71.89	72.36	58.4
Nitab4.5_0000016g0500	5.14	5.11	7.38	5.32	7.17	4.81	6.23	6.59	6.63	5.23	6.28	5.72	5.11	4.28	3.12
Nitab4.5_0000016g0530	1.64	4.27	0.99	5.82	2.18	2.2	5.88	10.24	10.68	7.55	12.61	10.79	8.36	6.39	5.41
Nitab4.5_0000016g0550	1.52	2.98	1.2	1.54	0.48	0.56	4.26	4.18	2.96	1.27	1.95	0.83	2.31	2.5	3.56
Nitab4.5_0000016g0640	2.57	3.05	3.11	0.64	0.41	0.6	2.84	2	3.82	0.23	0.85	0.34	1.45	1.36	1.23
Nitab4.5_0000017g0030	0.15	0.11	0.23	0.19	0.1	0.2	0.34	0.24	0.33	0.32	0.3	0.21	0.39	0.24	0.44
Nitab4.5_0000017g0060	3.81	4.05	4.18	3	4.25	3.61	5.68	3.36	3.65	3.68	3.66	4.52	3.45	4.16	4.66
Nitab4.5_0000017g0090	5.93	7.85	7.45	7.45	8.23	8.27	6.43	9.63	8.65	5.82	6.26	5.03	3.78	3.14	2.83
Nitab4.5_0000017g0110	5.62	2.9	0.13	0.89	2.29	0.07	13.22	3.8	0.27	5.15	1.88	1.72	2.63	2.78	0.51
Nitab4.5_0000017g0130	10.64	8.69	8.37	7.97	8.37	8.24	10.02	9.27	9.24	8.38	8.69	7.69	11.39	7.83	9.99
Nitab4.5_0000017g0150	127.51	122.07	71.85	106.35	83.18	90.38	98.27	58.54	75.3	99.44	146.8	146.09	178.93	152.64	251.39
Nitab4.5_0000017g0160	26.28	39.12	17.7	32.73	22.29	33.7	36.71	27.99	33.66	37.89	38.68	38.94	42.53	34.87	43.42
Nitab4.5_0000017g0170	0.49	0.22	0.6	0.28	0.43	0.67	0.86	0.46	0.64	0.41	0.37	0.39	0.17	0.73	0.37
Nitab4.5_0000017g0180	5.25	4.21	6.73	6.01	6.71	6.8	5.34	7.49	5.54	6.41	4.3	5.39	6.05	4.92	4.55
Nitab4.5_0000017g0220	9.07	8.1	8.49	7.72	7.89	6.4	9.51	9.03	8.62	8.23	8.96	8.22	8.28	8.83	7.12
Nitab4.5_0000017g0230	4.27	5.76	7.55	5.42	4.62	4.94	5.16	5.23	4.87	2.65	2.61	2.77	2.33	2.82	3.4
Nitab4.5_0000017g0240	7.25	4.63	6.93	6.05	7.18	5.84	6.25	8.19	7.23	7	7.56	5.74	6.26	5.5	3.63
Nitab4.5_0000018g0020	2.77	2.19	2.76	2.02	1.63	2.32	1.33	1.53	1.45	2.72	2.82	2.41	2.51	2.03	2.75
Nitab4.5_0000018g0040	0.76	0.25	1.03	1.01	0.99	0.89	0.85	0.66	1.09	1.44	1.16	1.55	1.16	1.43	1.63
Nitab4.5_0000018g0080	5.71	5.07	5.71	6.43	6.71	6.9	5.67	7.08	7.1	5.69	4.47	6.23	4.65	5.36	4.28
Nitab4.5_0000018g0100	165.17	215.26	206.2	189.66	194.44	190.81	171.74	195.83	166.16	160.16	157.46	152.12	134.07	148.16	144.31
Nitab4.5_0000018g0130	8.24	11.02	10.52	9.43	8.69	7.07	8.15	11.07	10.5	7.23	9.46	7.27	5.63	7.89	7.98
Nitab4.5_0000018g0140	12.15	12.23	12.18	11.25	13.97	13.38	13.17	13.98	11.51	12.07	11.45	10.27	11.6	10.32	12.63
Nitab4.5_0000018g0150	6.84	4.7	5.92	5.09	6.54	5.87	4.46	5.84	5.24	5.51	6.3	4.79	4.98	3.62	1.94
Nitab4.5_0000018g0160	3.71	5.21	4.51	3.64	3.5	3.28	3.84	4.99	4.59	3.69	4.09	3.1	2.95	2.78	1.95
Nitab4.5_0000018g0170	0.37	0.81	0.85	0.44	0.34	0.11	0.18	0.58	0.49	0.79	0.46	0.68	0.7	0.37	0.1
Nitab4.5_0000018g0180	1.2	1.37	2.47	1.74	2.12	1.67	1.69	2.81	1.49	1.08	1.24	1.08	1.14	0.73	1.03
Nitab4.5_0000018g0230	5.48	7.42	7.64	8.48	7.34	7.98	7.79	8.25	7.24	5.65	5.36	5.07	5.39	5.87	6.47
Nitab4.5_0000019g0010	8.06	7.33	8.67	9.04	9.6	9.88	8.51	9.75	8.87	7.9	8.44	8.39	6.98	6.72	6.35
Nitab4.5_0000019g0020	40.97	30.29	30.02	29.78	29.26	29.76	31.57	30.22	31.84	41.95	44.44	45.88	50.93	39.48	28.64
Nitab4.5_0000019g0030	7.08	5.84	9.4	6.49	8.71	5.41	7.05	8.7	7.18	7.56	7.31	7.39	7.32	7.61	6.24
Nitab4.5_0000019g0040	2.88	1.41	4.04	3.45	2.08	1.09	1.26	2.78	2.53	2.32	1.31	1.89	2.27	1.54	1.22
Nitab4.5_0000019g0060	4.77	5.87	10.09	5.9	7.91	7.3	3.7	8.74	4.73	3.84	4.03	2.36	2.13	1.67	1.5
Nitab4.5_0000019g0070	38.92	31.38	39.96	39.45	37.13	35.85	36.76	35.18	35.65	35.84	31.49	33.91	33.35	31.52	31.43
Nitab4.5_0000019g0080	1.46	2.95	3.2	1.18	1.17	1.31	2.92	1.64	3.13	1.02	0.91	0.55	0.43	1.1	1.09
Nitab4.5_0000019g0100	2.24	1.59	2.68	2.38	2.79	1.58	2.64	2.77	2.28	2.32	2.41	2.59	2.82	2.61	1.99
Nitab4.5_0000019g0120	9.17	1.57	4	7.04	8.16	5.14	7.88	13.4	6.05	12.06	9.84	9.99	11.38	11	2.87
Nitab4.5_0000019g0130	13.1	12.76	13.13	13.89	14.39	12.81	15.08	14.67	13.14	14.41	12.82	16.25	16.75	16.77	24.44
Nitab4.5_0000019g0150	4.01	4.45	4.58	4.22	4.58	4.19	3.56	4.7	4.42	4.05	3.58	2.87	3.17	2.61	3.29
Nitab4.5_0000019g0160	3.51	3.82	6.12	4.33	5.5	3.42	3.01	4.34	4.04	3.36	4.11	1.94	1.76	1.84	1.55
Nitab4.5_0000019g0170	15.07	14.91	14.99	16.02	14.51	16.53	16	17.31	16.4	15.79	17.33	12.34	12.3	11.43	9.62
Nitab4.5_0000019g0190	919.23	618.27	534.67	704.05	467.12	626.9	1072.97	299.93	602.21	705.63	791.09	1108.39	1405.7	1424.14	1792.92
Nitab4.5_0000019g0200	27.66	20.94	29.18	27.88	29.38	24.98	26.97	28.7	26.75	31.04	32.98	28.57	28.53	27.02	24.79
Nitab4.5_0000019g0210	0.05	0.1	0.08	0.03	0.04	0.03	0.05	0.02	0.05	0.03	0.01	0.08	0.03	0.05	0.01
Nitab4.5_0000019g0220	0.18	0.3	0.25	0.07	0.08	0.14	0.09	0.11	0.13	0.1	0.06	0.04	0.07	0.08	0.24
Nitab4.5_0000019g0230	0.49	0.92	0.18	0.46	0.37	0.4	0.16	0.51	0.43	0.17	0.16	0.51	1.35	0.64	0.33
Nitab4.5_0000019g0260	5.95	5.95	7.99	4.92	5.13	4.91	6.2	6.69	8.12	6.88	6.43	4.24	5.63	6.05	3.12
Nitab4.5_0000019g0280	9.28	8.78	11.07	9.87	11.02	9.7	10.4	10.8	11.69	9.82	10.02	10.26	9.6	9.79	8.82
Nitab4.5_0000019g0300	4.33	4.37	4.95	3.41	4.47	4.23	5.46	5	4.37	4.12	4.79	3.58	4.83	4.32	4.28
Nitab4.5_0000019g0310	11.26	8.99	14.23	10.04	12.41	11.59	11.31	12.54	12.07	12.9	14.2	11.34	11.12	10.95	8.8
Nitab4.5_0000019g0350	1.25	1.65	2	1.93	1.79	1.48	1.63	2.29	1.84	1.05	1.12	1.44	1.04	0.93	1.25
Nitab4.5_0000019g0370	5.98	4.31	6.04	5.49	6.22	4.74	7.93	7.49	6.45	7.62	7.13	8.92	8.07	7.78	7.16
Nitab4.5_0000019g0400	427.73	301.29	169.09	322.79	169.67	373.33	372.37	109.03	235.29	225.26	277.88	376.16	541.46	514.41	504.01
Nitab4.5_0000019g0410	25.54	21.92	28.65	25.23	26.07	22.81	20.85	28.3	22.93	23.01	24.05	22.45	22.1	18.69	17.35
Nitab4.5_0000019g0420	20.73	6.85	15.26	11.52	15.28	10.86	19.93	11.54	19.64	16.33	19.99	32.58	25.54	31.49	40.22
Nitab4.5_0000020g0010	1.63	1.82	2.28	1.42	1.37	2.29	2.15	1.79	2.02	0.83	1.61	0.95	0.8	0.76	0.43
Nitab4.5_0000020g0020	10.97	10.2	10.94	11.12	12.3	11.54	12.77	11.17	11.15	10.46	13.18	10.74	12.87	11.95	11.6
Nitab4.5_0000020g0050	21.21	24.55	25.44	26.39	26.41	29.16	24.66	27.96	25.96	19.88	19.94	16.54	13.95	14.47	13.19
Nitab4.5_0000020g0070	1.38	2.11	2.62	1.74	1.75	2.19	1.2	1.68	2.08	1.7	0.69	1.12	0.49	1.15	0.87
Nitab4.5_0000020g0080	1.1	1.44	1.53	1.35	1.52	1.12	1.35	1.96	1.39	1.97	1.15	1.15	0.96	1.22	1.06
Nitab4.5_0000020g0090	2.34	1.44	3.17	2.47	3.77	1.78	2.92	2.94	2.66	4.96	3.81	6.12	10.67	9.52	11.08
Nitab4.5_0000020g0130	84.22	80.59	72.24	73.93	68.43	68.68	71.11	83.83	73.34	82.88	72.79	56.05	47.27	49.01	43.28
Nitab4.5_0000020g0210	1.68	1.01	1.49	1	1.9	0.58	1.06	0.96	1.15	1.31	1.54	3.17	2.16	2.05	1.27
Nitab4.5_0000020g0240	1.15	1.17	1.31	0.93	1.88	0.97	1.36	2.41	1.65	1.42	1.4	0.86	0.61	0.79	0.75
Nitab4.5_0000020g0270	6.76	5.55	8.77	8	9.03	7.95	7.69	8.94	8.1	7.73	8.03	6.54	6.46	6.56	3.13
Nitab4.5_0000020g0290	0.34	0.44	0.37	0.06	0.15	0.31	0.38	0.55	0.51	0.28	0.66	0.42	0.25	0.53	0.89
Nitab4.5_0000020g0300	1.45	0.57	1.33	0.9	1.18	0.96	0.88	1.25	1.05	1.29	1.22	0.89	0.74	0.73	0.68
Nitab4.5_0000020g0310	2.13	1.99	2.5	2.23	2.04	2.26	2.11	2.86	2.2	2.52	2.75	3.17	3.61	2.98	3.27
Nitab4.5_0000020g0330	65.39	80.07	84.09	45.33	50.79	53.63	49.75	44.76	45.76	34.16	24.5	38.09	31.77	44.66	41
Nitab4.5_0000020g0340	8.51	8.7	11.18	8.52	11.48	8.85	13.87	11.37	14.13	15.72	14.73	16.66	18.15	21.19	23.56
Nitab4.5_0000020g0350	32.41	23.84	36.13	32.12	30.58	23.34	55.05	28.03	45.97	65.21	54.08	72.51	82.34	87.77	116.74
Nitab4.5_0000020g0370	2.97	3.43	5.9	3.48	4.31	2.44	4.07	4.59	5	4.45	3.25	3.7	5.45	5.57	4.82
Nitab4.5_0000020g0400	9.6	9.5	12.06	8.46	10.82	9.11	10.53	11.6	9.78	10.42	12.94	10.52	11.15	10.2	12.55
Nitab4.5_0000020g0410	6.25	11.82	10.36	9.42	9.83	8.33	10.87	9.91	8.06	11.13	10.85	9.81	10.33	8.23	10.61
Nitab4.5_0000020g0430	76.29	77.45	94.88	77.78	87.02	72.4	78.25	83.53	76.63	85.5	78.9	81.9	71.92	85.76	79.02
Nitab4.5_0000020g0450	1.77	1.27	1.95	2.01	2.02	1.84	2.17	2.85	2.34	2.29	2.03	2.44	2.32	2.59	2.01
Nitab4.5_0000021g0010	15.23	10.72	16.05	18.63	37.71	20.38	16.3	22.31	23.23	42.37	54.19	43.99	45.03	38.71	22.17
Nitab4.5_0000021g0020	375.73	120.1	237.09	410.24	350.08	280.68	366.62	331.1	461.03	674.98	569.57	636	540.99	615.74	323.67
Nitab4.5_0000021g0030	95.31	95.37	81.3	86.44	54.52	82.67	89.8	41.07	75.4	80.18	99.24	89.41	136.82	98.62	92.52
Nitab4.5_0000021g0040	19.2	20.6	23.27	16.08	16.15	13.49	15.55	18.9	16.71	16.37	15.73	10.51	14.35	9.04	6.49
Nitab4.5_0000021g0060	11.32	14.03	25.25	8.53	20.29	8.99	9.14	13.92	9.01	16.41	22.44	9.6	17.95	7.11	8.4
Nitab4.5_0000021g0070	1.99	1.16	1.37	0.65	1.93	0.64	0.66	1.79	1.2	1.28	1.35	1.44	3.01	0.84	0.17
Nitab4.5_0000021g0080	13.79	9.22	16.57	14.46	18.33	14	13.25	15.41	15.16	18.77	21.6	16.98	17.67	14.92	9.89
Nitab4.5_0000021g0090	14.82	13.36	31.19	11.68	11.67	14.38	14.83	20.75	16.14	5.11	9.21	2.14	5.74	5.06	2.22
Nitab4.5_0000021g0100	64.56	123.1	95.65	98.8	93.22	100.46	79.78	90.05	81.37	64.54	58.2	65.7	39.73	63.96	62.92
Nitab4.5_0000021g0120	1.52	0.9	3.6	1.26	4	1.08	0.99	3.93	1.36	1.71	2.22	0.9	0.84	0.91	0.34
Nitab4.5_0000021g0130	19.42	25.78	27.68	24.92	31.95	27.6	25.05	32.5	24.36	22.96	22.4	23.25	18.69	20.1	17.73
Nitab4.5_0000021g0150	0.42	0.3	0.32	0.62	0.18	0.45	0.59	0.24	0.27	0.47	0.21	0.79	0.34	0.39	0.56
Nitab4.5_0000021g0160	66.53	76.03	86.2	67.87	61.43	77.5	74.98	64.93	95.24	72.77	80.95	79.08	68.67	67.05	56.27
Nitab4.5_0000021g0170	0.81	0.46	1.51	0.52	0.32	0.73	1.24	0.52	1.05	0.76	0.63	0.31	0.64	0.87	1
Nitab4.5_0000021g0180	1.48	1.69	2.3	1.71	1.43	1.28	1.41	2.5	1.32	1.28	1.54	1.22	1.55	1.07	1.06
Nitab4.5_0000021g0190	5.01	7.25	6.53	6.46	7.51	5.8	7.84	8.32	6.96	5.78	5.04	5.96	5.56	4.33	5.75
Nitab4.5_0000021g0200	10.76	21.51	8.58	10.79	11.65	7.21	32.04	11.16	18.41	28.09	15.32	36.1	20.72	32.6	36.51
Nitab4.5_0000021g0210	27.1	36.16	35.17	32.61	34.88	35.78	30.62	35.49	28.24	25.9	24.41	24.39	22.63	23.81	20.33
Nitab4.5_0000021g0220	7.99	8.06	11.82	7.53	11.8	9.17	9.3	9.89	11.36	9.74	11.01	9.59	6.41	6.6	5.56
Nitab4.5_0000021g0230	1.84	3.13	3.63	2.14	2.05	1.6	3.94	3.44	2	2.67	3.47	2.52	2.8	1.64	2.12
Nitab4.5_0000021g0240	0.6	0.35	1.07	0.74	0.72	0.67	1.01	1	0.73	0.8	1.08	0.87	0.9	0.85	0.73
Nitab4.5_0000021g0250	1.81	1.47	1.97	2.36	1.55	2.61	1.33	2.01	1.89	1.53	1.74	1.13	0.86	1.05	0.75
Nitab4.5_0000021g0260	1.97	2.15	2.76	1.72	2.39	2.3	2.05	3.04	1.72	1.88	1.71	1.47	1.11	0.94	1.14
Nitab4.5_0000021g0280	8.98	5.54	7.51	9.03	7.01	7.5	5.82	7.17	7.65	7.15	6.27	5.13	6.12	5.05	3.93
Nitab4.5_0000021g0290	32.41	30.97	34.64	28.77	30.86	28.26	29.05	31.32	30.21	31.97	31.72	27.45	28.59	27.32	25.29
Nitab4.5_0000021g0300	164.9	56.63	186.47	120.51	129.61	115.32	69.25	133.67	120.46	150.94	235.16	89.26	150.83	110.64	58.9
Nitab4.5_0000021g0310	3.44	5.86	6.29	7.07	6.59	6.4	4.46	6.42	4.28	3.95	2.93	3.28	1.1	2.27	2.59
Nitab4.5_0000021g0320	7.21	13.49	11.26	8.3	7.03	9.08	8.64	9.36	9.26	6	5.73	4.32	3.78	4.06	4.67
Nitab4.5_0000021g0340	5.94	10.3	8.5	9.72	8.64	9.65	9	10.61	7.6	5.73	5.44	5.77	1.67	4.77	5.14
Nitab4.5_0000021g0350	0.96	1.41	2.12	1.73	1.71	1.63	1.19	1.79	1.3	1.06	1.74	0.8	0.58	0.64	0.86
Nitab4.5_0000021g0390	1.3	2.47	2.11	2.06	1.94	2.02	2.04	2.16	1.59	0.86	0.89	1.26	0.75	1.12	1.5
Nitab4.5_0000021g0400	1.15	2.06	3.04	1.98	2.33	1.73	2.02	2.28	2.02	1.25	1.95	1.09	0.97	0.86	1.34
Nitab4.5_0000021g0410	71.38	82.46	86.81	77	83.46	69.4	78.75	76.18	80.28	68.85	58.57	69.43	57.32	68.51	74.96
Nitab4.5_0000021g0420	2.32	2.32	3.09	2.42	3.14	2.19	2.05	4	2.05	1.52	1.58	1.51	1.04	0.76	0.4
Nitab4.5_0000021g0430	5.71	4.33	6.94	3.45	6.22	2.46	3.04	4.88	3.36	4.66	4.87	3.79	3.15	2.38	2.05
Nitab4.5_0000021g0440	11.55	11.1	12.93	15.11	14.05	14.22	12.42	15.49	13.61	12.74	12.82	10.69	9.56	9.21	6.53
Nitab4.5_0000021g0450	18.1	18.8	21.75	16.2	16.75	16.13	14.8	17.38	16.11	14.44	15.71	13.37	13.89	16.04	16.07
Nitab4.5_0000021g0460	15.92	14.37	18.65	16.12	16.64	16.81	15.58	19.46	16.33	15.27	16.61	14.35	15.13	13.05	11.37
Nitab4.5_0000021g0470	41.85	35.13	34.92	40.5	44.62	42.3	59.78	37.27	49.48	52.65	49.66	63.84	88.15	83.48	98.61
Nitab4.5_0000021g0480	1.41	1.67	0.97	1.17	2.33	1.28	0.75	1.03	1.44	0.81	0.67	0.43	0.17	0.51	0.06
Nitab4.5_0000021g0490	1.15	1.19	1.8	1.43	1.98	1.49	1.32	1.77	1.65	1.31	1.37	0.88	0.87	1.07	0.71
Nitab4.5_0000021g0500	67.65	74.57	93.05	86.93	86.1	70.25	88.23	82.3	83.04	63.96	57.74	69.59	53.67	66.87	67.45
Nitab4.5_0000021g0510	35.84	44.51	40.8	40.89	40.43	34.95	41.86	45.48	38.07	42.09	38.04	45.74	45.6	41.44	38.73
Nitab4.5_0000021g0520	6.36	4.6	7.97	5.72	5.65	5.1	6.77	7	8.04	7.5	6.84	6.99	6.77	6.18	7.07
Nitab4.5_0000021g0560	1.56	0.95	1.46	1.85	1.07	2.31	1.52	1.22	1.8	1.98	1.69	2	3.94	2.22	1.22
Nitab4.5_0000021g0570	32.73	24.1	15.22	43.01	16.77	52.03	22.25	6.41	23.91	10.29	21.09	12.06	19.53	11.91	6.1
Nitab4.5_0000021g0610	5.87	7.73	6.96	8.16	6.4	4.5	7.12	7.83	9.67	5.93	13.95	8.65	7.3	5.75	6.39
Nitab4.5_0000021g0620	34.73	33.81	38.38	33.75	36.31	33.39	39.1	33.07	33.29	34.85	35.24	36.42	31.82	31.41	25.72
Nitab4.5_0000021g0630	5.02	4.86	6.93	6.63	6.5	6.67	4.94	6.08	5.29	3.66	4.93	4.74	3.89	3.11	2.79
Nitab4.5_0000021g0650	73.04	60.29	68.49	74.99	73.48	83.41	64.46	61.1	69.55	76.11	84.55	76.26	77.31	72.48	50.09
Nitab4.5_0000021g0660	2.23	2	4.62	2.79	3.04	2.7	2.43	2.76	3.4	2.08	3.22	1.95	2.76	3.06	1.75
Nitab4.5_0000021g0670	14.33	10.08	17.05	12.99	15.18	13.27	13.65	13.71	14.8	21.32	22.21	17.95	17.21	16.02	10.31
Nitab4.5_0000021g0680	0.34	0.73	0.22	0.51	0.22	0.39	0.38	0.48	0.47	0.28	0.66	0.21	0.38	0.53	0.41
Nitab4.5_0000021g0690	0.7	0.53	2.31	1.15	1.45	1.46	2.43	0.71	3.12	3.19	4.84	3.36	4.61	5.92	1.95
Nitab4.5_0000021g0700	17.81	12.78	18.73	12.95	17.2	14.23	18.61	13.76	18.6	16.7	18.27	16.68	15.86	13.18	11.01
Nitab4.5_0000021g0710	6.41	7.48	6.95	7.17	8.5	8.81	6.3	9.01	6.76	6.29	6.42	6.29	7.97	6.27	5
Nitab4.5_0000021g0720	11.52	7.56	8.23	8.48	5.23	10.05	6.78	3.04	6.4	4.43	5.5	4.18	7.64	7.27	5.99
Nitab4.5_0000021g0730	7.58	10.3	11.07	11.9	12.23	12.69	8.23	13.2	9.02	6.35	6.3	4.01	2	3.63	2.28
Nitab4.5_0000021g0740	44.43	41.75	39.74	41.04	38.49	40.14	45.26	34.22	40.57	39.03	48.12	36.91	46.05	38.79	41.12
Nitab4.5_0000021g0760	0.55	0.36	0.5	0.57	0.52	0.44	0.35	0.63	0.31	0.22	0.48	0.5	0.59	0.39	0.48
Nitab4.5_0000021g0770	35.85	54.7	41.54	40.88	53.14	41.38	42.48	60.05	46.64	47.13	43.62	29.69	25.16	28.14	21.8
Nitab4.5_0000021g0780	9.55	23.02	73.01	35.93	88.55	40	24.45	80.37	7	14.38	9.44	11.41	12.23	6.14	8.48
Nitab4.5_0000021g0790	4.01	4.82	6.61	4.45	5.11	4.22	4.51	6.14	4.7	4.07	5.27	4.08	3.93	2.53	1.42
Nitab4.5_0000021g0800	31.07	25.67	32.57	31.7	35.36	26.38	30.82	33.15	32.3	28.17	25.43	28.55	22.83	26.02	24.1
Nitab4.5_0000021g0810	27.41	27.52	33.89	31.74	32.58	32.44	30.2	35.7	32.84	32.89	31.81	29.57	30.03	28.14	21.78
Nitab4.5_0000021g0820	121.97	142.55	162.4	143.56	136.96	132.94	154.65	129.75	163.04	120.1	117.84	128.26	102.52	118.61	93.51
Nitab4.5_0000021g0830	37.87	43.6	56.59	43.49	49.34	39	34.59	47.27	42.05	35.43	38.05	30.14	30.37	33.23	34.89
Nitab4.5_0000021g0840	8.25	7.81	8.79	7.94	8.29	8.13	6.78	7.59	7.08	8	8.41	8.39	9.63	7.53	7.66
Nitab4.5_0000021g0850	10.34	9.29	13.52	9.13	10.05	7.05	9.55	11.84	7.7	12.15	10.72	11.79	10.31	11.09	7.66
Nitab4.5_0000021g0860	1.93	2.41	3.12	2.37	2.66	2.43	2.45	3.65	3.23	2.5	2.35	2.15	2.25	2.06	2.96
Nitab4.5_0000021g0870	34.21	39.81	30.18	36.24	32.77	32.88	34.94	36	37.42	29.35	30.46	29.43	27.45	29.07	32.23
Nitab4.5_0000021g0880	2.62	3.49	3.41	4.3	2.86	4.19	3.3	4.21	3.48	3.16	3.33	2.93	1.51	1.85	1.14
Nitab4.5_0000021g0890	1.46	2.59	1.32	0.98	1.26	1.69	0.78	1.71	1.16	0.66	0.37	0.62	0.49	0.73	1.12
Nitab4.5_0000021g0900	5.19	11.47	10.98	7.51	8.29	11.01	10.15	7.76	8.96	8.12	4.75	5.75	4.07	3.9	3.43
Nitab4.5_0000021g0910	3.56	3.36	4.31	3.93	4.89	4.25	3.63	4.48	3.56	4.64	5.25	3.18	3.24	3.02	1.99
Nitab4.5_0000021g0920	14.86	9.82	14.45	15.44	15.36	13.64	14.82	16.28	16.05	16.66	18.19	15.46	16.56	14.71	14.77
Nitab4.5_0000021g0930	1.03	0.94	3.72	1.42	1.93	1.54	3.1	1.22	2.67	0.72	1.6	1.01	1.68	1.97	1.45
Nitab4.5_0000021g0940	0.97	0.37	2.08	2.2	2.49	2.15	4.05	1.92	4.79	1.1	1.8	1.11	2.79	3.72	2.19
Nitab4.5_0000021g1000	2.72	4.73	3.26	2.02	2.45	2.45	4.02	3.47	2.94	1.93	0.69	1.56	0.63	1.64	1.64
Nitab4.5_0000021g1020	1.68	1.43	1.89	1.19	3.14	1.39	1.7	3.71	1.85	0.88	0.77	0.31	0.62	0.35	0.49
Nitab4.5_0000021g1030	6.05	9.29	5.73	3.51	8.99	4.84	6.37	5.76	6.19	4.78	6.89	3.4	2.84	2.52	2.94
Nitab4.5_0000021g1050	7.89	7.43	9.98	7.82	9.68	8.89	10.07	11.13	9.71	8.94	10.84	9.27	8.7	9	4.95
Nitab4.5_0000021g1060	2.25	2.29	2.33	1.88	2.3	2.13	1.85	2.18	2.09	1.33	1.51	1.21	1.33	1.41	1.36
Nitab4.5_0000021g1070	12.42	17.2	14.33	16.1	14.79	18.36	15.5	15.37	12.91	9.73	8.84	11.28	8.74	11.08	13.33
Nitab4.5_0000022g0010	18.01	20.73	26.43	32.1	34.43	32.52	28.18	36.97	27.24	15.36	13.95	14.28	11.76	16.51	14.19
Nitab4.5_0000022g0030	120.15	199.07	172.45	207.57	211.24	241.35	177.08	218.29	176.19	122.93	109.99	129.44	117.27	133.57	130
Nitab4.5_0000022g0050	350.77	514.52	434.34	400.26	423.15	417.22	397.63	446.47	383.44	354.87	333.03	329.55	311.53	336.86	347.96
Nitab4.5_0000022g0070	241.33	263.04	314.64	262.58	293.31	281.86	262.26	335.52	263.39	231.97	227.41	218.3	224.8	221.47	188.86
Nitab4.5_0000022g0100	508.03	460.07	591.54	531.16	567.68	575.24	483.97	613.94	483.92	475.98	473.03	431.87	489.66	448.62	357.95
Nitab4.5_0000022g0110	4.75	6.45	5.26	6.77	5.17	8.02	4.47	4.13	5.71	4.8	4.79	5.92	3.91	3.15	3.39
Nitab4.5_0000022g0140	5.2	4.38	5.77	4.97	6.74	4.99	5.65	6.31	6.72	7.27	7.43	8.37	5.93	6.63	4.11
Nitab4.5_0000022g0160	58.7	56.87	74.92	34.28	44.16	42.57	39.43	40.87	41.2	52.25	45.86	51.45	41.41	44.89	34.21
Nitab4.5_0000022g0200	4.54	0.64	2.14	1.05	0.74	2.1	3.22	4.29	2.1	2.86	4.03	2.97	2.74	2.41	0.8
Nitab4.5_0000022g0210	3.41	2.34	0.24	32.86	14.58	38.39	36.8	21.64	41.68	0.91	0.96	3.22	16.18	23.08	18.44
Nitab4.5_0000022g0230	64.91	34.72	5.18	32.2	17.21	38.03	56.84	15.4	39.28	41.73	32.61	71.71	39.4	46.06	57.15
Nitab4.5_0000022g0240	64.76	112.05	87.52	88.04	97.16	89.65	78.37	84.94	77.62	69.77	59.64	72.88	52.46	63.67	70.39
Nitab4.5_0000022g0250	49.09	36.34	24.66	36.29	32.92	42.16	49.62	18.15	33.47	35.62	35.1	54.8	89.84	86.56	110.04
Nitab4.5_0000022g0280	0.86	0.71	0.88	1.1	0.75	0.89	0.72	1.49	0.86	0.31	0.53	0.26	0.32	0.45	0.5
Nitab4.5_0000022g0300	247.17	241.82	123.56	242.57	94.33	300.82	151.91	24.22	140.99	98.66	138.05	96.61	205.59	114.14	176.79
Nitab4.5_0000022g0310	383.91	505.96	472.11	346.01	388.43	377.39	388.53	377.3	344.02	444.27	392.93	519.09	416.8	463.24	495.92
Nitab4.5_0000022g0320	6.86	4.65	7.08	7.55	7.76	6.57	7.68	8.52	7.91	8.55	7.93	7.68	8.91	7.78	7.25
Nitab4.5_0000022g0330	2.55	2.64	2.39	3.02	3.56	3.19	3.34	3.76	2.69	3.06	3.03	3.03	4.5	4.07	3.17
Nitab4.5_0000022g0390	163.86	215.19	178.73	252.19	263.98	287.22	328.42	341.7	328.79	167.95	149.91	169.68	215.03	300.57	352.64
Nitab4.5_0000022g0400	0.45	0.52	0.66	2.4	2.67	2.85	3.26	4.32	2.19	0.47	0.2	0.59	1.47	1.24	1.51
Nitab4.5_0000022g0430	0.19	0.38	0.53	0.62	2.73	0.68	0.74	2.74	0.13	0.56	0.04	0.28	0.14	0.04	0.21
Nitab4.5_0000022g0440	0.28	0.2	0.43	2.66	3.69	1.94	3.44	3.68	2.99	0.31	0.39	0.3	1.71	1.12	0.98
Nitab4.5_0000023g0020	0.23	0.56	0.63	0.83	0.86	0.99	0.34	0.56	0.25	0.55	0.14	0.19	0.49	0.22	0.27
Nitab4.5_0000023g0060	42.95	35.9	44.6	33.59	44.19	24.49	38.66	46.78	39.65	38.46	51.27	48.5	49.98	48.87	60.96
Nitab4.5_0000023g0080	0.99	0.48	1.07	0.7	1.71	1.19	1.3	2.13	1.21	0.72	1.47	0.46	0.61	0.97	0.86
Nitab4.5_0000023g0100	38.7	34.72	48.93	29.97	37.15	26.21	30.52	41.54	30.81	35.16	42.35	29.54	33.79	32.5	39.43
Nitab4.5_0000023g0110	510.19	401.03	502.58	470.83	500.87	483.47	467.73	509.57	429.56	464.12	426.4	454.44	423.23	432.8	440.22
Nitab4.5_0000023g0120	1.76	1.86	2.8	2.13	2.59	2.15	2.23	2.43	2.12	2.12	2.03	2.27	1.95	1.81	1.9
Nitab4.5_0000023g0170	6.39	4	5.71	5.03	4.27	5.75	4.76	4.98	5.22	5.21	6.25	5.89	7.57	6.66	6.38
Nitab4.5_0000023g0270	5.07	7.03	6.86	7.46	6.75	9.01	6.37	7.39	5.35	5.15	4.42	5.28	3.36	3.66	5.54
Nitab4.5_0000023g0310	18.64	23.85	20.63	18.86	21.43	23.16	18.04	24.39	19.6	13.62	14.54	17.66	17.57	13.7	14.11
Nitab4.5_0000023g0320	16.14	18.85	19.57	16.14	26.73	14.84	31.72	21.62	31.81	28.81	15.74	29.33	19.08	21.21	12.25
Nitab4.5_0000023g0420	0.15	0.23	0.51	0.14	0.34	0.44	0.14	0.24	0.31	0.91	0.44	0.53	1.42	0.89	0.41
Nitab4.5_0000023g0430	0.52	0.48	0.77	0.83	0.83	0.78	0.37	0.64	0.61	0.67	0.79	0.72	0.46	0.57	0.36
Nitab4.5_0000023g0450	4.89	4.51	5.1	4.88	5.46	5.39	5.77	6.1	5.39	6.92	6.71	8.12	8.96	6.06	8.22
Nitab4.5_0000023g0490	2.06	3.56	1.35	3.39	4.78	1.44	0.72	7.28	1.83	1.86	2.68	0.78	1.2	0.53	2.62
Nitab4.5_0000023g0520	1.52	0.25	1.37	0.93	1.28	0.52	0.99	1.66	1	1.67	1.67	2	2.78	1.8	1.66
Nitab4.5_0000023g0560	0.32	0.08	0.35	0.13	0.3	0.24	0.44	0.33	0.26	0.33	0.38	0.13	0.83	0.37	0.2
Nitab4.5_0000023g0610	3.58	3.17	5.2	4.44	5.1	3.75	4.8	5.77	4.24	3.77	4.16	4.07	3.55	3.53	3.41
Nitab4.5_0000023g0620	0.15	0.05	0.21	0.25	0.15	0.26	0.16	0.22	0.12	0.11	0.23	0.17	0.12	0.21	0.17
Nitab4.5_0000023g0660	4.02	4.68	4.52	4.04	5.67	5.08	6.19	6.77	2.95	5.19	5.64	4.83	4.13	4.24	4.73
Nitab4.5_0000023g0680	2.73	2.2	3.18	2.63	1.82	2.23	4.37	2.71	3.95	3.82	4.39	3.23	3.2	3.31	1.94
Nitab4.5_0000023g0690	1.04	0.63	1.07	1.28	1.08	0.57	1.28	1.39	1.79	2.27	1.66	4.56	2.05	2.57	2.96
Nitab4.5_0000023g0700	29.73	24.32	30.77	30.76	33.64	28.93	30.55	32.1	35.23	32.18	29.72	28.17	29.1	25.82	19.61
Nitab4.5_0000023g0710	6.15	7.87	8.73	8.67	6.44	5.23	5.03	6.79	6.97	5.78	5.5	3.27	2.12	2.57	2.1
Nitab4.5_0000023g0720	14.99	14.28	14.12	12.83	16.42	13.87	13.78	14.42	12.84	12.66	10.65	12.52	14.32	14.06	15.15
Nitab4.5_0000023g0740	1.64	1.3	1.07	2.16	1.95	1.96	1.81	1.25	1.95	3.59	3.51	3.72	4.76	3.3	3.78
Nitab4.5_0000023g0760	1.05	1.23	1.52	1.78	1.52	2.45	1.43	1.78	1.53	1.57	2.07	1.42	1.59	1.35	1.21
Nitab4.5_0000024g0020	0.45	0.19	1.61	0.39	1.01	0.4	0.45	0.92	0.69	0.44	0.55	0.38	0.62	0.71	1.13
Nitab4.5_0000024g0030	9.16	7.12	8.28	7.42	8.26	7	9.04	8.72	8.84	10.33	11.71	10.9	12.28	10.19	9.23
Nitab4.5_0000024g0040	0.95	0.9	1.01	0.95	1.57	0.82	1.27	2.26	2.56	1.14	1.45	1.61	1.82	1.47	2.59
Nitab4.5_0000024g0050	53.83	49.61	52.04	51.43	50	56.38	52.02	48.6	48.25	47.61	57.3	44.81	52.1	46.74	51.19
Nitab4.5_0000024g0100	4.1	2.94	3.97	3.84	4	3.82	3.42	3.51	3.02	4.15	4.02	3.92	3.6	3.28	2.88
Nitab4.5_0000024g0110	13.94	17.82	23.98	15.75	14.81	16.19	13.14	19.95	16.04	12.15	12.48	10.85	9.53	8.82	12.3
Nitab4.5_0000024g0120	1.47	1.03	2.3	1.92	1.95	1.41	1.77	2.05	2.12	1.78	2.76	1.27	1.3	2.09	0.91
Nitab4.5_0000024g0140	2.72	2.69	7.79	3.24	10.4	4.74	3.12	8.64	3.6	4.87	7.36	5.1	5.93	5.39	3.72
Nitab4.5_0000024g0150	23.19	8.24	10.48	10.09	13.32	11.04	29.54	9.07	17.57	18.72	7.17	40.39	23.02	54.6	42.35
Nitab4.5_0000024g0160	15.67	20.54	15.9	13.16	17.06	14.38	17.19	13.62	12.98	14.44	12.55	18.79	20.11	21.65	22.77
Nitab4.5_0000024g0170	0.65	1.75	1.03	1.41	1.03	0.96	1.11	1.29	1.41	1.32	0.49	0.99	0.07	0.3	0.35
Nitab4.5_0000024g0180	1.07	2.32	2.57	1.42	2.19	2.47	0.92	0.79	0.67	0.44	0.27	0.58	0.26	0.14	0.14
Nitab4.5_0000024g0190	0.16	0.07	0.27	0.18	0.3	0.42	0.15	0.16	0.11	0.16	0.37	0.32	0.03	0.27	0.03
Nitab4.5_0000024g0200	21.59	14.47	91.43	18.88	52.53	18.58	13.36	16.44	15.37	19.37	24.11	19.77	17.95	20.14	30.91
Nitab4.5_0000024g0220	50.8	41.08	63.06	52.52	57.91	57.98	38.84	60	48.76	41.82	48.14	33.23	24.88	30.73	20.87
Nitab4.5_0000024g0250	61.83	43.61	61.17	55.88	57.32	56.27	52.32	58.34	60.68	63.64	63.59	59.47	58.56	59.35	50.03
Nitab4.5_0000024g0260	143.94	228.6	31.42	158.32	69.77	199.05	138.59	24.28	117.77	83.87	128.31	102.29	196.4	120.72	188.71
Nitab4.5_0000025g0010	1.43	2.22	1.39	2	1.75	2.29	2.12	2.4	1.83	1.54	1.31	1.13	0.65	1.14	1.64
Nitab4.5_0000025g0040	4.16	4.61	4.84	4.01	4.57	3.52	3.45	4.56	3.5	2.52	3.23	2.43	2.95	2.68	2.72
Nitab4.5_0000025g0070	0.94	0.63	2.22	0.94	2.54	1.28	1.16	1.8	1.64	2.82	3.59	2.25	1.05	2.75	1.91
Nitab4.5_0000025g0080	2.15	1.81	3.27	1.42	1.38	1.58	1.34	2.78	2.41	1.46	2.46	2.15	1.14	1.28	1.5
Nitab4.5_0000025g0090	32.25	46.79	29.23	35.98	26.24	37.24	35.1	20.11	30.87	32.79	28.87	33.56	30.92	31.67	30.35
Nitab4.5_0000025g0110	1.35	0.97	1.65	1.16	1.54	1.18	1.24	1.59	1.39	1.39	1.6	1.07	0.91	0.76	0.63
Nitab4.5_0000025g0120	2.14	1.86	2.25	1.39	2.39	1.85	1.86	2.24	1.84	0.71	0.67	1.15	0.84	0.65	0.91
Nitab4.5_0000025g0170	3.18	4.91	5.19	1.64	4.14	2.75	3.12	2.27	3.11	2.67	2.65	3.85	3.11	3.27	2.67
Nitab4.5_0000025g0180	32.99	55.54	47.38	50.55	63.43	34.74	39.71	53.32	51.21	57.83	57.22	52.67	48.38	44.24	37.75
Nitab4.5_0000025g0190	4.6	4.78	6.96	4.46	3.54	5.2	6.92	4.75	7.76	4.8	4.24	2.41	1.78	2.36	1.54
Nitab4.5_0000025g0210	3.2	2.78	3.43	2.42	2.65	2.51	1.15	2	2.25	1.5	2.36	1.78	1.66	0.99	1.47
Nitab4.5_0000025g0220	17.96	21.39	27.01	20.75	27.03	22.33	16.77	26.01	19.6	17.56	16.03	17.12	15.65	16.02	13.81
Nitab4.5_0000025g0230	8.18	8.36	8.5	8.21	8.16	7.8	9.66	8.55	8.78	8.88	8.5	8.88	7.68	8.32	9.93
Nitab4.5_0000025g0240	2.15	2.52	3.45	1.86	1.85	1.93	1.71	2.62	2.42	2.31	1.93	1.35	1.18	1.18	0.99
Nitab4.5_0000025g0260	10.6	1.33	3.79	3.47	5.64	2.26	37.72	4.12	17.23	16.89	11.08	49.21	28.51	48.69	56.03
Nitab4.5_0000025g0290	47.25	40.67	55.68	78.68	68.44	77.84	41.58	74.9	32.31	18.25	9.31	15.69	11.05	13.79	14.42
Nitab4.5_0000025g0300	4.84	9.13	13.38	5.33	7.46	4.92	3.5	11.52	6.18	3.41	2.29	1.15	0.83	1.03	2.23
Nitab4.5_0000025g0310	1.37	1.27	2.23	1.6	1.96	1.04	1.4	1.68	1.4	1.58	1.28	1.09	1.53	1.17	0.52
Nitab4.5_0000025g0360	1.62	2.49	2.48	1.83	2.29	2	1.38	1.86	2.01	1.84	1.98	2.01	1.34	1.42	1.74
Nitab4.5_0000025g0400	16.54	14.99	16.15	15.88	19.27	14.34	19.27	18.92	17.91	21.77	22.88	23.12	23.34	23.24	22.46
Nitab4.5_0000025g0440	7.99	5.09	11.66	8.06	8.29	5.15	6.58	9.72	7.5	8.39	8.65	8.06	9.73	6.41	8.02
Nitab4.5_0000025g0470	3.25	3.7	4.74	3.85	5.28	4.22	4.14	5.62	4.36	3.11	3.91	3.04	3.33	2.41	2.45
Nitab4.5_0000025g0490	8.86	7.31	8.97	7.86	7.88	8.44	8.44	9.64	8.54	9.07	9.92	10.2	10.5	9.47	11.36
Nitab4.5_0000025g0510	4.75	4.56	4.77	6.22	5.89	4.76	3.35	3.21	3.87	4.72	4.56	3.51	5.8	3.79	2.54
Nitab4.5_0000025g0520	5.28	3.05	6.49	6.05	5.81	5.64	5.34	5.26	6.13	6.74	7.82	5.97	5.85	4.66	2.62
Nitab4.5_0000025g0530	20.33	22.47	23.6	28.58	24.68	23.33	21.9	23.31	20.2	17.12	19.84	20.84	12.34	13.27	16.9
Nitab4.5_0000025g0550	10.17	8.7	10.79	11.62	10.8	9.61	16.57	11.2	17.02	18.59	11.46	15.04	15.26	19.45	11.68
Nitab4.5_0000025g0560	4.23	2.46	7.23	4.07	7.27	3.24	3.17	3.31	4.51	3.68	5.94	4.12	5.18	3.61	4.6
Nitab4.5_0000025g0580	11.53	12.94	12.3	10.63	11.55	10.45	11.29	11.48	10.3	9.24	10.11	9.58	9.07	9.64	9.52
Nitab4.5_0000025g0590	3.98	2.1	3.43	2.19	3.52	2.49	3.98	2.09	4.37	4.05	4.27	7.5	5.32	8.31	5.46
Nitab4.5_0000025g0620	8.63	10.64	11.23	9.43	10.08	9.62	9.24	10.12	8.98	8.77	7.65	8.21	6.9	7.18	7.6
Nitab4.5_0000025g0640	37.74	43.12	45.38	39.19	39.32	42.22	35.38	41.12	37.86	28.81	36.51	27.59	22.75	21.45	16.38
Nitab4.5_0000026g0020	101.04	63.73	88	117.51	128.74	99.32	192.32	118.67	204.56	187.57	158.25	268.31	249.66	375.03	202.9
Nitab4.5_0000026g0030	28.03	28.04	22.5	30.49	31.86	26.38	43.26	27.98	37.44	35.73	34.54	47.06	44.04	57.36	55.09
Nitab4.5_0000026g0040	0.7	0.5	0.71	0.55	0.42	0.76	0.59	0.75	0.76	0.63	0.41	0.56	0.56	0.64	0.77
Nitab4.5_0000026g0050	0.85	0.86	0.84	0.84	0.79	1.48	0.81	1.14	0.88	0.37	0.68	0.52	0.62	0.49	0.4
Nitab4.5_0000026g0060	47.11	63.24	52.73	49.33	57.33	53.02	41.87	59.7	43.86	39.14	33.93	39.29	42.26	36.62	37.04
Nitab4.5_0000026g0110	3.71	2.12	4.68	3.8	2.97	3.06	2.26	3.1	2.72	2.69	0.78	1.79	2.4	3.24	1.44
Nitab4.5_0000026g0120	33.03	67.67	33.34	55.77	36.03	58.51	40.87	15.79	31.88	19.29	31.95	19.33	39.88	22.32	35
Nitab4.5_0000026g0140	1	4.38	1.41	3.12	0.71	5.31	2.39	1.15	2.38	0.99	1.17	1.29	0.67	0.58	1.63
Nitab4.5_0000026g0150	6.57	8.24	4.95	8.85	4.55	7	7.82	2.79	9.17	10.38	17.67	13.92	19.77	12.95	16.99
Nitab4.5_0000026g0230	9.07	5.19	3.83	7.75	3.24	15.05	12.66	7.43	7.42	15.85	11.08	14.69	12.27	16.26	6.46
Nitab4.5_0000026g0250	17	16.89	20.67	15.47	17.73	14.75	17.87	19.93	19.61	17.96	17.67	16.92	16.66	15.7	16.91
Nitab4.5_0000026g0280	18.03	21.38	22.74	32.49	32.07	28.31	36.28	29.3	36.05	44.99	52.95	70.81	52.87	59.7	56.19
Nitab4.5_0000026g0310	3.48	4.44	4.13	3.49	2.4	3.03	5.1	3.31	4.99	2.3	1.94	1.68	1.77	2.08	1.57
Nitab4.5_0000026g0320	11.07	11.49	11.14	12.01	11.68	11.6	10.74	12.59	10.28	9.54	11.96	8.2	8.66	8.94	7.05
Nitab4.5_0000026g0330	4.03	3.34	6.2	5.07	5.71	4.12	5.05	6.15	5.73	6.37	7.15	5.71	5.23	4.71	3.96
Nitab4.5_0000026g0340	6.51	9.59	6.71	5.24	7.78	8.14	12.4	11.21	13.8	6.15	8.44	11.62	15.89	16.2	8.87
Nitab4.5_0000026g0370	10.44	6.32	12.87	10.58	9.88	7.82	11.05	12.28	9.87	10.26	11	10.49	11.41	9.85	11.41
Nitab4.5_0000026g0380	3.46	3.35	4.14	3.37	4.57	3.57	3.49	4.79	3.95	4.61	4.14	4.12	3.73	3.37	2.69
Nitab4.5_0000026g0410	7.77	6.63	10.09	6.68	8.91	6.99	7.89	8.77	7.83	8.94	10.57	7.98	7.74	6.97	5.45
Nitab4.5_0000026g0430	3.26	2.41	3.59	3.53	2.97	3.67	2.41	2.98	2.53	1.68	1.76	1.73	0.74	0.85	0.45
Nitab4.5_0000026g0440	2.6	1.38	3.67	1.4	2.51	1.19	0.9	1.82	1.07	1.24	1.27	1.68	1.07	1.4	0.9
Nitab4.5_0000027g0010	48.42	69.59	42.03	50.45	45.71	50.34	58.23	48.87	57.6	45.34	47.78	54.89	46.85	46.77	39.15
Nitab4.5_0000027g0020	1.07	1.07	1.36	1.4	1.37	1.28	0.93	1.39	1.08	1.14	0.99	0.94	0.74	0.8	0.79
Nitab4.5_0000027g0060	7.69	5.21	8.47	6.66	7.54	6.52	5.67	8.96	8.09	9.73	9.03	6.31	4.64	4.92	2.46
Nitab4.5_0000027g0090	2.36	2.02	5.27	2.99	3.21	1.97	2.64	2.71	3.41	3.51	4.23	5.03	5.29	4.54	2.87
Nitab4.5_0000027g0100	4.06	5.53	7.22	4.37	8.43	4.19	5.38	13.38	5.87	8.2	8.59	2.87	2.09	2.48	1.02
Nitab4.5_0000027g0110	5.51	7.91	8.7	7.71	9.97	8.77	7.3	11.49	6.97	7.62	7.45	6.99	7.17	6.85	5.01
Nitab4.5_0000027g0120	1.85	2.27	1.78	2.22	2.04	1.99	2.46	2.5	2.42	2.51	2.62	2.12	1.39	1.54	1.26
Nitab4.5_0000027g0140	10.78	13.97	11.51	6.32	14.55	6.88	12.66	19.59	13.26	9.78	7.82	7.42	7.65	7.34	7.34
Nitab4.5_0000027g0150	7.21	9.95	8.84	8.31	9.59	8.64	10.01	15.79	9.75	8.01	7.23	5.08	3.47	4.07	4.28
Nitab4.5_0000027g0160	13.2	13.89	13.28	9.9	14.08	10.43	12.66	19.54	13.18	19.27	17.51	17.26	14.35	13.98	7.31
Nitab4.5_0000027g0180	7.81	6.8	9.46	6.81	7.58	7.6	7.86	6.41	6.82	9.74	10.57	12.33	15.28	11.67	15.95
Nitab4.5_0000027g0190	17.91	19.94	60.05	30.39	53.88	21.91	21.46	69.45	21.7	33.78	23.01	18.33	12.17	19.15	10.85
Nitab4.5_0000027g0210	7.77	4.79	8.15	6.54	4.91	5.87	6.9	3.19	3.45	4.22	5.7	6.02	6.25	4.79	9
Nitab4.5_0000027g0250	0.4	0.63	0.71	0.53	0.5	1.94	2.44	2.33	1.6	0.21	0.39	0.14	0.09	0.19	0.1
Nitab4.5_0000027g0310	2.47	2.31	1.89	1.88	1.68	1.57	1.13	2.51	1.65	1.67	1.88	1.19	1.35	1.02	1.59
Nitab4.5_0000027g0350	2.43	1.58	2.9	2.23	2.14	1.27	2.71	2.52	2.71	2.72	2.78	2.6	2.24	2.66	2.3
Nitab4.5_0000027g0360	2.85	2.86	3.6	2.55	3.23	2.36	2.06	2.4	2.18	3.57	2.76	2.33	3.07	2.53	3.8
Nitab4.5_0000027g0370	1.82	1.56	2.12	1.7	1.65	1.31	1.52	2.41	1.86	1.35	1.51	0.99	0.93	0.94	0.91
Nitab4.5_0000027g0390	7.17	6.08	10.01	6.53	8.68	4.29	7.19	9.7	7.51	8.21	7.81	8.56	6.23	7.51	6.85
Nitab4.5_0000027g0430	3.49	4.04	4.7	4.61	4.79	4.23	4.78	6.55	4.59	4.01	3.23	2.8	2.98	3.16	2.95
Nitab4.5_0000027g0450	23.12	29.34	36.72	31.26	31.89	32.56	21.91	35.61	27.02	22.89	19.18	18.75	15.06	20.94	17.48
Nitab4.5_0000027g0460	5.81	4.93	9.16	6.66	9.72	6	7.61	9.38	7.13	7.26	7.29	7.47	6.55	7.65	3.8
Nitab4.5_0000027g0470	11.02	9.76	11.31	8.62	6.84	9.03	11.25	9.05	10.76	8.89	8.35	9.1	9.88	10.47	11.28
Nitab4.5_0000027g0480	4.37	1.81	9.06	6.04	6.13	9.05	13.38	3.1	10.8	2.78	6.77	4.91	6.05	10.82	4.24
Nitab4.5_0000027g0490	0.81	0.44	0.63	0.92	0.27	0.19	1.16	1.35	0.14	0.86	0.81	1.1	1.83	1.6	2.16
Nitab4.5_0000027g0500	1.41	3.07	8.38	4.09	6.66	3.86	2.99	12.28	1.31	2.1	0.54	1.01	1.18	0.86	1.19
Nitab4.5_0000027g0510	0.73	0.58	0.78	0.69	0.9	0.73	0.72	0.75	0.99	0.36	1.11	0.81	1.11	1.01	0.55
Nitab4.5_0000027g0520	105.51	61.03	68.53	81.37	82.81	74.6	119.98	86.52	110.87	104.38	85.2	108.9	114.21	129.47	113.59
Nitab4.5_0000027g0530	7.67	8.49	9.12	8.33	10.41	10.65	6.03	9.68	9.06	6.92	7.31	4.13	4.4	4.24	4.43
Nitab4.5_0000027g0550	0.48	0.26	0.18	0.3	0.26	0.19	0.08	0.17	0.63	0.84	0.71	0.25	0.6	0.55	0.08
Nitab4.5_0000027g0560	0.18	0.15	0.38	0.24	0.23	0.24	0.12	0.48	0.33	0.17	0.12	0.07	0.05	0.19	0.09
Nitab4.5_0000027g0570	1.55	2.24	1.27	1.18	0.71	1.45	3.64	0.57	2.46	2.61	3.36	6.31	8.97	7.46	10.31
Nitab4.5_0000027g0580	1.55	1.84	1.62	1.5	0.48	2.32	4.98	0.95	2.17	2.13	4.02	8.16	8.09	7.17	9.27
Nitab4.5_0000028g0010	2.04	1.44	2.72	2.48	2.68	1.6	2.09	2.74	2.23	3.26	2.25	2	1.25	1.03	1.56
Nitab4.5_0000028g0040	10.27	8.89	11.12	9.93	11.79	11.11	13.83	12.25	14.52	13.36	14.74	17.34	15.47	13.95	10.62
Nitab4.5_0000028g0050	2.05	3.45	4.17	1.61	2.55	1.4	5.76	3.43	3.48	2.53	2.52	2.65	6.65	6.38	7.6
Nitab4.5_0000028g0060	13.99	10.34	16.32	16.43	18.61	14.44	13.62	20.99	15.79	23.53	22.79	18.8	18.4	18.15	12.46
Nitab4.5_0000028g0070	16.98	8.98	15.97	14.71	15.4	14.12	12.77	16.02	15.27	20.72	23.99	17.94	18.48	14.38	9.03
Nitab4.5_0000028g0080	4.42	4.17	4.55	4.05	4.31	3.39	4.4	5.46	4.27	6.03	6.62	5.58	6.83	5.62	5.06
Nitab4.5_0000028g0090	21.92	21.14	21.56	19.81	17.81	22.04	25.93	16.14	24.74	28.14	33.08	35.37	39.84	32.78	22.71
Nitab4.5_0000028g0120	5.06	2.98	5.72	6.13	5.05	5.14	5.2	6.1	5.35	4.76	5.14	4.33	3.79	3.88	2.98
Nitab4.5_0000028g0130	1.39	1.54	2.45	2.24	2.14	1.71	2.02	3.02	1.98	1.93	1.94	0.97	1.56	1.56	0.82
Nitab4.5_0000028g0170	106.03	95.61	139.62	104.31	139.73	101.11	131.24	146.53	111.14	120.57	129.52	151.61	109.19	132.18	184.86
Nitab4.5_0000028g0180	68.68	63.24	26.73	51.2	20.76	63.74	70.1	12.19	49.45	70.22	91.24	113.41	177.02	145.51	186.3
Nitab4.5_0000028g0190	10.92	13.1	12.84	12.23	11.22	12.46	10.57	9.99	9.65	10.44	11.81	8.27	9.62	9	6.81
Nitab4.5_0000028g0200	345.71	310.31	100.88	277.76	128.2	294.42	406.44	111.87	293.35	214.2	204.9	315.09	512.2	519.43	823.94
Nitab4.5_0000028g0210	19.05	20.08	27.36	18.79	21.7	23.44	19.32	23.55	22.03	23.05	22.27	21.87	24.75	22.57	19.4
Nitab4.5_0000028g0240	13.47	14.55	17.15	14.95	15.4	14.58	13.47	17.55	15.1	15.91	14.54	14.4	14.05	12.8	11.62
Nitab4.5_0000028g0280	2.8	2.35	3.08	2.79	3.48	2.09	2.92	4.23	3.19	1.93	2.49	1.78	1.77	1.64	1.38
Nitab4.5_0000028g0320	0.03	0.44	0.07	0.19	0.18	0.19	0.92	0.45	0.51	0.04	0.03	0.39	0.13	0.37	1.08
Nitab4.5_0000028g0350	9.88	9.6	16.48	8.12	21.79	8.38	16.49	24.81	21.02	39.48	26.18	56.61	98.01	71.5	46.06
Nitab4.5_0000028g0360	19.05	10.64	7.69	9.09	6.59	8.37	23.73	7.69	12.12	17	12.55	50.28	32.64	45.65	71.81
Nitab4.5_0000028g0370	18.43	22.54	18.03	16.47	16.64	15.8	16.13	19.78	17.25	18.88	13.27	15.55	12.38	13.51	16.27
Nitab4.5_0000028g0380	0.14	0.04	0.15	0.2	0.11	0.17	0.13	0.03	0.07	0.91	0.54	1.49	0.75	1.58	0.59
Nitab4.5_0000028g0390	177.11	250.17	231.22	225	206.77	225.46	203.86	227.23	214.09	169.03	155.57	164.3	130.48	154.8	142.36
Nitab4.5_0000028g0400	1.18	1.26	2.05	1.63	1.36	1.17	1.18	2.04	1.7	1.06	1.58	0.73	0.72	0.41	0.4
Nitab4.5_0000028g0410	31.96	40.38	41.32	37.83	43.37	42.68	41.69	46.26	40.41	40.25	38.98	41.59	43.04	43.01	31.2
Nitab4.5_0000028g0420	45.99	26.21	27.62	28.86	35.34	30.53	39.35	34.01	33.13	28.55	40.56	45.1	48.94	45.05	55.16
Nitab4.5_0000028g0460	11.79	20.37	14.97	41.27	28.43	45.48	20.12	21.54	10.42	15.77	6.99	7.29	4.75	4.47	8.56
Nitab4.5_0000029g0020	25.5	17.65	29.11	22.73	19.78	19.18	17.67	24.75	21.36	7.65	9.69	7.1	14.56	14.14	11.06
Nitab4.5_0000029g0060	13.27	17.15	11.84	16.02	9.69	18.16	18.45	8.43	15.08	13.33	17.24	13.17	18.41	13.69	9.85
Nitab4.5_0000029g0080	55.49	56.59	59.79	65.92	67.3	62.27	56.86	60.19	62.08	51.91	49.41	55.72	46.45	50.96	43.06
Nitab4.5_0000029g0100	19.44	25.09	21.14	15.36	20.33	26.19	25.73	29.83	24.13	17.07	15.44	23.17	22.68	26.46	24.18
Nitab4.5_0000029g0110	4.34	5.95	9.88	6.62	5.46	5.55	7.95	7.61	3.83	6.81	7.52	4.48	2.47	2.29	4.03
Nitab4.5_0000029g0120	5.68	5.64	10.45	7.49	8.69	6.42	8.05	10.1	7.44	6.69	6.06	6.08	6.22	5.87	4.93
Nitab4.5_0000029g0170	17.64	18.94	20.91	20.12	21.46	18.66	17.89	20.73	19.62	18.68	19.26	17.73	15.05	14.82	14.9
Nitab4.5_0000029g0180	0.12	0.04	0.11	0.21	0.17	0.22	0.13	0.16	0.12	0.31	0.14	0.29	0.07	0.08	0.06
Nitab4.5_0000029g0190	2.42	2.77	3.42	3.33	3.43	3.81	2.62	3.6	2.97	1.95	1.49	1.79	1.84	2.14	1.95
Nitab4.5_0000029g0200	5.79	7.16	5.09	4.8	3.08	4.97	2.6	3.49	2.56	2.24	2.32	1.06	1.35	1.38	2.32
Nitab4.5_0000029g0210	5.86	4.15	7.52	3.59	7.49	4.69	4	16.06	8.43	6.82	8.48	4.31	4.02	4.87	3.07
Nitab4.5_0000029g0220	1.73	2.73	2.51	2.21	1.95	2.29	1.6	2.27	1.7	1.39	0.99	1.45	0.79	0.99	1.79
Nitab4.5_0000029g0230	25.87	25.79	33.49	28.32	34.68	28.14	27.56	30.11	29.65	27.5	30.8	28.63	26.28	24.94	25.43
Nitab4.5_0000029g0240	1.48	1.87	1.9	2.02	1.96	2.07	1.31	2.07	1.63	1.45	1.31	1.26	0.84	0.89	1.29
Nitab4.5_0000029g0250	0.43	0.7	0.92	0.88	0.49	0.63	1.32	1.01	0.57	0.47	0.45	0.21	0.29	0.52	0.34
Nitab4.5_0000029g0260	0.6	0.26	0.32	0.36	0.37	0.25	0.34	0.53	0.55	0.44	0.34	0.6	0.3	0.55	0.76
Nitab4.5_0000029g0290	21.11	17.61	17.86	17.94	15.49	17.6	21.76	14.82	18.1	17.53	19.43	19.8	20.86	19.39	17.8
Nitab4.5_0000029g0300	18.9	20.86	23.66	16.76	19.42	17.98	23.64	19.44	22.62	21.14	19.91	22.81	21.27	21.79	23.94
Nitab4.5_0000029g0310	4.28	4.04	4.49	4.48	4.84	4.24	4.5	4.82	4.64	4.47	5.43	4.91	5.09	4.29	4.23
Nitab4.5_0000029g0320	16.41	20.11	26.17	19.24	19.91	20.78	19.86	18.74	21.06	15.06	18.89	13.64	11.45	13.33	11.83
Nitab4.5_0000029g0330	210.58	238.97	276.51	259.89	277.51	249.31	238.18	304.04	233.9	199.38	173.29	184.21	154.62	188.89	156.27
Nitab4.5_0000029g0340	30.8	29.07	36.35	29.56	32.87	26.81	29.67	33.56	30.84	31.55	31.57	28.87	29.04	28.16	26.06
Nitab4.5_0000030g0040	2.09	1.36	3.43	2.2	2.82	2.03	1.25	3.48	1.89	2.66	1.94	1.66	1.55	1.66	1.54
Nitab4.5_0000030g0070	0.74	0.2	1.38	0.44	0.46	1.41	1.81	0.83	1.91	0.77	0.75	0.7	0.57	1.52	0.38
Nitab4.5_0000030g0080	90.49	78.34	109.62	83.23	98.54	68.14	104.86	77.56	88.51	74.34	69.84	75.36	75.5	104.09	101.36
Nitab4.5_0000030g0090	10.63	8.55	10.08	7.8	10.32	8.28	9.82	10.42	10.22	8.71	10.23	9.39	9.48	7.53	10.17
Nitab4.5_0000030g0100	12.84	12.56	17.74	14.84	18.1	14.07	12.63	15.71	13.49	12.5	9.99	8.41	9.39	10.08	7.64
Nitab4.5_0000030g0110	0.27	0.3	0.28	0.09	0.2	0.12	0.11	0.13	0.13	0.22	0.19	0.14	0.15	0.15	0.25
Nitab4.5_0000030g0130	4.07	3.73	5.43	3.04	4.99	2.95	2.41	6.72	2.45	4.08	4.11	3.13	2.03	1.93	1.97
Nitab4.5_0000030g0140	9.39	7.17	11.11	8.03	9.92	7.23	7.61	8.62	7.15	9.07	10.64	6	10.2	9.3	10.17
Nitab4.5_0000030g0150	11.83	14.4	14.22	15.42	15.64	15.79	10.43	15.23	10.88	13.72	9.55	12.1	5.95	8.77	8.39
Nitab4.5_0000030g0200	337.84	429.91	399.2	368.95	400.13	384.98	336.66	391.39	345.33	319.1	306.15	308.83	273.99	298.83	284.41
Nitab4.5_0000030g0210	3.99	2.57	5.83	3.92	5.94	3.21	2.44	4.59	3.63	3.64	3.98	2.8	2.4	2.91	1.54
Nitab4.5_0000030g0220	146.85	184.35	192.09	192.73	171.62	174.1	209.87	182.58	189.3	133.8	117.56	123.08	107.2	149.2	141.36
Nitab4.5_0000030g0230	1.18	1.68	1.96	1.48	2.15	1.36	1.78	2.7	2.15	1.46	1.3	1	0.72	0.92	0.8
Nitab4.5_0000030g0300	9.35	6.99	8.71	8.13	6.39	8.3	5.22	5.14	5.02	5.34	7.64	4.43	6.75	5.59	7.34
Nitab4.5_0000030g0350	63.22	64.23	53.55	77.12	53.68	64.86	97.9	41.83	60.45	64.28	65.91	85.99	143.96	122.29	171.59
Nitab4.5_0000030g0360	4.45	4.87	6.26	5.01	5.05	4.78	4.21	6.61	4.86	4.66	4.39	3.23	3.79	3.95	4.36
Nitab4.5_0000030g0370	5.47	10.74	24.34	12.2	26.8	11	11.7	25.21	9.68	10.03	11.44	8.23	7.14	6.14	4.7
Nitab4.5_0000030g0380	1.87	2.21	2.48	1.95	3.88	1.69	2.67	3.85	2.9	2.85	2.66	1.52	1.59	2.01	1.22
Nitab4.5_0000030g0390	0.19	0.55	0.35	0.27	0.25	0.37	0.12	0.49	0.22	0.29	0.11	0.18	0.28	0.1	0.19
Nitab4.5_0000030g0410	11	12.47	13.79	12.55	13.77	12.96	12.59	15.73	12.7	8.67	9.66	6.86	6.1	5.55	5.54
Nitab4.5_0000030g0420	0.22	0.25	0.2	0.16	0.12	0.21	0.26	0.24	0.28	0.03	0.02	0.05	0.1	0.12	0.24
Nitab4.5_0000030g0430	7.31	6.7	8.94	8.55	8.85	9.72	10.85	10.34	12.92	9.45	9.2	11.23	9.84	10.84	9.43
Nitab4.5_0000030g0450	12.88	11.55	11.84	11.2	13.48	9.41	10.54	21.22	15.19	13.66	9.7	4.03	2.88	4.19	2.59
Nitab4.5_0000030g0470	9.96	12.7	15.28	11.14	13.45	13.69	12.35	13.6	10.87	10.95	10.46	11.03	9.62	11.23	10.76
Nitab4.5_0000030g0480	13.55	15.44	17.27	14.47	16.08	14.14	14.23	16.91	15.62	15.98	15.2	11.64	14.8	11.37	11.64
Nitab4.5_0000030g0500	10.86	9.92	12.83	11.53	12.64	10.95	12.72	12.8	11.78	11.37	12.07	12.46	11.7	11.31	11.56
Nitab4.5_0000030g0530	3.82	3.62	3.11	2.71	3.22	2.76	3.58	4.62	3.4	3.2	3.16	2.82	3.31	2.88	2.69
Nitab4.5_0000030g0540	494.76	369.97	469.07	359.4	358.69	397.81	418.69	435.04	461.93	414.63	557.27	420.97	552.28	459.03	360.23
Nitab4.5_0000030g0580	7.32	5.6	9.04	5.53	6.58	5.44	6.51	6.96	6.56	7.79	9.08	7.24	8.16	7.78	6.45
Nitab4.5_0000030g0620	58.89	41.18	66.67	59.26	57.9	55.85	66.02	66.51	65.21	71.8	67.83	68.18	65.84	64.65	38.3
Nitab4.5_0000031g0020	8.47	7.8	10.08	9.77	9.16	10.52	8.77	11.27	9.41	8.16	8.08	7.55	5.84	5.95	4.93
Nitab4.5_0000031g0050	5.33	1.42	8.57	6.55	6.49	6.6	2.67	3.15	4.7	4.8	8.44	4.6	7.35	5.47	3.56
Nitab4.5_0000031g0060	7.03	9.08	11.25	11.38	10.32	9.93	7.68	9.16	8.93	8.59	8.15	7.11	8.73	8.23	8.7
Nitab4.5_0000031g0070	16.79	16.76	26.53	21.98	19.34	18.67	17.41	17.16	23.28	17.76	22.25	18.33	24.62	21.82	14.07
Nitab4.5_0000031g0190	0.1	0.4	0.04	0.18	0.21	0.04	0.04	0.41	0.07	0.24	0.21	0.24	0.19	0.26	0.27
Nitab4.5_0000031g0280	2.49	0.86	1.9	1.11	0.85	1.79	3.54	2.06	3.86	2.31	3.25	2.01	3.16	3.34	1.36
Nitab4.5_0000031g0340	2.79	3.19	4.24	3.38	4.23	3.39	3.87	4.61	3.05	2.44	3.29	2.69	2.68	3.06	3.26
Nitab4.5_0000031g0370	271.59	128.94	213.24	249.67	165.34	267.86	117.18	199.62	99.41	39.88	14.87	44.58	30.32	47.84	42.72
Nitab4.5_0000031g0400	78	35.25	63.08	98.48	46.17	95.95	20.19	51.26	17.91	9.89	4.95	6.03	2.27	6.28	6.27
Nitab4.5_0000031g0420	176.57	96.38	112.3	191.04	92.4	187.09	58.45	93.77	59.51	41.51	26.55	40.51	24.16	42.61	40.25
Nitab4.5_0000031g0470	31.16	48.67	6.17	44.85	13.32	46.4	32.88	15.68	32.25	25.72	37.37	39.32	34.98	25.7	40.61
Nitab4.5_0000031g0490	2.27	0.85	1.95	2.27	1.5	2.34	2.1	2.82	2.33	1.59	1.86	1.37	1.26	1.48	0.94
Nitab4.5_0000031g0530	131.22	62.32	58.3	82.92	74.63	74.41	138.94	52.47	117.21	126.1	93.02	174.98	160.66	198.11	239.63
Nitab4.5_0000032g0010	2.79	0.9	4.43	1.79	3.29	1.98	2.41	2.11	3.8	3.65	7.93	5.64	9.52	7.69	4.68
Nitab4.5_0000032g0020	13.21	9.6	15.72	14.56	16.49	14.76	12.91	17.41	16.13	14.01	14.17	11.17	11.6	11.4	7.54
Nitab4.5_0000032g0030	49.05	114.91	68.98	80.25	78.92	93.8	77.57	98.2	81.4	53.64	39.11	55.53	27.87	62.06	88.05
Nitab4.5_0000032g0040	17.58	29.56	20.71	16.55	18.6	27.43	20.12	26.03	19.64	16.03	15.75	16.32	11.53	16.57	22.14
Nitab4.5_0000032g0050	0.66	1.03	1.56	0.97	1.14	0.66	0.93	1.61	0.64	1.58	1.03	1.35	1.27	0.86	0.9
Nitab4.5_0000032g0060	3.62	5.04	5.81	6.39	7.1	6.26	4.19	7.52	4.66	5.09	5.25	6.11	3.92	4.3	5.86
Nitab4.5_0000032g0080	0.58	0.46	0.99	0.81	1.11	0.59	0.74	1.69	1.02	0.64	0.69	0.57	0.48	0.46	0.19
Nitab4.5_0000032g0090	0.49	0.58	0.2	0.23	0.15	0.31	0.15	0.25	0.1	0.06	0.03	0.06	0.08	0.05	0.28
Nitab4.5_0000032g0100	0.78	1.04	1.69	0.5	0.42	0.29	0.93	0.35	0.78	0.78	0.55	0.65	1.03	0.73	0.71
Nitab4.5_0000032g0140	2.35	1.91	2.72	1.78	2.85	2.03	1.63	2.54	2.45	2.4	1.8	2.05	2.04	1.79	1.02
Nitab4.5_0000032g0220	3.55	25.37	14.95	13.8	22.69	10.04	16.57	19.46	5.08	6.08	7.22	4.21	3.94	4.05	6.38
Nitab4.5_0000032g0390	15.75	15.44	18.96	14.18	19.11	10.95	20.45	22.55	20.88	26.4	27.34	29.56	25.68	29.55	21.51
Nitab4.5_0000032g0410	62.26	18.35	58.67	34.87	44.39	31.27	20.25	37.95	25.57	30.29	31.79	24.73	25.85	15.96	22.51
Nitab4.5_0000032g0430	7.55	4.27	6.3	5.61	5.66	5.6	5.59	5.21	6.32	5.87	6.69	5.39	5.79	5.68	7.65
Nitab4.5_0000032g0440	4.85	3.13	6.35	4.63	6.48	4.63	5.3	7.17	6.14	5.87	6.4	4.67	4.84	4.28	2.34
Nitab4.5_0000032g0460	330.37	214.6	325.41	343.7	387.7	370.43	210.17	357.11	285.8	305.28	342.74	332.35	176.98	253.29	135.16
Nitab4.5_0000032g0470	569.64	337.09	771.54	853.13	489.76	676.56	701.75	570.48	1103.37	734.88	498.09	474.35	351.5	520.29	322.71
Nitab4.5_0000032g0480	61.53	52.6	78.14	75.25	43.08	61.33	88.35	66.49	99.62	70.2	39.25	47.37	29.5	48	58.56
Nitab4.5_0000032g0490	429.86	234.15	530.55	462.07	266.08	486.32	489.14	476.46	614.01	416.22	336.85	301.41	178.84	347.88	160.55
Nitab4.5_0000032g0520	628.49	587.08	795.54	664.17	428.29	593.62	743.8	682.23	872.3	538.06	476.62	401.17	237.61	470.23	367.49
Nitab4.5_0000032g0530	52.81	54.41	60.85	52.24	55.15	51.62	53.96	57.36	54.68	47.91	54.45	48.73	43.89	45.92	37.75
Nitab4.5_0000033g0040	9.42	7.24	10.19	8.71	10.24	9.07	11.51	9.79	10.25	11.72	10.95	12.78	11.94	10.88	11.78
Nitab4.5_0000033g0050	9.16	13.95	14.9	11.1	12.17	11.27	12.8	13.59	12.06	12.05	12.76	12.41	12.18	8.17	9.96
Nitab4.5_0000033g0110	35.47	34.53	47.04	44.25	51.06	44.18	46.5	45.36	50.67	41.2	34.67	52.01	31.7	42	43.04
Nitab4.5_0000033g0120	44.14	50.93	65.22	49.91	53.83	50.14	43.9	53.08	44.68	44.58	42.68	42.27	36.72	37.56	37.47
Nitab4.5_0000033g0130	330.56	471.22	464.7	429.84	426.83	426.73	399.56	414.49	388.85	357.36	349.98	367.68	334.07	367.73	385.37
Nitab4.5_0000033g0140	1.34	0.77	1.28	1.02	1.78	0.77	0.63	1.9	0.99	0.92	0.51	0.85	1.02	0.65	1.05
Nitab4.5_0000033g0230	25.32	34.17	10.2	28.18	13.14	34.94	21.45	14.42	20.86	21.52	29.32	25.84	26.41	19.97	17.73
Nitab4.5_0000033g0270	2.92	2.67	0.24	2.22	5.03	2.41	3.81	3.03	4.08	3.12	4.55	5.88	6.22	3.66	13.42
Nitab4.5_0000033g0290	1.36	2.49	1.79	1.31	1.32	1.26	3.18	2.52	2.34	1.95	1.61	2.34	2.58	2.05	3.79
Nitab4.5_0000033g0300	2.12	1.49	2.32	1.44	2.87	1.11	1.39	3.04	0.89	1.26	1.82	1.24	1.17	1.52	0.76
Nitab4.5_0000033g0330	1.16	2.56	2.44	2.58	3.14	2.41	2.52	3.52	2.63	1.59	1.69	1.09	1.35	1.84	1.8
Nitab4.5_0000033g0340	8.6	10.67	13.27	9.7	10.38	9.51	8.93	12.18	10.18	9.71	9.77	8.32	7.6	9.11	10.12
Nitab4.5_0000033g0350	0.46	0.87	0.27	0.53	0.33	0.35	0.79	0.55	0.57	0.79	0.58	0.61	1.09	1.26	1.69
Nitab4.5_0000033g0360	0.97	0.12	0.12	0.76	0.12	2.07	2	0.33	1.72	2.72	0.55	4.87	3.67	3	3.04
Nitab4.5_0000033g0370	0.61	0.75	1.05	0.92	1.22	1.31	1.01	1.69	1.36	1.94	2.63	1.72	2.05	1.47	1.02
Nitab4.5_0000033g0380	3.79	5.07	5.34	5.45	7.31	4.98	5.79	7.11	5.14	4.31	5.39	6.67	7.61	7.4	5.14
Nitab4.5_0000033g0410	3.63	3.48	5.45	4.2	5.1	4.58	4.64	5.75	4.37	4.82	4.88	4.13	4.21	3.63	2.82
Nitab4.5_0000033g0420	9.26	8.84	14.41	10.89	13.44	10.28	12.78	12.8	13.58	11.84	13.97	11.42	8.53	9.31	7.37
Nitab4.5_0000033g0430	26.07	47.17	49.66	40.66	44.28	40.23	40.67	45.21	38.39	34.04	34.37	32.13	29.48	32.02	29.55
Nitab4.5_0000033g0440	0.78	1.47	1.52	1.45	1.82	1.43	1.18	2.05	1.41	1.31	1.63	0.81	0.74	0.8	0.64
Nitab4.5_0000033g0460	0.39	1.69	1.89	1.8	1.1	1.16	0.7	2.75	0.99	1.59	0.91	0.51	0.3	0.24	0.25
Nitab4.5_0000034g0010	3.95	4.69	7.76	6.44	8.23	6.09	4.57	8.33	2.75	3.62	3.78	3.23	3.2	3.34	3.34
Nitab4.5_0000034g0020	1	1.93	5.61	1.63	4.25	1.28	0.72	1.63	1.98	2.22	3.67	3.47	0.84	0.8	0.84
Nitab4.5_0000034g0110	97.16	156.52	25.83	129.64	46.08	139.47	112.66	38.87	96.01	86.03	104.85	99.22	136.63	107.25	185.49
Nitab4.5_0000034g0130	10.66	15.25	15.43	16.8	14.97	19.1	12.45	12.83	12.4	10.92	11.99	11.63	9.52	8.16	9.52
Nitab4.5_0000034g0150	11.37	20.85	2.66	13.72	4.44	12.81	17.38	4.87	20.26	9.07	10.7	10.36	16.01	15.49	18.76
Nitab4.5_0000034g0160	0.03	0.03	0.13	0.18	0.27	0.14	0.12	0.25	0.19	0.19	0.31	0.32	0.03	0.09	0.22
Nitab4.5_0000034g0170	72.86	57.57	72.57	82.34	82.87	76.85	83.31	79.9	87.27	83.93	74.79	86.49	78.43	83.72	68.34
Nitab4.5_0000034g0210	49.73	87.19	73.86	62.41	68.63	58.51	63.2	80.81	55.07	58.43	56.17	55.02	46.55	48.06	54.61
Nitab4.5_0000034g0230	10.18	14.15	13.43	10.09	12.93	11.71	9.25	13.32	11.85	8.29	10.33	9.17	9.24	8.2	8.1
Nitab4.5_0000034g0240	5.31	4.28	6.61	7.52	7.41	7.82	4.66	9.47	4.84	3.95	3.97	2.96	2.12	2.31	2.48
Nitab4.5_0000034g0250	9.75	11.8	14.49	23.64	26.71	24.72	13.39	25.83	15.81	8.5	6.55	11.17	3.01	3.86	3.88
Nitab4.5_0000034g0270	2.12	1.93	3.32	2.01	2.97	2.26	3.17	2.53	2.88	3.94	2.74	3.5	3.94	3.2	2.57
Nitab4.5_0000034g0280	1.62	2.29	2.41	1.17	1.87	1.68	1.24	1.78	0.42	1.18	0.22	0.82	1.68	0.7	1.93
Nitab4.5_0000034g0290	8.17	9.15	12.79	3.58	1.62	4.55	2.03	6.93	4	3.38	3.37	3.69	2.87	3.79	2.81
Nitab4.5_0000035g0010	2.4	2.45	3.05	2.55	4.1	2.23	1.92	3.63	2.88	2.53	3.58	1.88	2.26	2.06	1.97
Nitab4.5_0000035g0030	0.34	0.42	0.37	0.51	0.47	0.33	0.28	0.3	0.81	0.31	0.29	0.05	0.14	0.29	0.05
Nitab4.5_0000035g0040	1.48	1.78	2.55	1.74	2.28	1.39	1.61	2.52	2.02	1.3	1.8	1.33	1.45	1.57	1.32
Nitab4.5_0000035g0050	60.13	100.26	97.36	100.29	106.57	102.06	95.42	104.11	96.22	68.61	59.3	67.41	58.03	66.7	69.7
Nitab4.5_0000035g0070	24.34	23.88	32.21	25.87	25.35	26.66	24.62	28.69	24.06	27.65	24.78	21.7	22.88	23.12	16.94
Nitab4.5_0000035g0090	11.32	13.74	19.8	16.1	18.98	14.01	15.89	20.6	16.85	17.35	17.26	17.15	17.4	18.03	8.57
Nitab4.5_0000035g0100	1.03	2.05	1.53	1.7	1.37	1.55	1.39	2.27	1.56	0.99	1.06	0.98	1.4	1.14	1.09
Nitab4.5_0000035g0110	32.45	47.12	55.07	40.58	47.9	48.22	42.16	58.06	46.45	47.57	43.48	45.81	44.85	43.88	33.19
Nitab4.5_0000035g0130	36.85	62.68	95.52	78.58	114.24	72	61.26	115.47	59.2	62.41	31.62	37.04	30.63	32.02	32.1
Nitab4.5_0000035g0140	5.83	9.54	9.33	9.74	9.24	9.79	7.5	8.26	7.4	5.81	6.13	5.79	5.12	4.44	3.79
Nitab4.5_0000035g0150	2.22	2.07	2.6	1.96	2.21	2.41	2.14	2.78	2.56	2.48	2.9	2.24	2.17	1.99	2.06
Nitab4.5_0000035g0170	2.07	2.63	2.74	1.6	2.67	1.87	1.2	2.84	2.49	2.39	1.85	1.4	1.96	3.09	4.21
Nitab4.5_0000035g0180	1.57	1.5	2.27	2.34	2.25	2.67	2.18	3.05	2.18	1.6	1.23	1.36	0.81	0.93	0.82
Nitab4.5_0000035g0190	2.38	2.15	2.62	0.85	0.72	3.87	1.56	1.7	2.17	0.26	0.41	0.51	0.93	0.97	0.84
Nitab4.5_0000035g0200	33.16	42.68	40.9	35.03	43.51	36.17	38.68	40.1	40.07	37.98	37.57	40.49	37.13	39.34	36.91
Nitab4.5_0000035g0210	0.24	0.74	1.14	0.54	1.76	0.88	1.15	1.29	0.46	0.43	0.4	0.34	0.35	0.52	0.87
Nitab4.5_0000035g0220	0.84	0.66	1.41	1	0.59	0.79	0.83	1.23	1.04	0.58	0.91	0.77	0.75	0.7	0.91
Nitab4.5_0000035g0230	38.43	60.5	86.12	64.01	83.76	42.72	42.47	77	58.97	93.57	86.99	53.76	58.21	46.26	41.42
Nitab4.5_0000035g0250	2.74	2.44	3.7	2.64	3.32	3.17	2.61	3.56	2.51	3.14	3.15	2.52	2.47	2.47	2.87
Nitab4.5_0000035g0300	0.57	0.82	0.23	0.04	0.23	0.58	0.08	0.31	0.26	0.13	0.42	0.31	0.28	0.08	0.39
Nitab4.5_0000035g0380	0.6	1.08	0.7	1.14	0.38	0.58	0.8	0.88	0.44	0.74	0.35	0.31	0.14	0.25	0.62
Nitab4.5_0000035g0400	19.94	6.68	7.11	7.83	6.71	8.97	10.5	5.44	13.83	13.81	13.69	16.42	19.8	20.71	18.78
Nitab4.5_0000036g0010	6.85	4.08	21.72	11.74	18.41	5.97	23.58	37.19	15.31	11.18	9.7	29.93	18.39	12.63	4.37
Nitab4.5_0000036g0020	299.89	390.6	355.58	327.94	330.1	325.75	298.37	311.05	289.01	280.16	261.21	257.06	263.57	269.09	309.02
Nitab4.5_0000036g0030	3.71	2.97	4.45	5.7	4.05	8.95	3.49	4.87	1.88	0.9	0.55	1.07	1.11	0.98	2.01
Nitab4.5_0000036g0040	81.7	56.97	55.94	74.38	40.51	82.32	54.47	21.62	49.58	43.24	55.61	45.85	90.91	67.27	82.35
Nitab4.5_0000036g0050	8.51	7.19	9.3	7.84	5.23	7.03	6.61	4.92	5.46	6.75	6	4.84	5.42	7.57	6.69
Nitab4.5_0000036g0060	11.45	8.69	15.25	10.84	11.44	8.31	8.46	11.88	10.11	11.83	11.52	8.79	10.15	9.26	8.02
Nitab4.5_0000036g0080	0.4	0.29	0.47	1.91	1.96	1.74	1.5	1.74	1.41	1.37	1.77	1.78	1.07	0.69	1.03
Nitab4.5_0000036g0090	19.67	19.1	22.16	13.52	15.43	14.57	15.86	18.23	14.49	16.17	18.01	13.74	17.4	15.12	16.43
Nitab4.5_0000036g0110	6.56	7.94	8.07	6.86	8.26	6.33	5.53	6.64	6.43	5.82	6.62	6.28	5.64	5.27	5
Nitab4.5_0000036g0120	0.85	1.28	0.2	1.58	2.68	1.84	2.57	1.81	2.79	6.05	1.43	2.52	2.32	2.89	4.69
Nitab4.5_0000036g0150	3.47	3.2	4.35	4.31	7.22	4.32	4.24	5.74	3.54	3.51	3.88	2.97	3.26	3.03	3.23
Nitab4.5_0000036g0170	1.33	0.66	2.25	0.2	0.37	0.14	0.29	0.28	0.11	0.77	1.31	0.16	1.2	0.94	0.51
Nitab4.5_0000036g0180	1.19	1.11	0.46	0.23	0.15	0.7	0.36	0.17	0.27	0.07	0.07	0.17	0.25	0.09	0.32
Nitab4.5_0000036g0190	6.97	8.26	9.47	4.59	4.58	6.08	6.31	5.15	3.65	5.21	4.42	7.13	8.62	5.3	4.97
Nitab4.5_0000036g0240	12.56	21.48	28.49	9.21	21.65	7.04	8.92	14.11	8.3	11.45	17.15	10.36	18.89	12.93	19.97
Nitab4.5_0000036g0300	1.53	1.71	3.28	0.2	0.37	0.2	0.39	0.25	0.86	2.55	3.53	1.27	3.14	3.03	3.15
Nitab4.5_0000036g0310	44.62	48.23	45	22.74	22.23	23.32	24.58	21.28	26.52	45.63	34.64	23.69	41.24	43.31	39.22
Nitab4.5_0000036g0330	0.94	0.28	0.18	1.12	0.59	2.08	0.7	0.32	0.87	0.8	0.86	0.6	0.89	1.05	1.68
Nitab4.5_0000036g0350	11.91	24.07	7.45	9.88	6.93	10.14	11.02	3.93	9.91	3.73	9.98	1.68	4.95	3.19	4.26
Nitab4.5_0000036g0360	27.79	67.77	31	20.33	25.27	28.5	30.53	29.29	31.22	28.61	45.48	17.79	31.59	21.79	19.21
Nitab4.5_0000036g0390	0.54	0.98	0.54	1.46	1.22	0.88	0.96	2.02	1.31	0.65	0.91	0.62	0.33	0.5	0.8
Nitab4.5_0000036g0410	7.29	6.79	8.3	4.91	6.04	5.22	4.81	14.24	7.02	9.93	11.32	6.9	5.58	6.8	3.88
Nitab4.5_0000036g0420	9.22	4.89	13.99	14.13	11.98	10.49	11.2	17.14	16.33	12.61	13.54	12.48	13.07	10.12	8.39
Nitab4.5_0000036g0430	1.43	1.84	2.08	2.84	2.98	2.78	1.74	2.25	2.09	2.01	1.62	2.63	1.41	1.13	0.84
Nitab4.5_0000036g0440	2.48	1.62	3.27	0.93	2.02	1.1	1.18	1.86	1.49	2.12	2.48	1.5	2.8	2.3	1.23
Nitab4.5_0000036g0460	1.15	1.32	1.5	0.7	0.66	1.25	1.46	1.42	1.33	2.19	0.69	2.72	1.01	0.24	1.09
Nitab4.5_0000036g0470	1.86	2.18	2.92	1.66	2.67	2.5	2.62	3.08	2.98	2.44	2.17	1.49	1.94	1.18	1.68
Nitab4.5_0000036g0490	1.19	1.58	4.38	4	5.06	3.36	2.25	5.54	3.48	2.35	1.6	1.34	1.05	1.68	0.89
Nitab4.5_0000036g0500	66.93	137.13	41.67	176.63	65.22	190.03	146.86	74.71	142.36	81.91	118.03	109.48	103.82	98.74	117.22
Nitab4.5_0000036g0510	0.16	0.07	0.07	0.54	0.34	0.25	0.45	0.26	0.5	0.43	0.41	0.49	0.45	0.4	0.91
Nitab4.5_0000036g0580	3.98	4.88	8.47	3.84	3.46	4.2	2.75	3.95	2.84	3.68	3.77	2.4	3.58	2.6	2.46
Nitab4.5_0000036g0590	6.71	9.54	5.93	12.48	14.77	13.48	12.92	16.6	11.92	9.01	9.19	12.78	11.05	10.96	10
Nitab4.5_0000036g0620	5.22	5.5	9.05	7.07	10.25	6.87	7.71	7.84	9.11	7.56	6.94	9.04	7.17	6.81	9.14
Nitab4.5_0000037g0010	1.44	1.45	1.79	1.71	1.62	1.63	1.09	1.65	1.16	1.36	1.14	0.92	0.99	1.07	1.1
Nitab4.5_0000037g0020	8.82	6.81	10.34	10.4	10.8	8.99	9.43	20.47	10.11	12.87	11.51	8.44	6.26	6.65	4.7
Nitab4.5_0000037g0030	13.35	12.56	16.46	13.72	15.58	14.7	13.48	17.98	14.53	12.93	12.36	8.57	9.69	11.31	9.53
Nitab4.5_0000037g0040	49.75	52.7	60.05	58.1	67.88	56.33	57.84	62.09	56.72	51.8	55.67	47.46	47.57	47.93	44.96
Nitab4.5_0000037g0140	6.23	5.94	7.2	7.02	10.64	4.25	9.91	11.19	6.04	10.51	8.2	12.72	11.51	14.52	20.56
Nitab4.5_0000037g0160	9.58	5.96	12.47	12.06	12.58	13.03	8.07	10.77	13.57	17.26	18.98	11.86	13.8	13.71	5.97
Nitab4.5_0000037g0170	2.85	4.4	5.06	4.35	4.69	4.94	3.46	7.21	3.29	3.46	2.21	2.06	1.63	1.91	2.67
Nitab4.5_0000037g0180	123.26	81.18	77.49	101.82	92.23	109.92	63.99	94.64	52.04	61.81	91.11	19.09	74.83	34.31	53.36
Nitab4.5_0000037g0190	12.32	15.12	15.37	12.38	15.33	11.3	10.68	14.48	11.2	8.72	8.81	7.2	9.45	7.81	9.3
Nitab4.5_0000037g0230	8.02	2.24	1.5	1.8	0.25	2.2	5.22	3.56	3.6	0.79	0.86	0.66	2.39	2.6	1
Nitab4.5_0000037g0280	112	38.59	80.72	65.77	57.5	137.87	90.27	163.79	112.11	236.54	312.96	184.65	157.53	226.66	193.03
Nitab4.5_0000037g0310	1.93	1.57	1.35	2.41	0.98	0.88	0.39	1.35	0.67	0.58	0.34	0.36	0.58	0.54	0.49
Nitab4.5_0000037g0320	144.89	77.13	69.11	21.99	17.86	17.42	40.89	12.57	41.36	24.92	3.93	13.16	8.89	28.37	22.27
Nitab4.5_0000037g0340	3411.09	1168.7	3052.99	1962.77	2589.72	1377.02	1425.04	1564.61	2261.13	4710.86	3628.59	4693.32	3332.28	3560.79	1515.85
Nitab4.5_0000037g0350	4.03	2.54	12.89	5.54	5.37	8.64	5.13	6.5	11.7	3.78	11.74	4.12	1.86	5.31	4.27
Nitab4.5_0000037g0360	2227.96	479.33	1244.32	971.37	910.57	946.74	670.41	786.92	1078.62	3095.41	2129.01	2419.94	1905.58	1660.98	770.81
Nitab4.5_0000038g0010	2.87	2.24	2.96	2.37	2.3	2.38	2.36	3.62	2.8	2.6	2.72	2.44	2.59	2.14	1.69
Nitab4.5_0000038g0020	40.84	76.82	25.32	67.27	33.22	87.17	44.56	29.53	57.38	23.73	46.47	31.87	23.87	23.67	14.03
Nitab4.5_0000038g0030	0.92	0.44	0.56	0.87	0.67	1.3	1.45	0.69	1.49	0.92	1.63	0.85	0.63	1.81	1.68
Nitab4.5_0000038g0050	1.33	1.58	2.29	1.38	0.9	1.39	1.84	1.51	1.64	1.37	1.19	1.03	0.58	1.23	0.93
Nitab4.5_0000038g0070	15.17	19.81	25.73	19.29	26.24	19.87	19.06	22.9	16.33	15.57	15.79	12.6	11.29	12.92	11.08
Nitab4.5_0000038g0080	5.68	6.29	7.57	6.71	7.09	6.19	6.4	6.91	8.46	6.53	6.81	3.93	4.83	3.89	3.42
Nitab4.5_0000038g0090	3.01	7.5	4.68	5.53	5.12	6.7	4.87	4.7	2.94	1.5	2.58	1.12	0.63	1.06	1.41
Nitab4.5_0000038g0100	1.33	1.25	0.86	1.77	1.51	1.59	0.73	2.29	0.36	1.84	2.32	1.25	1.14	1.15	0.75
Nitab4.5_0000038g0110	8.05	12.7	13.57	12.21	16.31	12.09	9.39	15.53	8.84	7.29	9.38	4.09	2.62	3.69	2.86
Nitab4.5_0000038g0130	1.96	2.44	3.49	2.31	3.31	2.11	2.01	2.74	1.59	1.77	1.22	0.84	1.07	1.16	1.19
Nitab4.5_0000038g0140	2.3	2.51	3.63	2.85	1.79	3.06	1.54	2.12	1.58	1.3	0.92	0.98	0.53	1.15	0.89
Nitab4.5_0000038g0150	81	118.48	136.23	92.15	86.02	96.59	59.57	96.04	86.62	85.32	115.13	58.26	55.49	66.21	46.86
Nitab4.5_0000038g0160	4.29	4.62	4.41	4.12	4.04	3.01	2.98	4.67	3.06	3.24	3.9	2.23	1.54	1.51	1.39
Nitab4.5_0000038g0170	26.4	26.1	27.66	30.35	21.79	35.24	13.62	11.64	15.72	8.4	11.4	5.35	6.89	5.95	2.87
Nitab4.5_0000038g0180	79.78	62.19	78.55	43.75	59.18	68.93	26.24	40.48	22.53	19.18	47.15	21	34.86	26.73	42.6
Nitab4.5_0000038g0190	2.32	4.46	3.83	2.82	2.32	3.44	2.2	2.61	1.97	1.22	1.48	1.31	0.8	0.81	1.66
Nitab4.5_0000038g0200	5.45	9.65	6.43	7.09	8.48	7.99	7.92	9.73	9.49	4.94	6.86	5.05	5.18	6.76	7.22
Nitab4.5_0000038g0210	0.83	0.75	0.88	0.82	0.73	0.72	0.83	0.82	0.53	0.71	0.48	0.46	0.82	0.65	1.86
Nitab4.5_0000038g0220	3.03	2.37	2.05	2.6	2.45	2.38	5.88	2.32	3.55	7.51	7.73	8.83	11.71	11.99	14.27
Nitab4.5_0000038g0230	16.79	13.33	19.01	16.21	17.66	16.61	14.53	14.35	18.43	20.14	19.04	16.76	18.77	18.08	10.2
Nitab4.5_0000038g0260	4.18	4.38	5	3.83	5.1	3.64	2.94	5.14	2.85	4.71	4.82	4.59	5.35	3.23	4.55
Nitab4.5_0000038g0270	3.02	2.65	5.46	4.07	4.96	2.32	3.13	5.48	3.81	3.57	4.3	3.95	2.85	2.98	2.5
Nitab4.5_0000038g0280	2.23	3.71	3.65	2.36	2.02	2.43	2.34	3.81	2.62	2.14	2.69	2.33	1.82	2.45	1.32
Nitab4.5_0000038g0290	1.79	1.54	1.98	1.57	1.7	1.49	1.61	2.41	1.91	1.41	1.3	0.89	1.12	0.77	0.59
Nitab4.5_0000038g0300	0.28	0.41	0.41	0.26	0.23	0.25	0.49	0.39	0.42	0.3	0.2	0.32	0.31	0.34	0.38
Nitab4.5_0000038g0310	3.25	3.22	3.89	3.48	4.57	3.07	3.51	4.91	4.05	3.61	3.52	3.12	2.86	2.4	1.49
Nitab4.5_0000038g0330	6.98	5.13	7.4	7.23	7.33	6.71	4.97	7.11	6.98	6.31	6.21	5.3	4.28	4.98	4.74
Nitab4.5_0000038g0340	4.04	3.87	4.64	4.4	4.35	2.64	4.25	3.86	4.61	3.8	4.49	5.35	3.81	4.95	6.18
Nitab4.5_0000038g0350	7.56	6.66	7.62	6.72	7.7	7.19	4.91	7.41	5.65	4.87	7.54	4.98	4.71	4.74	4.63
Nitab4.5_0000038g0360	3.93	4.97	1.96	4.39	3.28	5.1	4.69	2.22	4.57	4.66	5.06	6.05	8.93	7.67	7.2
Nitab4.5_0000038g0370	16.78	15.5	20.32	15.18	16.12	15.44	18.35	19.45	17.85	17.42	19.25	17.05	18.37	16.28	18.33
Nitab4.5_0000038g0380	0.31	0.25	0.42	0.38	0.33	0.31	0.28	0.34	0.25	0.27	0.47	0.29	0.26	0.18	0.16
Nitab4.5_0000038g0390	0.31	0.24	0.24	0.25	0.28	0.38	0.25	0.75	0.38	0.51	0.57	0.27	0.11	0.33	0.12
Nitab4.5_0000039g0010	11.47	15.88	20.39	12.65	21.11	11.84	13.9	24.49	15.28	17.98	15.72	15.33	10.94	17.41	14.88
Nitab4.5_0000039g0050	12.53	8.09	8.15	6.05	10.25	6.74	11.41	8.66	9.28	15.16	10.98	14.23	16.03	19.49	24.28
Nitab4.5_0000039g0060	6.6	3.56	2.04	0.55	0.46	0.93	4.12	1.31	3.09	10.53	5.72	4.88	9.34	14.77	36.48
Nitab4.5_0000039g0080	8.27	7.59	9.23	8.49	9.27	8.66	10.02	11.02	9.33	9.16	10.66	9.46	9.82	8.16	7.26
Nitab4.5_0000039g0110	2.7	2.6	3.71	2.16	2.75	2.17	1.46	3.25	1.88	1.64	1.71	1.4	0.93	0.77	0.86
Nitab4.5_0000039g0190	1.89	1.88	2.74	1.95	2.08	2.03	1.14	1.51	1.13	0.82	0.85	1.89	1.86	1.52	2.45
Nitab4.5_0000040g0030	2.85	1.67	2.97	3.2	2.96	1.57	2.75	2.7	2.87	2.85	3.13	1.37	2.25	1.65	1.47
Nitab4.5_0000040g0040	3.67	2.91	5.47	3.74	4.91	3.41	3.33	5.3	3.57	4.12	4.82	4.25	5.53	5.03	3.85
Nitab4.5_0000040g0050	4.7	4.36	6.33	4.13	5.73	4.05	5.81	5.49	5.41	5.68	6.27	6.46	6.51	6.38	5.71
Nitab4.5_0000040g0070	0.51	1.14	0.74	0.94	0.61	0.43	0.72	0.77	0.75	0.47	0.24	0.36	0.25	0.28	0.19
Nitab4.5_0000040g0090	4.17	3.62	4.14	3.32	3.07	3.7	3.07	3.63	3.59	2.85	3.27	2.63	2.3	2.23	2.82
Nitab4.5_0000040g0100	11.37	13.52	15.05	13.45	9.56	9.8	17.24	9.05	13.34	13.35	12.14	12.58	13.62	13.94	17.7
Nitab4.5_0000040g0110	9.13	2.34	13.38	4.27	14.79	3.68	7.26	3.91	5.76	12.44	21.07	17.71	24.02	18.76	41.09
Nitab4.5_0000040g0120	25.52	28.9	30.57	25.19	28.34	27.5	30.97	33.1	28.22	30.66	26.67	26.75	29.84	28.19	24.09
Nitab4.5_0000040g0130	9.84	8.39	15.22	14.68	13.51	13.04	12.27	20.46	8.96	18.19	8.57	7.82	4.14	3.01	2.49
Nitab4.5_0000040g0140	1.19	1.5	1.81	1.46	2.16	1.6	1.81	1.95	1.63	1.52	1.13	1.28	1.17	1.42	1.11
Nitab4.5_0000040g0150	13.7	16.23	15.61	13.35	15.03	13.44	15.58	17.04	15.46	16.75	17.71	15.47	14.14	14.25	13.46
Nitab4.5_0000040g0160	4.73	8.2	14.43	7.73	18.78	7.75	11.8	22.55	11.7	9.12	3.94	8.63	4.37	8.11	7.06
Nitab4.5_0000040g0250	1.29	1.38	1.38	0.6	0.99	0.45	0.81	0.5	0.73	1.62	1.06	0.55	0.79	0.87	1.62
Nitab4.5_0000040g0260	1.3	1.58	1.24	1.68	1.46	1.91	2.02	0.99	1.27	1.6	1.79	1.76	2.66	2.21	2.74
Nitab4.5_0000040g0270	2.25	2.64	8.44	4.02	12	1.74	4.08	11.93	2.97	6.77	7.68	8.46	6.72	5.88	6.4
Nitab4.5_0000040g0280	7.18	11.09	8.38	7.33	5.22	8.81	7.48	7.04	6.1	3.8	4.42	3.22	4.05	4.62	3.51
Nitab4.5_0000040g0300	1.14	1.45	1.46	0.95	1.2	1.54	2.01	1.96	1.41	0.67	0.97	0.66	0.5	0.6	0.41
Nitab4.5_0000040g0330	19.03	16.61	14.18	16.13	13.8	19.04	13.88	11.11	11.99	10.12	13.18	11.51	12.75	9.71	8.74
Nitab4.5_0000040g0340	46.89	12.63	28.88	53.9	45.2	48.05	72.91	54.49	65.93	67.67	58.53	70.56	60.17	62.69	50.35
Nitab4.5_0000040g0350	17.55	3.39	3.36	11.41	7.79	7.5	12	15.67	8.76	8.79	5.08	3.61	1.24	3.55	2.73
Nitab4.5_0000040g0360	158.7	164.33	51.71	145.5	66.89	151.37	165.55	61.33	119.89	108.97	96.23	140.49	183.91	147.54	160.27
Nitab4.5_0000040g0380	5.11	5.44	9.43	5.05	5.17	5.7	4.15	5.5	6.29	2.53	2.9	2.44	1.66	2.58	2.4
Nitab4.5_0000040g0390	7.15	5.12	7.13	4.34	5.66	5.62	4.78	6.44	6.05	7.58	7.92	6.08	7.38	5.92	5.84
Nitab4.5_0000040g0400	22.63	12.49	19.45	18.16	19	17.4	8.96	21.08	14.47	7.9	12.33	7.71	3.57	4.69	4.06
Nitab4.5_0000040g0410	6.33	4.26	7.27	6.29	5.65	7.02	8.51	10.13	7.09	14.75	14.32	5.17	11.27	11.6	8.09
Nitab4.5_0000040g0420	6.51	7.81	10.23	7.2	8.07	6.77	6.39	9.14	6.07	9.19	11.14	5.84	7.4	7.01	6.44
Nitab4.5_0000040g0430	1.43	1.55	2.29	2.37	2.6	2.6	1.23	3.06	2.16	1.87	1.82	1.24	0.5	0.72	0.82
Nitab4.5_0000040g0440	3.1	2.57	2.93	2.22	2.4	2.52	1.72	2.02	2.51	1.58	0.69	2.38	1.08	2.23	2.39
Nitab4.5_0000040g0460	6.79	6.11	6.57	5.39	5.23	5.9	9.58	8.19	9.1	11.81	10.15	10.99	12.24	14.88	16.55
Nitab4.5_0000040g0470	5.72	5.21	2.86	5.68	4.51	5.16	6.45	3.75	5.85	5.36	6.84	7.31	10.14	6.86	5.91
Nitab4.5_0000040g0480	3.63	3.57	4.87	3.99	3.93	3.6	3.66	4.05	4.5	4.33	3.77	3.05	3.59	3.1	2.02
Nitab4.5_0000040g0490	2.98	3.65	3.66	3.42	3.71	3.77	3.33	4.18	3.46	3.19	3.38	3.19	2.64	2.32	2.41
Nitab4.5_0000040g0500	0.37	0.96	0.9	0.39	0.12	0.56	0.77	0.75	0.47	0.38	0.32	0.56	0.29	0.36	0.44
Nitab4.5_0000040g0550	5.28	1.88	2.5	2.9	4.49	1.88	2.76	1.93	2.24	2.42	2.58	2.63	2.16	3.23	3.27
Nitab4.5_0000040g0600	8.37	8.25	5.49	7.21	6	7.29	24.18	5.13	9.09	15.05	17.6	29.48	60.13	55.42	71.84
Nitab4.5_0000040g0610	1.26	1.43	2.46	2.03	1.6	2.32	1.85	1.32	1.67	1.31	1.35	0.95	0.99	1.01	1.17
Nitab4.5_0000040g0620	4.86	5.96	5.17	4.43	7.56	3.62	9.26	10.42	4.92	4.84	4.62	4.38	2.67	4.28	2.58
Nitab4.5_0000040g0630	10.28	11.63	8.11	9.88	9.68	14.11	12.36	7.42	10.51	8.91	10.9	9.39	9.22	10.06	4.06
Nitab4.5_0000040g0640	6.25	6.34	6.38	5.5	5.57	5.41	5.64	5.78	6.29	5.58	6.53	4.9	5.84	5.13	6.07
Nitab4.5_0000040g0650	2.85	2.49	3.89	3.45	2.9	3.45	2.79	4.31	3.24	2.38	2.27	1.33	1.12	1.19	0.94
Nitab4.5_0000041g0010	89.5	130.16	115.31	105.28	115.85	116.32	106.04	117.11	108.85	87.8	82.93	97.78	71.7	92.8	93.28
Nitab4.5_0000041g0020	34.72	3.56	36.77	12.11	14.2	13.32	8.61	13.61	12.1	16.44	26.76	11.01	15.47	5.62	12.37
Nitab4.5_0000041g0030	1.08	1.3	1.35	0.78	1.11	0.7	1.97	0.79	1.17	2.27	2.53	3.28	2.85	2.96	3.33
Nitab4.5_0000041g0060	119.84	155.16	150.03	151.2	146.03	113.19	139.25	154.19	139.43	109.32	103.03	113.96	88.61	108.37	118.61
Nitab4.5_0000041g0080	0.35	0.35	0.58	0.37	0.34	0.41	0.15	0.28	0.32	0.36	0.24	0.16	0.45	0.17	0.15
Nitab4.5_0000041g0090	6.45	7.9	8.92	6.78	6.95	6.65	6.39	7.55	6.31	4.8	5.06	3.69	4.14	4.06	4.15
Nitab4.5_0000041g0100	2.29	3.82	4.38	3.59	3.87	4.39	3.11	4.99	3.53	2.27	2.25	1.81	0.87	1.42	1.05
Nitab4.5_0000041g0110	7.42	6.01	8.01	6.94	8.03	6.87	7.15	9.22	7.05	8.1	8.29	7.1	7.48	5.48	5.71
Nitab4.5_0000041g0130	101.21	118.42	119.26	118.37	130.59	135.85	115.36	131.56	118.39	104.92	105.89	109.21	107.21	110.18	93.67
Nitab4.5_0000041g0140	2.32	2.69	3.53	2.53	2.37	2.39	8.17	2.87	7.24	0.86	1.17	0.86	1.02	1.37	1.05
Nitab4.5_0000041g0150	11.03	9.21	14.37	11.65	11.88	9.95	10.32	11.75	11.54	11.75	14.05	11.11	8.98	8.7	7.89
Nitab4.5_0000041g0170	4.43	5.02	5.83	3.86	4.57	4.39	3.61	5.26	3.68	3.46	3.43	3.42	3.2	3.46	2.98
Nitab4.5_0000041g0180	1.14	1.59	0.86	0.86	1.11	1.31	1.28	1.75	1.45	0.83	0.45	0.35	0.75	1.33	1.86
Nitab4.5_0000041g0190	4.3	3.84	4.61	3.85	4.93	4.61	4.22	5.6	3.86	5.7	5.53	4.67	7.77	5.26	4.92
Nitab4.5_0000041g0220	5.02	5.48	6.16	4.53	5.29	4.13	4.33	6.81	4.61	4.76	4.69	4.11	5.77	2.58	4.54
Nitab4.5_0000041g0230	3.89	1.53	4.8	3.72	3.66	3.36	4.77	3.64	3.59	3.56	3.73	3.82	3.37	2.24	1.08
Nitab4.5_0000041g0260	0.36	0.61	1.04	0.37	0.31	0.25	0.51	0.15	0.7	0.38	0.36	0.26	0.27	0.25	0.29
Nitab4.5_0000041g0280	3.43	2.75	4.45	4.86	4.67	4.54	3.88	5.31	4.7	4.08	4.67	3.78	3.63	2.96	2.05
Nitab4.5_0000041g0290	3.6	1.47	8.15	1.25	3.75	1.88	1.83	2.22	2.71	3.28	3.96	2.57	4.78	3.26	3.31
Nitab4.5_0000041g0300	6	2.65	11.16	5.92	9.12	3.88	4.62	4.68	5.38	4.78	6.57	5.23	4.55	5.74	7.31
Nitab4.5_0000041g0310	4.39	5.37	5.04	3.87	4.1	4.31	5.05	4.57	5.44	3.06	3.77	2.14	1.82	2.16	2.49
Nitab4.5_0000041g0320	30.28	35.83	44.46	30.85	38.32	28.67	27.8	53.69	31.93	31.25	37.12	15.92	15.26	16.34	19
Nitab4.5_0000041g0330	1.49	2.76	3.27	2.17	2.01	2.08	1.95	2.81	1.83	2.4	1.82	1.59	0.86	1.26	1.72
Nitab4.5_0000041g0370	31.32	35.89	12.43	42.22	18.66	46.36	52.07	8.52	35.59	38.8	51.21	51.94	85.15	66.14	85.68
Nitab4.5_0000041g0380	14.89	10.99	7.68	10.12	7.7	8.36	8.45	8.38	8.76	10.11	10.32	11.66	12.55	10.37	13.9
Nitab4.5_0000041g0390	1.33	1.29	3.52	1.29	1.9	0.91	0.62	1.54	1.38	0.78	1.59	0.68	0.79	0.51	0.49
Nitab4.5_0000041g0400	1.52	1.87	1.66	1.57	2.04	2.42	1.37	2.64	1.14	1.97	0.75	0.86	0.72	0.47	0.64
Nitab4.5_0000042g0010	45.93	52.37	57.63	49.9	56.08	51.86	53.51	57.05	56.96	50.22	45.7	51.92	44.47	47.06	42.22
Nitab4.5_0000042g0030	15.1	27.48	17.07	9.64	9.04	14.96	15.02	12.04	14.62	7.99	9.68	7.21	9.99	10.33	13.56
Nitab4.5_0000042g0040	16.12	21.88	21.87	16.77	21.42	19.8	17.59	20.56	16.86	17.32	14.26	12.11	11.31	12.43	11.66
Nitab4.5_0000042g0050	20.98	14.35	26.81	26.81	22.66	25.27	27.32	20.82	37.97	37.06	40.46	33.64	34.1	34.58	18.26
Nitab4.5_0000042g0070	5.99	8.76	10.65	6.51	10.19	7.35	10.12	11.89	8.28	11.08	9.13	9.93	10.32	11.48	10
Nitab4.5_0000042g0090	0.62	0.56	1	0.72	0.78	0.74	0.62	1.11	1.15	0.91	0.6	0.62	0.44	0.64	0.33
Nitab4.5_0000043g0010	5.29	6.83	4.87	4.13	4.49	3.73	3.75	4.33	4.71	4.63	5.42	5.85	6.22	4.67	4
Nitab4.5_0000043g0040	9.63	13.46	13.92	10.21	7.31	7.97	12.11	9.48	10.47	8.79	9.48	6.96	9.7	6.98	7.07
Nitab4.5_0000043g0080	0.39	0.68	1.28	0.96	0.85	0.46	0.62	1.21	0.62	0.49	0.62	0.57	0.29	0.23	0.32
Nitab4.5_0000043g0090	91.83	82.54	117.39	93.53	118.24	102.43	87.34	111.23	97.79	84.72	86.23	94.12	77.35	80.25	71.17
Nitab4.5_0000043g0100	76.15	71.19	84.08	67.43	71.57	69.31	73.84	70.11	76.48	90.69	86.41	79.07	76.84	80.79	83.4
Nitab4.5_0000043g0120	1.72	2.37	2.4	2.26	2.59	2.87	2.15	2.63	2.04	1.27	1.68	1.44	0.85	0.75	1.32
Nitab4.5_0000043g0130	10.49	10.43	11.37	11.41	13.07	10.19	10.03	13.76	11.71	8.92	8.53	7.73	6.2	7.87	7.01
Nitab4.5_0000043g0150	6.16	5.31	7.02	4.81	6.06	5.44	6.51	6.9	5.9	6.63	6.89	6.9	6.59	5.31	5.54
Nitab4.5_0000043g0180	13.86	9.71	8.07	12.94	8.09	13.67	7.24	6.55	7.88	11.02	11.73	9.93	10.25	8.81	5.66
Nitab4.5_0000043g0200	3.01	3.03	4	2.7	3.23	1.95	3.15	3.21	3.22	2.02	2.75	2.2	2.21	2.42	2.43
Nitab4.5_0000043g0210	4.31	8.1	4.19	2.93	12.87	0.61	3.3	5.47	3.13	1.03	1.11	1.58	6.17	1.56	4.94
Nitab4.5_0000043g0220	1.94	2.94	1.87	1.55	1.71	2.01	3.41	3.93	2.61	1.88	2.08	1.84	1.24	1.11	1.61
Nitab4.5_0000043g0240	0.71	0.85	0.49	0.63	0.63	0.76	0.67	0.6	0.4	0.35	0.29	0.91	0.55	0.53	0.26
Nitab4.5_0000043g0270	0.35	0.32	1.1	0.39	0.66	0.54	0.51	0.72	0.54	0.21	0.17	0.12	0.18	0.07	0.19
Nitab4.5_0000043g0300	4.98	6.98	6.39	4.75	3.49	6.17	6.41	6.97	6.89	3.61	7.36	2.85	3.24	4.09	3.23
Nitab4.5_0000043g0310	73.8	111.72	93.63	72.36	60.06	99.91	49.11	27.51	44.23	42.66	75	43.53	54.34	53.34	84.01
Nitab4.5_0000043g0330	1.33	1.84	2.49	2.52	2.24	2.7	1.5	1.99	1.43	1.66	1.78	1.77	0.69	0.91	0.39
Nitab4.5_0000043g0340	51.08	35.37	28.24	26.58	19.85	36.62	18.91	10.1	22.15	29.42	36.75	31.74	57.98	27.42	27.54
Nitab4.5_0000044g0100	12.47	5.72	2.06	3.1	2.88	4.75	6.4	1.23	5.03	3.84	1.81	9.9	22.89	17.02	33.05
Nitab4.5_0000044g0130	16.61	14.99	11.15	20.35	10.69	22.71	15.62	8.69	18.42	15.64	20.53	15.17	21.28	13.7	12.25
Nitab4.5_0000044g0150	12.43	10.89	14	26.22	10.68	6.14	15.67	12.91	20.82	19.81	16.16	8.06	5.51	16.46	5.6
Nitab4.5_0000044g0160	13.82	14.15	15.22	10.98	16.62	8.11	16.54	14.84	11.23	16	16.59	12.07	19.51	16.03	12.73
Nitab4.5_0000044g0210	10	10.04	15.77	9.8	16.84	10.85	9.71	15.99	11.23	14.37	15.03	9.13	10.29	7.98	8.62
Nitab4.5_0000044g0220	4.95	6.7	7.37	6.86	6.84	6.69	4.77	6.26	5.76	6.14	5.19	5.68	3.94	5.06	2.49
Nitab4.5_0000044g0230	17.15	28.61	25.11	13.68	20.9	17.2	22.66	21.42	20.22	19.75	21.69	22.62	15.88	16.87	10.06
Nitab4.5_0000044g0240	40.11	18.86	54.61	52.02	66.41	40.95	39.14	105.35	48.52	68.47	64.71	42.56	37.81	37.24	11.09
Nitab4.5_0000044g0250	10.67	6.81	14.1	10.05	11.16	9.91	7.17	11.37	11.34	11.02	13.7	6.68	7.7	5.81	3.26
Nitab4.5_0000044g0270	48.85	53.68	52.11	42.28	42.47	41.55	41.4	48.02	41.31	42.42	38.04	36.54	25.68	41.54	46.39
Nitab4.5_0000044g0310	120.04	114.21	40.75	68.5	35.12	80.56	70.82	29.98	57.8	37.93	39.75	36.8	57.82	44.2	67.94
Nitab4.5_0000044g0330	350.68	331.27	482.71	421.48	469.64	404.73	397.98	555.1	399.53	352.79	287.3	327.23	227.34	285.95	231.49
Nitab4.5_0000044g0340	1.96	2.72	1.95	2.43	4.01	3.42	1.06	3.54	2.29	2.74	2.66	0.9	0.69	0.96	2.5
Nitab4.5_0000044g0360	55.55	40.7	54.07	49.44	42.42	52.33	54.49	37.47	49.08	56.14	66.47	58.39	71.16	59.14	41.93
Nitab4.5_0000044g0380	2.74	5.11	4.38	1.68	2.4	3.28	5.42	2.55	5.19	1.12	1.18	1.45	1.39	1.45	1.21
Nitab4.5_0000044g0390	30.79	30.61	36.47	35.63	33.59	37.82	28.71	37.22	35.61	24.27	24.93	21.55	15.62	17.31	12.13
Nitab4.5_0000044g0400	0.12	0.13	0.26	0.26	0.33	0.28	0.21	0.31	0.18	0.26	0.21	0.27	0.2	0.03	0.16
Nitab4.5_0000044g0410	27.91	23.93	32.41	26.75	28.35	28.49	35.56	30.49	30.49	37.67	40.92	40.32	38.63	35.96	34.95
Nitab4.5_0000044g0420	5.26	6.19	7.45	6.23	6.89	6.76	6.85	9.18	7.41	5.21	4.75	4.51	4.63	3.9	2.77
Nitab4.5_0000044g0430	22.26	15.8	22.15	20.15	22.2	18.06	21.36	23.77	21.75	26.76	29.05	30.36	29.3	23.52	18.92
Nitab4.5_0000044g0470	2.22	2.34	3.17	2.42	2.57	2.99	2.25	3.01	2.42	2.26	1.69	2.24	1.7	1.58	1.63
Nitab4.5_0000044g0490	57.32	57.54	98.11	67.12	113.27	54.4	40.15	115.65	48	56.04	72.49	33.85	28.46	21.57	18.97
Nitab4.5_0000044g0510	0.82	1.66	1.37	1.21	1	1.48	1.19	1.12	0.83	0.98	0.61	0.72	0.15	0.73	0.78
Nitab4.5_0000044g0530	1.37	1.79	2.5	2.03	1.98	1.91	1.75	3.4	2.33	1.97	1.22	1.43	1.18	1.67	1.24
Nitab4.5_0000044g0560	5.28	4.75	8.01	5.61	6.95	5.66	4.97	7.92	6.59	5.48	6.52	3.44	4.52	2.96	2.04
Nitab4.5_0000044g0590	5.54	0.78	4.55	2.69	4.46	3.17	2.47	5.35	3.23	4.01	4.81	2.69	3.42	2.87	0.86
Nitab4.5_0000044g0600	6.07	5.99	8.42	7.02	6.95	6.19	6.47	8.84	8.08	6.38	7.79	5.77	5.33	5.66	4.16
Nitab4.5_0000044g0620	48.16	57.58	61.19	65.47	60.52	60.84	60.79	73.19	71.42	60.95	56.34	36.5	46.25	40.01	34.41
Nitab4.5_0000044g0630	0.81	1.53	1.51	2.35	0.99	1.66	2.05	1.32	0.73	1.36	2.42	3.12	0.74	2.07	3.8
Nitab4.5_0000045g0010	5.36	4.27	7.16	5.24	4.97	4.93	5.44	6.54	5.95	5.74	6.12	5.18	6.44	5.09	4.71
Nitab4.5_0000045g0020	2.95	3.92	3.88	3.73	3.05	3.4	3.31	3.85	3.77	3.13	3.64	3.69	3.5	2.61	3.21
Nitab4.5_0000045g0070	0.87	0.69	1.21	0.57	1.17	0.83	0.64	1.19	0.73	0.76	0.98	0.9	0.69	0.7	0.58
Nitab4.5_0000045g0090	10.65	8.56	9.44	9.41	7.85	11.61	8.32	7.42	7.52	8.06	10.25	8.6	9.86	9.33	9.66
Nitab4.5_0000045g0110	38.84	29.55	32.54	27.99	22.72	27.21	34.39	21.26	26.4	27.57	26.31	31.19	50.34	40.62	39.27
Nitab4.5_0000045g0120	19.71	18.82	24.47	23.15	21.92	20.8	21.44	27.84	23.26	20.14	21.9	16.84	15.02	15.44	12.59
Nitab4.5_0000045g0150	9.13	8.05	13.45	7.2	9.55	7.64	6.95	10.03	5.38	7.77	7.21	4.13	6.24	6.44	5.49
Nitab4.5_0000045g0160	5.73	6.85	9.39	7.98	6.85	5.7	7.18	7.51	7.81	8.1	8.22	6.29	4.87	6.05	4.48
Nitab4.5_0000045g0170	0.62	1.01	1.57	0.7	0.82	0.95	0.89	1.54	0.64	0.39	0.63	0.23	0.2	0.18	0.28
Nitab4.5_0000045g0200	127.46	115.54	127.64	114.44	111.25	103.87	110.21	115.08	105.23	103.53	108.68	85.69	90.1	91.14	105.75
Nitab4.5_0000045g0230	22.09	20.02	12.9	16.26	11.98	19.96	44.49	12.23	34.32	24.69	13.21	30.51	23.95	42.35	43.07
Nitab4.5_0000045g0240	5.25	3.81	5.21	4.37	4.71	4.82	4.88	5.16	5.15	5.55	6.4	5.36	6.09	4.83	4.16
Nitab4.5_0000045g0280	8.57	10.31	11.96	8.76	12.36	10.23	9.74	12.18	10.5	8.68	9.07	8.9	8.01	8.34	6.47
Nitab4.5_0000045g0290	1.01	0.81	1.17	1.29	1.03	1.51	1.54	1.86	1.28	1.21	1.15	1.05	1.08	1.02	1.17
Nitab4.5_0000045g0300	2.32	5.35	3.17	2.61	1.99	4.49	5.88	4.31	4.23	1.28	2.86	1.42	0.65	1.87	1.37
Nitab4.5_0000045g0320	0.7	1.27	0.81	0.96	1.1	0.98	0.96	0.93	0.89	0.62	0.95	0.39	0.6	0.21	0.44
Nitab4.5_0000045g0340	11.64	11.51	13.18	12.84	14.2	13.87	10.57	15.2	12.3	12.12	12.7	10.65	10.25	8.83	6.16
Nitab4.5_0000045g0350	42.58	51.55	46.45	41.04	36.75	37.75	41.82	41.18	46.47	41.62	39.16	38.19	51.29	43.65	49.96
Nitab4.5_0000045g0360	2.25	3.12	2.95	2.01	1.91	2.12	1.99	2.31	2.21	0.83	1.71	1.05	0.92	0.91	0.77
Nitab4.5_0000045g0370	0.5	0.87	0.76	0.63	0.67	0.54	1.4	0.55	1.01	0.35	0.41	0.78	0.77	0.98	1.06
Nitab4.5_0000045g0390	21.91	20.94	25.78	23.24	22.81	22.88	22.1	24.91	22.48	22.04	21.75	20.32	20.73	17.82	16.17
Nitab4.5_0000045g0400	2.56	2.17	2.56	2.74	2.72	2.35	2.44	2.47	1.93	1.79	1.9	2.31	2.26	1.94	2.73
Nitab4.5_0000045g0410	5.71	11.67	7.68	7.47	7.72	11.27	7.51	6.73	7.05	5.68	7.41	4.36	4.24	4.06	3.93
Nitab4.5_0000045g0420	5.74	6.2	6.8	6.33	7.36	6.92	5.91	7.69	6.72	5.67	5.25	4.78	3.22	3.25	2.46
Nitab4.5_0000045g0430	0.07	0.16	0.34	0.21	0.29	0.24	0.33	0.38	0.15	0.12	0.17	0.23	0.21	0.16	0.12
Nitab4.5_0000045g0440	1.85	1.99	2.51	2.43	2.45	3.13	1.92	3.08	1.78	1.84	1.51	1.33	1.02	1.47	1.63
Nitab4.5_0000045g0450	49.34	37.7	42.7	39.99	38.39	39.92	40.86	43.26	44.31	43.29	46.35	41.23	41.39	36.47	31.58
Nitab4.5_0000045g0460	41.98	20.51	21.13	25.41	16.21	32.43	29.5	9.54	22.86	26.75	28.51	38.67	47.51	41.52	39.94
Nitab4.5_0000045g0470	0.19	0.2	0.21	0.3	0.21	0.58	0.24	0.13	0.39	0.13	0.25	0.07	0.18	0.43	0.19
Nitab4.5_0000045g0480	54.84	13.39	37.58	54.08	48.32	42.76	33.63	58.96	46.93	56.34	51.64	37.71	33.74	36.88	16.08
Nitab4.5_0000045g0500	26.92	22.55	29.28	28.61	31.08	26.08	27.41	29.88	27.67	30.94	34.55	30.39	31.73	28.35	24.85
Nitab4.5_0000045g0530	0.21	0.5	0.52	0.48	0.54	0.61	0.3	0.37	0.28	0.1	0.2	0.24	0.13	0.09	0.06
Nitab4.5_0000045g0540	7.06	6.3	8.21	8.34	9.94	7.08	5.92	8.08	7.57	6.54	8.21	6.11	7.1	5.72	4.42
Nitab4.5_0000045g0550	10.4	4.59	5.88	9.89	5.54	7.23	8.53	4.91	11.04	11.93	12.56	12.82	14.32	13.42	11.65
Nitab4.5_0000046g0010	3.99	2.8	3.79	8.51	8.65	8.6	10.05	9.49	10.92	9.24	8.84	9.13	9.4	9.07	7.02
Nitab4.5_0000046g0020	171.79	187.12	79.66	182.14	83.44	204.18	176.5	44.59	149.21	123.81	168.8	162.28	236.17	193.69	235.73
Nitab4.5_0000046g0050	14.2	13.32	19.09	18.31	19.72	16.89	18.52	21.88	19.72	18.52	16.53	17.14	16.9	14.66	14.65
Nitab4.5_0000046g0060	139.7	198.79	167.03	163.99	163.8	162.78	141.1	159.28	136.43	121.64	120.9	131.74	112.13	126.76	142.6
Nitab4.5_0000046g0070	0.34	0.29	0.34	0.45	0.34	0.39	0.28	0.42	0.28	0.31	0.14	0.14	0.06	0.15	0.21
Nitab4.5_0000046g0080	22.71	26.13	26.82	23.98	27.89	22.78	25.55	24.12	23.4	21.01	20.04	24.17	15.62	21.52	23.67
Nitab4.5_0000046g0140	17.18	19.39	19.9	16.61	18.46	17.59	15.12	18.8	17.24	18.8	19.57	17.6	18.04	14.28	14.77
Nitab4.5_0000046g0150	10.17	6.96	10.14	10.05	8.51	9.46	6.48	8.94	7.35	8.63	8.71	5.19	5.98	5.08	5.03
Nitab4.5_0000046g0190	13.36	16.75	25.43	13.46	13.73	22.55	23.24	23.41	35.82	8.29	11.4	12.63	7.72	13.88	6.18
Nitab4.5_0000046g0200	0.37	0.53	0.83	0.13	0.14	0.19	1.25	0.62	1.49	0.14	0.27	0.24	0.06	0.16	0.03
Nitab4.5_0000047g0010	11.27	9.69	11.27	11.22	12.01	10.89	12.66	13.33	12.23	15.09	15.14	12.66	15.29	13.29	14.5
Nitab4.5_0000047g0020	41.95	34.02	38.52	41.32	37.24	38.83	44.71	30.44	45.55	52.35	58.26	60.01	69.47	56.74	74.36
Nitab4.5_0000047g0060	0.28	0.07	0.1	0.12	0.17	0.19	0.09	0.16	0.11	0.1	0.28	0.13	0.15	0.12	0.13
Nitab4.5_0000047g0110	3.36	1.97	0.66	3.2	0.82	1.85	6.54	0.42	1.72	1.66	1.6	3.81	7.68	11.39	20.12
Nitab4.5_0000047g0130	8.85	7.35	9.31	8.56	8.89	9.93	8.17	8.32	8.76	9.14	10.13	9.94	10.71	9.1	6.02
Nitab4.5_0000047g0140	68.76	99.7	18.44	77.86	29.85	106.14	62.07	9.25	50.31	35.13	47.99	39.39	54.71	34	47.38
Nitab4.5_0000047g0160	53.14	88.3	24.89	103.13	50.99	123.52	86.66	50.18	84.52	65.54	107.96	74.67	98.1	63.82	65.52
Nitab4.5_0000047g0180	4.49	8.24	6.8	4.36	4.01	6.59	6.06	7.27	5.7	3.34	4.54	2.63	2.45	3.1	2.21
Nitab4.5_0000047g0200	3.32	2.39	3.65	3.01	2.65	3.47	2.7	2.8	3.49	2.33	2.82	3.26	3.06	2.58	1.94
Nitab4.5_0000048g0030	14.29	14.28	15.46	16.75	19.38	16.83	17.35	19.64	16.28	16.65	17.29	15.63	16.83	15.01	10.54
Nitab4.5_0000048g0040	1.43	2.47	2.63	1.79	2.48	2.21	2.51	4.72	2.48	2.07	1.68	0.92	0.38	0.88	0.69
Nitab4.5_0000048g0050	14	17.67	16.57	14.59	18.96	17.07	14.93	17.81	14.55	14.34	13.13	12.77	11.01	12.78	15.09
Nitab4.5_0000048g0060	46.68	41.52	58.3	49.54	53.03	48.03	46.21	58.81	54.16	61.82	60.51	53.64	50.48	47.68	36.25
Nitab4.5_0000048g0070	2.67	4.24	4.2	3.6	3.33	3.37	2.78	4.1	2.48	1.83	0.83	1.03	0.21	0.67	0.41
Nitab4.5_0000048g0080	29.21	28.88	37.46	54.94	48.1	38.59	55.87	46.71	64.07	91.79	105.67	109.57	132.41	107.17	112.7
Nitab4.5_0000048g0090	3.74	3.35	4.63	4.46	4.48	4.51	5.2	5.35	5	4.6	4.79	4.69	3.79	3.68	3.15
Nitab4.5_0000048g0100	14.45	8.94	11.25	13.14	14.18	12.69	14.08	14.56	11.93	10.67	15.62	11.87	17.49	12.69	17.05
Nitab4.5_0000048g0130	7.76	8.34	5.4	6.42	6.66	5.26	5.28	6.14	6.44	4.08	3.77	6	1.61	2.22	3.09
Nitab4.5_0000048g0140	97.4	66.44	72.21	74.89	70.06	78.9	65.47	50.99	59.33	59.89	72.7	69.18	80.11	74.49	89.29
Nitab4.5_0000048g0190	4.09	3.92	5.28	5.03	5.2	5.17	4.97	5.23	4.94	4.34	3.8	4.49	4	3.1	3.88
Nitab4.5_0000048g0210	7.79	4.25	12.39	8.43	9.31	9.43	8.44	8.45	7.5	5.14	5.53	3.74	3.58	4.45	3.34
Nitab4.5_0000048g0270	25.71	18.44	30.37	21.9	24.32	23.92	21.68	26.57	25.39	21.7	25.46	22.58	20.62	19.16	16.99
Nitab4.5_0000048g0280	1.42	2.27	1.21	1.31	1.11	1.58	1.76	0.84	1.38	0.64	1.06	0.56	0.73	0.69	0.54
Nitab4.5_0000049g0050	2.61	2.42	3.52	2.01	3.31	2.36	2.96	3.3	3.72	2.34	2.66	2.35	2.34	2.29	1.54
Nitab4.5_0000049g0070	8.93	6.89	8.66	6.25	8.15	6.68	8.72	8.66	6.58	8.71	7.88	4.06	7.32	7.58	7.8
Nitab4.5_0000049g0080	1.06	0.85	1.16	0.73	0.78	0.87	0.94	2.11	1.18	0.86	0.89	0.69	1.31	1.05	0.76
Nitab4.5_0000049g0090	26	29.59	34.27	35.17	31.68	33.85	36.66	32.29	36.76	21.52	19.87	21.31	15.08	21.84	18.33
Nitab4.5_0000049g0100	2.81	6.23	5.46	2.04	2.96	3.48	3.12	5.08	3.41	1.43	2.13	1.32	0.93	0.89	0.37
Nitab4.5_0000049g0110	0.52	0.65	0.47	0.42	0.62	0.22	0.47	0.45	0.46	0.49	0.85	0.35	0.39	0.4	0.17
Nitab4.5_0000049g0130	14.63	14.02	15.29	15.16	14.19	15.47	12.4	15.2	13.62	9.96	12.07	8.89	7.6	8.51	7.06
Nitab4.5_0000049g0160	2.17	1.28	1.04	2.45	1.3	1.51	1.77	1.62	1.62	1.35	1.23	0.98	0.91	0.97	1.48
Nitab4.5_0000049g0180	3.88	4.22	8.62	4.5	7.22	4.51	3.96	7.68	4.4	4.88	5.32	3.42	3.04	3.59	2.24
Nitab4.5_0000049g0200	5.89	4.21	7.49	6.2	6.42	6.54	5.96	7.81	6.52	6.12	6.94	5.08	4.35	4	2.6
Nitab4.5_0000050g0020	5.8	6.17	9.22	7.83	9.93	8.24	7	6.94	6.72	7.46	7.72	7.5	6.64	6.57	5.2
Nitab4.5_0000050g0030	9.52	10.45	9.86	8.39	9.77	9.98	9.08	9.13	10.04	8.09	6.82	7.71	6.07	6.3	9.65
Nitab4.5_0000050g0050	22.09	15.08	15.74	18.06	17.42	18.1	30.59	18.24	25.85	25.56	28.01	34.75	31.46	33.37	32.04
Nitab4.5_0000050g0110	29.99	26.89	29.19	31.88	35.99	25.53	27.14	30.59	28.16	27.47	29.63	24.44	19.61	23.04	21.32
Nitab4.5_0000050g0140	43.07	45.78	50.35	47.58	53.11	48.98	50.09	53.7	45.31	41.13	36.16	35.92	29.82	37.77	34.14
Nitab4.5_0000050g0180	7.24	6.91	8.5	7.14	7.4	7.27	6.98	9.68	8.66	6.49	8.06	7.59	5.37	5.35	4.62
Nitab4.5_0000050g0190	1.48	1.26	1.74	1.89	1.62	1.56	1.52	2.15	1.7	1.32	0.97	1.19	0.71	0.96	0.82
Nitab4.5_0000050g0200	0.12	0.21	0.28	0.31	0.17	0.39	0.19	0.56	0.39	0.19	0.32	0.11	0.23	0.16	0.04
Nitab4.5_0000050g0220	0.2	0.09	0.21	0.16	0.33	0.13	0.21	0.4	0.12	0.15	0.03	0.23	0.08	0.08	0.2
Nitab4.5_0000050g0250	4.01	1.92	8	3.91	7.66	3.48	2.73	7.18	3.78	0.75	0.47	0.38	0.66	0.48	0.56
Nitab4.5_0000050g0260	10.1	11.52	13.51	12.26	14.13	13.54	10.19	14.25	10.37	14.83	13.61	9.62	12.37	10.22	8.84
Nitab4.5_0000050g0270	0.92	1.21	1.97	2.42	2.38	2.47	1.62	1.99	1.66	1.32	1.14	1.39	0.57	0.77	0.86
Nitab4.5_0000050g0280	1.71	5.12	4.41	4.79	2.84	3.35	2.98	3.53	3.07	1.59	1.96	1.66	1.16	2.08	2.94
Nitab4.5_0000051g0010	5.93	7.59	8.02	7.85	8.13	9.61	6.25	10.15	7.89	4.83	4.85	4.41	4.78	4.08	2.83
Nitab4.5_0000051g0040	3.42	3.69	3.29	2.78	2.4	2.35	3.01	2.64	3.81	2.6	3.46	2.77	3.62	2.34	2.47
Nitab4.5_0000051g0050	3.57	2.65	3.24	2.94	3.17	3.22	3.76	3.81	4.17	4.16	3.77	4.21	4.79	4.6	3.09
Nitab4.5_0000051g0060	10.76	12.45	11.65	11.73	12.21	12.59	13.13	13.63	13.07	13.33	12.7	11.97	14.06	12.98	10.82
Nitab4.5_0000051g0070	0.98	0.44	1.46	0.78	0.27	0.57	0.39	0.86	0.87	1.31	0.9	0.95	1.08	0.49	1.1
Nitab4.5_0000051g0090	0.96	0.73	1.05	1.48	1.9	1.4	1.19	1.93	1.08	1.54	1.5	1.65	1.55	1.43	1.42
Nitab4.5_0000051g0110	10.32	7.2	10.41	9.23	9.35	9.45	9.49	10.04	9.67	10.8	11.85	11.33	12.35	10.24	10.47
Nitab4.5_0000051g0120	19.36	19.01	25.96	24.37	26.32	22.77	20.96	25.29	19.62	21.1	23.01	20.25	16.72	18.42	16.38
Nitab4.5_0000051g0130	3.79	3.43	4.32	2.83	3.57	3.27	3.19	4.25	3.14	3.47	3.56	3.86	3.92	3.17	4.03
Nitab4.5_0000051g0160	20.69	17.79	15.65	19.24	19.2	21.48	25.37	17.95	19.54	25.59	26.17	31.79	43.71	37.08	41.55
Nitab4.5_0000051g0180	2.24	2.42	3.18	3.23	2.88	2.11	2.77	3.67	2.95	2.87	3.04	2.65	2.96	3.51	2.62
Nitab4.5_0000051g0190	5.84	1.63	5.25	4.06	6.87	4.46	5.36	13.94	5.99	6.53	4.88	11.21	10.25	8.95	4
Nitab4.5_0000051g0200	35.87	24.64	67.21	33.24	68.43	30.6	37.21	69.1	38.18	64.94	44.94	59.41	49.96	68.72	61.82
Nitab4.5_0000051g0210	14.8	12.84	15.2	12.18	12.96	12.71	16.66	13.93	13.76	11.81	13.8	15.89	12.86	14.96	17.36
Nitab4.5_0000051g0220	0.65	0.7	0.47	0.41	0.71	0.25	0.34	0.52	0.32	0.38	0.14	0.3	0.47	0.85	1.84
Nitab4.5_0000051g0230	32.73	38.51	39.78	35.87	39.29	39.18	36.03	43.51	37.53	31.72	31.29	29.05	26.54	28.69	24.95
Nitab4.5_0000051g0240	3.45	4.58	5.3	3.49	6	3.82	3.07	4.48	2.52	2.89	2.53	2.06	1.53	1.67	2.11
Nitab4.5_0000051g0250	5.24	5.82	6.88	5.53	5.96	5.77	5.05	6.73	6.25	4.56	4.25	4.55	3.28	3.5	3.47
Nitab4.5_0000051g0260	5.65	7.18	8.19	7.31	7.19	6.74	5.75	6.96	6.49	5.94	6.66	4.78	5.41	4.39	5.02
Nitab4.5_0000051g0290	1.48	1.36	1.92	1.31	2.29	2.19	1.77	3.84	1.99	1.57	1.64	1.24	0.84	0.74	0.87
Nitab4.5_0000051g0310	2.83	2.58	3.05	2.18	1.68	2.7	3.15	2.18	2.81	1.23	1.26	1.27	1.2	1.29	1.25
Nitab4.5_0000051g0320	5.45	5.87	7.82	7.97	8.11	7.77	5.08	9.51	4.67	5.79	3.98	3.17	1.9	1.66	2.3
Nitab4.5_0000051g0330	3.3	3.15	3.74	3.83	3.29	3.61	3.77	4.18	3.41	3.16	2.97	2.78	3.61	3.35	4.36
Nitab4.5_0000051g0340	15.61	15.45	18.85	16.11	17.77	14.06	16.76	19.19	15.59	12.16	15.01	16.08	13.74	14.4	13.82
Nitab4.5_0000051g0350	0.32	0.75	0.79	0.76	0.66	0.24	0.54	0.49	0.47	0.4	0.3	0.28	0.26	0.41	0.14
Nitab4.5_0000051g0360	29.08	39.96	38.6	37.9	38.36	36.08	38.94	42.48	33.76	37.52	27.64	34.47	37.76	34.2	29.64
Nitab4.5_0000051g0380	3.65	1.96	4.37	3.21	6.59	4.89	3.62	1.91	3.98	10.17	13.9	17.81	24.95	19.92	8.72
Nitab4.5_0000052g0020	1.2	2.25	1.22	0.79	0.99	0.6	1.75	3.89	2.01	1.54	0.72	0.78	0.32	0.9	0.57
Nitab4.5_0000052g0040	217.84	321.52	269.58	261.34	252.23	262.04	250.84	264.61	238.81	185.45	172.65	194.65	158.17	189.28	212.75
Nitab4.5_0000052g0050	11.51	9.18	15.09	13.3	13.88	14.28	11.77	16.44	13.02	11.57	11.47	9.51	8.91	8.6	5.56
Nitab4.5_0000052g0060	20.57	23.05	24.02	21.69	20.16	15.8	18.77	21.88	17.07	19.95	18.09	19.98	16.17	17.82	18.01
Nitab4.5_0000052g0070	3	4.21	5.22	4.06	4.68	3.9	3.36	5.73	3.15	3.01	2.36	2.02	1.02	1.78	1.46
Nitab4.5_0000052g0100	1.87	1.38	3.95	2.06	3.21	1.74	1.47	2.22	2.56	3.41	3.23	2.07	2.05	1.59	0.88
Nitab4.5_0000052g0140	4.04	4.02	4.82	4.46	3.75	4.1	3.5	4.19	3.94	3.12	2.73	2.56	2.7	2.32	1.79
Nitab4.5_0000052g0160	98.37	60.56	52.75	76.48	64.55	60.51	56.82	71.42	67.66	70.1	45.35	47.16	34.74	44.76	31.86
Nitab4.5_0000052g0180	25.68	27.58	33.82	27.29	32.71	32.83	33.39	37.07	30.55	30.72	29.32	30.57	27.45	25.87	21.19
Nitab4.5_0000052g0190	51.3	57.51	64.99	52.52	64.12	59.4	52.54	64.09	51.92	53.39	50.11	53.25	52.16	51.5	42.24
Nitab4.5_0000052g0200	5.48	5.77	5.8	5.16	4.93	5.69	4.81	5.98	4.87	4.38	4.42	4.25	3.68	3.45	3.03
Nitab4.5_0000052g0210	46.46	105.18	60.07	65.64	62.41	58.88	63.76	64.13	62.54	52.99	50.43	51.5	42.05	53.62	74.4
Nitab4.5_0000052g0220	45.09	27.52	47.65	45.81	50.61	42.57	42.64	49.75	50.4	54.76	54.47	51.5	50.39	45.01	39.15
Nitab4.5_0000052g0230	24.3	17.88	26.54	25.86	27.23	24.23	23.03	31.79	24.05	23.78	24.46	20.99	19.76	18.16	14.21
Nitab4.5_0000052g0240	3.48	5.45	6.63	4.72	5.55	4.7	6.11	4.42	5.12	6.61	5.05	5.67	4.89	4.61	5.39
Nitab4.5_0000052g0250	5.02	4.06	4.75	2.92	3.11	5.56	1.95	2.82	1.58	1.64	2.02	2.05	1.32	1.92	2.01
Nitab4.5_0000052g0280	0.06	0.17	0.2	0.26	0.07	0.25	0.06	0.1	0.16	0.16	0.71	0.16	0.29	0.06	0.25
Nitab4.5_0000052g0290	38.2	41.51	49.18	50.32	51.25	52.38	48.83	50.3	50.18	48.12	44.84	50.27	54.48	48.71	39.92
Nitab4.5_0000052g0300	4.77	3.36	4.86	5.41	5.85	4.68	5.31	7.3	4.53	5.14	5.47	5.21	5.43	3.9	4.09
Nitab4.5_0000052g0310	1.82	1.91	2.17	2.26	2.18	1.76	3.01	3.43	2.68	1.9	2.3	1.72	1.66	1.65	1.8
Nitab4.5_0000052g0340	10.02	8.51	10.6	11.37	14.09	11.67	10.54	13.6	11.49	10.3	10.54	8.97	8.62	7.67	6.39
Nitab4.5_0000052g0360	16.98	6.38	25.2	13.2	17.06	14.54	5.75	14.18	10.47	14.49	26.93	9.42	16.55	11.85	11.21
Nitab4.5_0000052g0370	2.55	4.48	5.41	4.41	4.72	4.28	4.04	5.79	4.29	1.41	1.59	1.33	0.37	1.1	1.09
Nitab4.5_0000052g0390	6.62	1.02	8.86	4.22	5.32	3.73	3.41	4.23	4.84	5.58	9.22	3.32	6.89	3.39	2.36
Nitab4.5_0000052g0410	0.78	0.51	1.07	0.57	1.2	0.75	0.62	1.69	0.88	0.87	1.2	0.72	0.68	0.96	0.71
Nitab4.5_0000052g0420	23.89	15.59	19.87	22.8	20.54	22.72	16.59	13.91	20.36	20.89	22.16	16.96	21.64	21.2	17.79
Nitab4.5_0000053g0020	1.1	1.82	1.84	1.5	1.9	1.58	1.26	1.2	1.09	1.22	1.5	0.95	2.02	0.92	0.84
Nitab4.5_0000053g0050	0.56	0.69	0.3	0.69	0.55	0.51	0.34	0.2	0.32	0.12	0.39	0.12	0.08	0.06	0.14
Nitab4.5_0000053g0130	49.75	57.85	52.95	45.26	51.83	48.19	46.83	53.85	48.98	50.5	54.94	51.51	50.23	49.81	55.58
Nitab4.5_0000053g0140	4.77	6.47	6.22	5.66	4.87	5.4	4.76	6.23	5.34	2.69	2.97	2.63	1.88	2.93	3.5
Nitab4.5_0000053g0160	3.66	4.53	4.2	2.72	5.65	4	1.8	3.92	2.82	1.41	1.75	0.93	0.62	1.63	2.94
Nitab4.5_0000053g0170	2.82	4.21	3.18	3.78	2.8	3.35	3.04	4.34	2.61	1.46	1.36	1.34	1.35	1.49	1.77
Nitab4.5_0000053g0180	1.23	1.89	2.42	1.33	1.4	0.74	2.04	2.59	1.9	1.48	2.43	1.28	1.93	1.95	0.96
Nitab4.5_0000053g0190	25.78	25.28	32.25	27.16	33.06	27.97	37	30.69	34.31	37.39	39.24	44.59	48.86	44.38	43.07
Nitab4.5_0000053g0210	10.19	9.82	11.95	4.42	8.07	7.83	5.1	4.78	5.26	5.54	4.85	5.96	3.47	2.6	3.45
Nitab4.5_0000053g0220	0.17	0.22	0.45	0.42	0.37	0.54	0.19	0.46	0.32	0.26	0.29	0.22	0.09	0.17	0.16
Nitab4.5_0000053g0250	0.72	1.6	1.39	1.54	1.6	1.69	0.97	0.76	0.96	1.05	1.25	1.04	0.88	0.92	1.06
Nitab4.5_0000053g0270	2.05	1.86	2.65	1.86	1.79	1.54	1.7	2.49	2.19	1.79	2.75	1.27	0.98	1.23	0.92
Nitab4.5_0000054g0010	24.92	18.53	26.41	22.12	23.51	22.88	26.17	22.08	23.02	26.51	25.87	26.16	29.49	26.39	22.24
Nitab4.5_0000054g0040	0.18	0.57	0.41	0.29	0.52	0.47	0.63	0.68	0.6	0.6	0.31	0.53	0.49	0.42	0.53
Nitab4.5_0000054g0070	18.77	19.68	22.16	19.83	19.49	19.82	19.99	22.83	22.09	20.26	19.44	17.78	19.71	17.66	16.07
Nitab4.5_0000054g0100	0.81	0.16	0.32	0.19	0.11	0.34	0.23	0.26	0.04	0.36	0.69	0.72	0.61	0.58	0.51
Nitab4.5_0000054g0110	1.26	0.37	1.16	0.92	0.98	0.49	0.48	1.05	0.76	1.19	0.72	0.95	1	0.58	0.52
Nitab4.5_0000054g0140	3.18	2.31	4.89	2.62	3.32	2.47	4.53	5.75	4.2	4.26	4.47	4.19	4.7	4.21	4.76
Nitab4.5_0000054g0220	14.13	26.41	14.72	14.09	5.95	14.81	15.62	2.91	13.13	6.25	14.05	8.25	17.43	10.91	13.66
Nitab4.5_0000054g0230	0.56	1.21	0.86	0.53	0.43	0.71	0.73	1.77	0.99	0.2	0.37	0.4	0.18	0.93	0.19
Nitab4.5_0000054g0240	15.46	20.72	13.93	16.81	10.6	20.81	12.88	10.21	12.39	8.85	12.47	8.46	12.83	8.5	8.33
Nitab4.5_0000055g0010	4.93	5.95	8.49	4.8	7.64	7.02	7.53	5.08	4.55	3.29	3.06	4.73	2.34	4.38	3.95
Nitab4.5_0000055g0030	2.89	3.84	3.77	3.44	3.7	3.43	3.7	3.87	3.63	3.62	2.75	4.14	3.5	4.05	3.91
Nitab4.5_0000055g0040	6.18	4.79	7.75	7.51	7.9	7.08	8.04	8.96	7.93	6.72	6.01	4.69	5.16	5.11	3.66
Nitab4.5_0000055g0060	6.46	5.87	3.85	3.32	2.48	5.73	5.33	2.71	3.49	1.7	1.7	1.04	1.22	1.5	1.24
Nitab4.5_0000055g0100	12.67	3.21	8.92	4.14	6.31	4.49	5.29	8.14	6.68	17.76	35.1	10.76	18.9	11.3	9.79
Nitab4.5_0000055g0110	1.65	1.38	2.27	1.42	1.52	0.95	2.6	1.53	2.53	2.08	1.23	0.96	0.54	1.38	1.25
Nitab4.5_0000055g0120	7.85	11.86	12.03	10.92	11.29	10.1	11.06	12.91	11.25	9.79	9.29	11.94	9.01	10.32	9.07
Nitab4.5_0000055g0160	16.06	13.96	17.59	16.47	18.84	15.01	15.62	18.34	16.43	15.9	15.94	16.55	16.39	15.07	12.08
Nitab4.5_0000055g0170	1.52	0.89	1.84	1.76	2.13	2.01	1.53	2.56	2.41	1.62	1.53	1.35	1.5	1.29	0.82
Nitab4.5_0000055g0180	4.21	3.7	4.93	4.17	4.58	4.09	3.09	5.36	3.22	2.85	2.52	2.67	2.56	2.12	3.4
Nitab4.5_0000055g0200	209.5	134.92	179.92	178.95	203.59	161.83	157.14	220.99	162.6	204.93	181.62	184.41	131.53	162.76	208.45
Nitab4.5_0000055g0210	5.4	6.33	9.23	6.05	6.19	5.46	6.26	6.99	7.31	6.16	7.96	4.16	2.89	4.18	2.94
Nitab4.5_0000055g0220	7.79	5.73	10.21	9.09	9.02	8.47	10.27	10.16	11.09	9.59	9.6	10.18	7.81	9.76	6.99
Nitab4.5_0000055g0230	1.63	1.7	2.1	1.55	2.22	2.05	2.19	2.23	1.84	2.06	2.34	2.45	2	1.89	1.47
Nitab4.5_0000055g0250	6.23	1.85	10.32	11.87	12.45	14.47	6.26	9.76	6.56	5.76	5.38	4.99	0.89	1.99	0.57
Nitab4.5_0000055g0260	16.75	17.26	20.12	15.65	17.5	14.97	15.45	20.37	14.58	20.54	18	17.73	18.34	15.26	14.43
Nitab4.5_0000055g0270	15.33	16.63	21.07	17.71	18.43	17.31	16.01	18.84	18.39	14.01	15.31	14.03	11.79	13.08	12.25
Nitab4.5_0000055g0310	26.82	27.57	29.96	26.91	29.19	17.21	23.9	27.66	26.1	25.22	23.95	23.59	25.01	22.15	17.14
Nitab4.5_0000056g0010	3.2	5.46	3.74	2.62	2.45	3.78	3.98	4.06	2.99	2.19	2.7	1.48	1.16	1.24	2.12
Nitab4.5_0000056g0060	6.08	5.7	6.25	4.7	5.41	4.74	5.54	5.88	6.38	5.73	5.67	5.99	7.05	5.79	6.77
Nitab4.5_0000056g0070	2.05	1.21	2.02	1.97	1.92	2.16	2.02	2.37	2.35	2.14	2.1	2.8	2.24	1.73	1.4
Nitab4.5_0000056g0090	0.56	1.53	1.95	1.05	1.28	0.96	1.36	0.72	0.95	0.95	1.03	0.75	1.3	0.25	1.12
Nitab4.5_0000056g0120	5.47	8.03	11.1	6.53	7.96	7.04	8.12	7.91	11.81	11.44	11.11	9.83	10.82	10.9	7.31
Nitab4.5_0000056g0140	2.23	0.81	0.33	1.19	0.61	2.12	2.59	0.82	1.29	1.69	2.4	2.68	5.33	2.81	4.44
Nitab4.5_0000056g0150	4.57	2.15	0.07	1.25	0.43	1.38	1.95	0.82	1.51	4.59	4.34	5.68	12.25	6.11	11.46
Nitab4.5_0000057g0020	4.25	3.56	6.36	5.02	6.18	4.07	3.54	4.61	5.55	4.74	5.49	3.36	3.44	2.66	1.95
Nitab4.5_0000057g0040	0.15	0.9	0.01	0.23	0.34	0.77	0.12	0.03	0.16	0.22	0.7	0.61	0.95	0.43	0.11
Nitab4.5_0000057g0070	3.4	1.53	0.47	1.53	0.41	2.41	1.61	0.21	0.95	1.33	1.12	1.59	1.14	1.81	2.06
Nitab4.5_0000057g0080	109.57	42.12	28.28	23.87	22.35	48.76	14.56	15.77	13.58	13.91	5.19	4.19	2.95	11.25	23.47
Nitab4.5_0000057g0100	0.14	0.07	0.02	0.11	0.09	0.15	0.11	0.09	0.12	0.16	0.33	0.4	0.4	0.46	0.35
Nitab4.5_0000057g0120	8.69	7.15	8.49	6.9	8.24	7.25	8.13	8.29	8.21	8.6	9.08	8.76	7.51	7.8	7.38
Nitab4.5_0000057g0140	4.45	3.79	3.84	4.17	4.39	3.08	5.98	3.64	5.97	6.81	6.65	10.59	13.21	14.09	16.82
Nitab4.5_0000057g0150	1.05	0.54	1.3	1.06	2.35	0.7	1.39	2.2	1.64	2.2	1.51	3.34	3.69	3.09	4.34
Nitab4.5_0000057g0160	5.94	2.8	1.02	2.27	0.88	1.81	3.55	0.26	2.98	4.27	3.48	5.39	11.4	10.11	12.3
Nitab4.5_0000057g0200	16.57	9.99	17.69	17.34	10.26	13.31	18.04	4.86	10.06	10.29	12.75	18.4	16.59	19.35	51.59
Nitab4.5_0000057g0210	4.41	3.44	3.53	3.98	3.89	3.94	4.22	3.27	3.78	3.07	3.26	4.13	3.78	5.75	5.54
Nitab4.5_0000057g0220	0.32	0.47	0.28	0.52	0.36	0.67	0.38	1.28	0.82	0.42	0.66	0.15	0.52	0.04	0.57
Nitab4.5_0000057g0240	9.94	11.33	13.81	10.05	11.89	10.31	13.13	12.22	12.95	13.76	12.07	10.23	9.77	9.63	9.06
Nitab4.5_0000057g0260	42.52	14.13	15.3	17.7	16.54	13.32	24.03	20.36	30.25	36.71	28.23	35.3	42.31	35.22	39.01
Nitab4.5_0000057g0270	3	3.18	2.9	2.12	2.29	1.47	1.68	2.35	1.6	2.11	2.03	2.01	2.08	2.14	2.96
Nitab4.5_0000057g0290	0.09	0.03	0.19	0.06	0.17	0.07	0.04	0.11	0.03	0.09	0.05	0.06	0.03	0.05	0.03
Nitab4.5_0000057g0300	4.51	2.86	4.91	3.2	4.04	3.56	3.3	5.74	3.59	3.55	5.54	3.6	3.96	3.28	2.51
Nitab4.5_0000057g0320	11.54	8.28	4.78	11.99	6.58	9.12	16.95	8.57	13.59	14.65	19.07	23.28	27.84	35.97	52.49
Nitab4.5_0000057g0330	93.78	147.19	37.43	100.71	54.63	115.32	103.86	64.21	86.34	74.48	103.08	98.9	135.28	102.6	159.15
Nitab4.5_0000058g0010	11.91	7.65	22.44	16.31	14.56	17.87	31.86	13.71	26.48	11.91	17.93	14.7	17.31	27.47	12.48
Nitab4.5_0000058g0020	2.8	5.04	4.79	3.94	4.18	3.52	5.62	5.03	4.03	2.54	2.55	2.36	2.77	2.44	3.35
Nitab4.5_0000058g0030	4.1	3.62	5.1	5.56	4.38	5.48	3.67	5.17	4.08	3.73	4.06	3.27	2.83	2.68	2.25
Nitab4.5_0000058g0060	33.62	24.44	30.73	20.3	16.52	14.98	20.59	17.45	15.19	15.51	15.49	17.81	23.85	26.02	38.41
Nitab4.5_0000058g0070	18.42	16.4	18.86	18.33	18.88	19.03	17.35	18.25	17.94	19.52	18.51	18.55	19.24	17.69	18.28
Nitab4.5_0000058g0080	8.12	7.29	10.29	10.86	6.96	7.87	7.05	8.86	8.46	6.82	5.02	2.34	2.09	3.96	1.94
Nitab4.5_0000058g0090	15.07	16.03	14.33	15.09	14.1	15.04	11.21	13.79	14.9	15.54	16.72	13.39	13.65	12.97	8.6
Nitab4.5_0000058g0100	1.18	1.04	1.32	1.34	0.66	1.85	0.9	0.61	1.04	1.25	0.23	1.48	0.44	1.74	0.84
Nitab4.5_0000058g0120	79.93	99.81	114.24	73.73	78.52	78.05	91.84	80.8	86.02	101.58	78.55	94.87	106.76	103.15	67.92
Nitab4.5_0000058g0130	2.59	3.74	4.14	3.47	4.42	3.41	3.48	4.23	3.8	2.99	2.74	2.9	2.56	2.28	2.56
Nitab4.5_0000058g0150	0.46	0.29	0.47	0.29	0.16	0.13	0.57	0.31	0.4	0.55	0.67	0.4	0.66	0.9	0.64
Nitab4.5_0000058g0160	24.19	28.9	31.39	27.23	30.69	27.98	24.04	31.71	25.14	21.58	22.57	23.79	21.14	20.09	20.82
Nitab4.5_0000058g0170	24.53	19.09	20.68	20.04	24.56	23.6	18.38	24.45	23.09	22.5	27.15	23.42	23.06	21.73	14.7
Nitab4.5_0000058g0190	2.03	1.36	3.91	3.69	4.44	2.65	1.65	5.49	2.4	2.22	1.87	2.74	1.66	1.04	2.31
Nitab4.5_0000058g0200	20.66	16.74	17.29	15.99	12.21	17.78	17.25	6.8	14.59	15.73	19.83	22.4	28.68	25.82	28.68
Nitab4.5_0000058g0210	1.29	1.89	2.35	1.43	1.97	2.11	1.4	2.06	1.41	0.86	1.27	1.42	0.64	0.97	0.9
Nitab4.5_0000058g0220	1.7	1.96	1.83	1.31	2.86	1.33	2.06	2.43	1.26	2.01	1.72	2.04	1.22	1.79	1.65
Nitab4.5_0000058g0230	4.18	2.33	4.52	3.23	5.36	3.06	3.72	4.7	3.5	3.93	3.57	5.13	3.7	4.54	3.47
Nitab4.5_0000058g0250	2.67	1.89	2.81	2.79	2.46	2.49	2.07	2.54	2.51	2.4	2.6	2.49	2.78	1.84	1.84
Nitab4.5_0000058g0270	2.96	2.25	0.9	3.34	2.34	4.23	2.96	1.76	5	3.38	5.14	8.3	6.97	5.6	4.03
Nitab4.5_0000058g0280	4.37	3.15	4.4	3.68	4.18	2.5	2.95	4.3	3.68	4.31	4.1	3.99	5.03	3.86	3.76
Nitab4.5_0000058g0290	2.2	0.92	4.11	0.84	2.56	0.79	1.32	2.43	1.91	2.29	2.36	0.62	0.37	0.94	0.35
Nitab4.5_0000058g0320	5.81	5.1	8.25	4.21	5.24	5.31	3.23	4.73	6.55	4.72	6.71	4.66	2.72	2.28	2.38
Nitab4.5_0000059g0010	3.48	4.6	7.51	9.37	8.94	8.02	4.56	6.97	5.36	4.03	2.66	3.21	1.94	2.68	3.23
Nitab4.5_0000059g0020	7.43	9.73	10.6	15.79	15.61	12.81	10.01	15.2	9.09	10.47	5.77	4.58	1.85	2.54	1.64
Nitab4.5_0000059g0030	2.73	3.16	4.93	3.71	4.83	3.98	3.57	5.06	4.01	3.45	3.32	2.69	2.19	2.54	2.3
Nitab4.5_0000059g0050	12.19	9.76	14.97	16.06	15.83	12.69	16.58	14.82	15.94	18.93	17.84	20.24	22.29	17.75	16.15
Nitab4.5_0000059g0070	113.79	108.95	128.74	119.19	125.16	110.36	114.97	126.3	120.21	121.64	116.2	114.73	93.67	99.68	95.73
Nitab4.5_0000059g0080	8.13	5.66	11.17	5.9	9.58	5.86	7.66	9.57	7.94	9.93	10.42	9.1	11.87	9.89	10.36
Nitab4.5_0000059g0090	2.74	9.24	1.44	1.96	1.24	2.75	1.6	0.71	1.34	0.84	1.24	0.81	1.1	0.66	1.04
Nitab4.5_0000059g0100	5.15	5.75	5.69	4.68	5.83	5.61	6.24	6.57	5.8	4.82	4.87	4.79	4.33	5.31	4.91
Nitab4.5_0000059g0110	2.47	2.3	2.85	2.92	2.79	2.84	2.88	3.21	2.99	2.98	3.09	2.18	2.45	1.54	2.06
Nitab4.5_0000059g0130	0.06	0.69	0.1	0.43	0.03	0.66	0.52	0.17	0.23	0.14	0.29	0.13	0.71	0.22	0.37
Nitab4.5_0000059g0160	0.75	0.46	1.23	0.51	0.81	0.45	1.28	1.05	1.04	1.57	1.17	0.63	1.55	1.37	0.51
Nitab4.5_0000059g0170	7.24	4.05	8.23	6.94	8.53	5.72	7.6	8.29	8.07	9.82	9.26	8.82	7.73	7.48	4.99
Nitab4.5_0000059g0180	6.42	4.56	8.65	5.92	7.58	5.67	8.46	7.23	8.89	8.55	10.86	13.41	11.84	11.03	9.41
Nitab4.5_0000059g0190	0.82	1.12	2.26	1.4	0.37	0.62	3.35	1.56	3.19	1.77	0.49	0.87	0.61	1.3	0.84
Nitab4.5_0000059g0200	1.4	1.6	1.69	1.75	2	1.97	1.96	2.21	1.67	1.85	1.75	1.82	1.98	1.77	2.32
Nitab4.5_0000059g0220	7.27	6.5	9.63	6.95	7.99	6.16	5.96	8.72	6.22	6.84	7.45	6.79	7.07	5.97	4.9
Nitab4.5_0000059g0240	1.53	1.74	2.58	1.22	1.97	1.88	2.28	2.38	2.48	2.97	5.29	3.72	3.69	3.67	1.36
Nitab4.5_0000059g0250	3.29	0.31	2.9	5.15	3.42	7.03	5.01	5.78	3.55	5.36	3.99	3.43	2.46	2.3	0.38
Nitab4.5_0000059g0260	68.22	79.39	82.13	65.54	58.94	74.12	71.89	81.1	71.98	85.79	101.69	87.46	84.11	63.08	82.06
Nitab4.5_0000059g0270	36.62	40.57	34.8	31.15	33.18	31.31	30.17	28.89	30.85	29.42	27.26	32.29	32.15	31.91	33.43
Nitab4.5_0000059g0280	12.79	7.85	13.65	10.1	9.93	10.5	7.52	8.43	9.39	9.89	13.24	9.9	10.86	9.18	11.38
Nitab4.5_0000059g0300	33.21	24.12	33.54	23.52	29.01	21.77	25.25	34.19	27.04	19.87	19.22	15.99	12.54	14.53	14.14
Nitab4.5_0000059g0310	18.36	7.03	3.38	5.67	1.7	6.96	2.26	1.52	4.27	2.44	1.81	1.97	2.24	2.81	2.79
Nitab4.5_0000059g0320	5.06	10.35	17.81	12.24	16.31	9.89	7.49	11.84	14.96	11.96	10.03	4.32	4.37	4.51	2.33
Nitab4.5_0000059g0330	3.86	8.52	8.28	7.57	9.04	7.96	4.18	6.55	12.26	7.49	9.24	8.31	7.88	7.91	4.66
Nitab4.5_0000059g0350	4.12	2.38	4.56	3.69	4.4	3.86	3.7	4.71	4.21	5.04	5.31	4.97	4.03	3.95	2.22
Nitab4.5_0000059g0360	22.73	17.42	37.29	16.88	17.63	19.65	5.13	8.59	4.34	4.28	10.4	3.02	5.65	2.72	2.9
Nitab4.5_0000059g0380	20.93	15.78	20.71	18.5	19.97	17.73	21.91	22.85	22.63	24.6	25.97	25.03	23.57	24.02	23.04
Nitab4.5_0000059g0390	1.82	1.63	1.1	1.88	1.42	1.64	2.21	0.86	1.65	1.69	1.8	1.86	1.61	1.93	2.39
Nitab4.5_0000059g0400	8.53	8.02	10.6	8.91	9.54	6.92	8.55	11.02	8.11	8.81	10	8.08	9.14	8.55	7.85
Nitab4.5_0000059g0410	5.13	1.15	2.71	2.69	2.85	2.47	3.12	3.54	3.03	3.29	3.81	3.36	2.03	3.22	2.42
Nitab4.5_0000059g0420	2.15	2.01	2.13	2	2.42	2.07	2.64	2.7	2.29	1.97	2.33	2.9	2.77	2.09	1.65
Nitab4.5_0000059g0430	0.56	0.3	0.59	0.44	0.55	0.42	0.26	0.71	0.38	0.6	0.58	0.31	0.46	0.51	0.34
Nitab4.5_0000059g0440	1.66	1.81	2.57	1.59	1.8	1.74	1.8	2.29	1.51	1.93	1.42	1.7	1.31	1.17	0.96
Nitab4.5_0000059g0450	3.11	4.92	4.61	3.86	3.54	4.04	3.48	3.64	3.83	2.41	1.99	2.59	0.84	1.19	0.89
Nitab4.5_0000059g0460	17.53	21.7	23.22	16.63	18.93	17.16	18.77	20.23	19.03	19.84	19.97	17.89	18.82	17.13	20.94
Nitab4.5_0000059g0470	1.48	2.06	2.28	2.38	2.17	1.95	1.98	2.69	2.36	1.67	1.5	1.81	1.34	1.49	0.93
Nitab4.5_0000059g0500	2.03	2.54	3.1	1.8	2.23	2.57	2.29	3.89	2.3	2.01	1.34	1.25	1.1	1.34	1.72
Nitab4.5_0000059g0510	1.39	1.19	1.83	1.48	2.02	1.47	1.42	2.08	1.76	1.86	1.79	1.59	1.81	1.68	1.01
Nitab4.5_0000059g0520	3.58	2.51	4.09	2.66	3.68	2.77	2.57	4.1	3.1	3.82	3.68	3.15	2.5	2.65	1.72
Nitab4.5_0000059g0530	5.09	5.77	6.66	5.55	6.31	5.15	6.62	6.79	6.48	6.22	5.6	4.08	4.14	4.74	3.3
Nitab4.5_0000059g0570	0.57	0.17	0.2	0.18	0.17	0.18	0.27	0.13	0.11	0.17	0.19	0.2	0.24	0.22	0.23
Nitab4.5_0000059g0580	6.65	4.39	8.35	5.96	7.78	5.51	5.62	8.22	6.27	6.77	8.61	7.25	8	5.18	6.53
Nitab4.5_0000059g0610	2.84	4.34	3.73	3.52	4.51	3.37	2.75	5.26	4.05	2.82	1.79	3.88	1.37	3.9	1.67
Nitab4.5_0000060g0010	6.39	6.84	6.26	6.54	5.95	7.25	6.76	6.73	6.52	5.47	6.76	7.42	5.72	6.27	4.83
Nitab4.5_0000060g0030	8.04	9.13	9.77	8.74	8.74	9.87	9.34	10.85	9.35	6.39	6.78	6.92	5.34	5.73	5.32
Nitab4.5_0000060g0040	2.68	3.53	5.36	1.86	0.84	0.9	0.37	1.3	1.27	3.5	0.85	1.62	2.25	1.45	2.09
Nitab4.5_0000060g0050	65.73	69.38	75	62.94	76.43	64.89	73.9	74.61	70.59	95.32	88.7	82.82	90.3	86.31	79.94
Nitab4.5_0000060g0090	26.55	35.59	32.19	35.25	32.72	30.9	32.49	37.02	31.96	25.59	22.3	26.8	22.92	32.24	34.24
Nitab4.5_0000061g0020	1.22	1.35	1.28	1.26	1.22	1.27	1.02	1.78	1.12	0.92	2	0.9	1.11	0.88	0.82
Nitab4.5_0000061g0050	4.26	3.35	4.86	4.26	4.91	4.77	4.55	5.02	4.88	4.83	5.52	4.96	6	4.63	4.78
Nitab4.5_0000061g0060	0.25	0.27	0.39	0.16	0.52	0.26	0.4	0.52	0.35	0.35	0.48	0.65	0.62	0.55	1.07
Nitab4.5_0000061g0070	18.56	8.09	18.61	10.24	15.66	7.23	21.14	15.76	17.21	30.29	23.38	34.63	23.25	32.47	26.73
Nitab4.5_0000061g0090	4.43	2.38	5.51	4.76	5.32	3.78	4.99	5.58	5.9	7.03	6.92	6.29	6.2	5.3	3.78
Nitab4.5_0000061g0100	7.62	9.58	11.6	9.28	10.69	8.68	9.75	13.33	11.02	8.13	7.58	6.88	5.63	6.28	6.89
Nitab4.5_0000061g0120	10.72	7.72	13.22	12.81	13.16	12.29	8.57	11.34	11.65	12.09	12.9	9.51	11.14	8.56	5.27
Nitab4.5_0000061g0160	12	8.86	15.11	11.07	12.12	10.71	10.03	12.58	11.11	10.85	11.55	11	9.27	9.69	8.45
Nitab4.5_0000061g0170	11.37	15.73	13.93	13.49	15.05	13.62	12.21	14.98	11.27	11.42	9.3	10.7	6.48	9.88	10.05
Nitab4.5_0000061g0180	1.61	1.67	2.28	2.47	2.92	2.22	2.06	3.01	1.9	1.71	1.68	1.6	1.51	1.45	0.97
Nitab4.5_0000061g0200	15.13	18.86	19.96	16.96	17.72	17.25	16.55	19.44	16.61	15.78	15.1	13.99	15.05	14.84	17.97
Nitab4.5_0000061g0230	4.6	3.72	6.11	4.78	5.09	4.8	4.95	6.22	5.76	6.07	6	5.03	4.8	4.65	3.29
Nitab4.5_0000061g0270	4.57	6.66	6.97	12.04	8.9	13.33	5.96	7.24	4.73	4.47	3.19	3.77	0.94	1.77	1.57
Nitab4.5_0000061g0280	2.49	2.47	2.15	2.32	3	1.98	2.17	3.68	2.34	3.34	3.06	2.8	2.54	1.86	2.2
Nitab4.5_0000061g0290	32.9	35.06	38.43	35.73	32.82	30.96	33.37	34.4	32.2	29.66	32.34	30.02	27.92	31.42	34.93
Nitab4.5_0000061g0310	16.18	17.08	25.93	19.43	25.55	21.42	21.78	25.02	19.23	16.35	17.48	15.74	14.97	15.46	13.8
Nitab4.5_0000061g0330	8.84	5.53	8.7	4.77	6.03	6.27	5.13	10.43	6.45	5.67	7.89	3.22	3.68	2.6	2.61
Nitab4.5_0000061g0380	12.48	10.18	15.78	9.33	12.46	11.44	11.97	11.17	9.95	16.8	16	15.22	17	16.36	15.57
Nitab4.5_0000061g0390	23.72	24.64	28.98	26.11	26.26	25.26	25.43	26.32	28.19	25.61	27.45	26.87	27.11	23.11	25.92
Nitab4.5_0000061g0400	5.09	5.15	6.04	4.87	5.58	5.18	5.48	6.04	5.27	5.06	4.97	5.52	6.08	5.6	5.06
Nitab4.5_0000062g0030	2.23	0.72	1.27	0.71	0.81	0.39	0.87	1.19	1.24	1.97	2.38	2.42	3.19	2.62	4.61
Nitab4.5_0000062g0070	2.3	4.11	1.87	1.89	1.23	2.32	1.81	1.43	1.74	1.13	0.89	1.04	0.73	0.97	1.52
Nitab4.5_0000062g0120	36.65	33.51	39.94	36.21	41.61	35.28	41.6	44.13	48.35	54.24	53.39	47.55	53.39	51.12	33.64
Nitab4.5_0000062g0130	2.03	1.01	1.2	1.04	1.38	1.45	0.94	1.28	0.89	1.68	2.23	1.11	1.88	0.93	1.88
Nitab4.5_0000062g0160	27.88	16.9	26.68	28.44	22.29	30.21	15.86	10.97	18.69	16.54	25.26	15.83	19.88	16.93	16.93
Nitab4.5_0000062g0170	3.28	4.97	6.03	5.47	5.24	6.19	4.64	6.55	4.17	2.89	2.45	3.61	0.68	2	1.88
Nitab4.5_0000062g0180	47	58.43	85.55	66.2	74.81	66.21	54.82	98.53	57.83	37.45	35.26	29.93	14.81	23.84	19.22
Nitab4.5_0000062g0200	8.12	7.16	7.36	6.19	10.83	5.12	5.79	7.66	9.17	6.28	8.42	6.74	3.42	5.94	2.81
Nitab4.5_0000062g0210	28.18	41.35	26.99	25.29	32.36	24.93	24.14	36.4	37.75	30.68	19.81	8.3	7.57	12.94	11.31
Nitab4.5_0000062g0220	9.51	20.53	31.68	21.81	25.29	14.39	13.95	24.15	30.88	13.96	17.65	6.12	7.48	8.32	7.97
Nitab4.5_0000062g0240	2.9	2.25	3.98	2.45	2.2	2.2	1.89	6.53	3.01	2.7	3.13	2.12	2.09	1.66	2.48
Nitab4.5_0000062g0250	203.67	275.97	257.69	248.23	270	257.31	239.1	269.87	240.57	203.68	188.68	200.04	176.35	209.03	195.11
Nitab4.5_0000062g0260	8.7	7.54	11.15	10.31	10.86	10.4	7.79	9.89	8.62	7.76	7.22	4.72	3.62	3.92	2.46
Nitab4.5_0000062g0270	20.31	15.82	26.02	21.5	20.99	21.53	22.19	24.64	24.8	23.78	23.34	21.87	21.43	20.01	13.22
Nitab4.5_0000062g0280	137.2	225.69	104.99	157.25	104.87	159.75	152.45	100.44	143.19	155.51	209.09	156.2	215.97	168.77	226.15
Nitab4.5_0000062g0290	10.52	10.99	14.26	10.22	11.35	11.11	10.45	12.61	11	12.89	11.67	11.05	10.62	10.53	8.3
Nitab4.5_0000062g0300	7.41	9.76	13.53	6.94	11.07	8.32	6.85	9.98	6.01	4.71	4.6	3.29	3.5	3.71	3.55
Nitab4.5_0000062g0310	37.02	21.48	34.98	29.06	30.7	29.72	31.47	29.87	28.23	37.16	38.43	39.76	43.46	37.7	38.54
Nitab4.5_0000062g0320	12.28	8.28	8.7	9.61	10.09	8.06	12.09	8.12	12.62	15.84	13	14.81	13.53	14.89	10.4
Nitab4.5_0000062g0330	9.46	1.85	10.63	9.78	6	9.55	6.52	9.83	9.89	10.44	15.51	5.21	5.86	6.23	2.15
Nitab4.5_0000062g0340	36.28	36.77	45.57	39.44	42.84	39.21	40.59	43.37	39.33	33.6	35.65	34.28	32.3	32.03	30.81
Nitab4.5_0000062g0350	4.49	3.95	3.18	2.74	4	3.11	3.67	3.92	6.68	3.23	5.68	3.33	4.73	5.47	3.67
Nitab4.5_0000062g0370	53.07	43.27	62.62	53.79	56.9	51.9	58.28	56.95	64	57.19	53	52.29	40.77	43.51	39.62
Nitab4.5_0000062g0390	677.9	569.44	634	640.33	764.84	648.48	636.39	782.19	777.7	818.23	1108.19	804.4	980.44	785.41	600.1
Nitab4.5_0000062g0400	52.26	60.09	64.47	63.56	73.34	58.96	53.49	72.55	58.06	59.85	58.01	57.08	61.69	55.6	44.54
Nitab4.5_0000062g0410	174.62	176.52	150.14	157.64	164.17	163.26	197.2	149.17	181.31	236.4	230.66	241.87	266.89	254.42	246.13
Nitab4.5_0000062g0420	4.79	5.23	5.45	4.75	5.88	5.79	5	6.11	4.78	5.51	5.73	4.09	4.62	3.83	3.28
Nitab4.5_0000062g0450	12.53	16.95	18.87	13.58	18.72	15.12	13.11	19.7	13.66	12.57	11.13	10.64	11.46	12.34	10.09
Nitab4.5_0000062g0460	2.17	1.8	3.06	1.48	3.34	1.13	2.23	3.15	2.44	3.21	2.32	1.72	3.18	1.7	1.77
Nitab4.5_0000062g0480	6.2	10.26	5.82	4.87	4.43	4.99	3.93	5.34	4.09	3.77	3.68	4.06	2.61	3.58	8.01
Nitab4.5_0000062g0510	1.51	1.05	2.09	1.79	2.23	1.35	2.05	2.77	2.29	2.23	2.35	1.72	1.77	2.29	1.25
Nitab4.5_0000062g0520	19.39	14.21	20.86	18.24	18.72	18.56	24.25	20.02	23.01	26.01	22.81	26.31	27.49	26.68	20.36
Nitab4.5_0000062g0530	6.22	5.84	6.78	6.07	5.08	7.71	5.22	7.05	5.97	5.12	4.75	5.36	4.73	4.8	5.14
Nitab4.5_0000062g0540	3.08	4.04	3.11	2.56	3.66	2.6	2.35	2.98	2.49	1.97	2	1.89	2.36	2.08	3.58
Nitab4.5_0000062g0550	97.76	23.39	32.23	37.73	15.76	69.83	58.34	35.6	34.67	19.85	16.4	15.34	9.3	29.96	17.7
Nitab4.5_0000062g0560	39.28	21.28	19.74	27.63	21.45	28.65	19.88	30.12	22.58	33.92	27.24	23.38	17.74	17.7	11.46
Nitab4.5_0000062g0570	1.04	1.52	1.49	1.13	1.12	0.91	1.33	1.24	1.51	1.29	1.35	0.79	1.08	0.69	0.44
Nitab4.5_0000062g0580	18.84	13.85	19.71	18.22	18.82	19.1	21.25	19.33	22.74	25.38	26.09	30.44	24.96	23.3	18.16
Nitab4.5_0000062g0620	13.07	9.45	9.52	9.71	9.07	10.83	10.66	10.28	11.35	12.1	12.48	12	12.97	10.84	11.39
Nitab4.5_0000062g0630	4.17	1.7	5.96	3.58	3.85	2.87	4.49	4.57	4.17	3.32	3.97	3.71	2.36	2.95	2.38
Nitab4.5_0000062g0640	2.39	1.31	2.28	2.56	2.64	1.88	2.16	2.5	2.26	1.57	2.04	2.73	2.02	1.51	1.82
Nitab4.5_0000063g0020	8.94	10.67	3.34	5.33	1.73	7.43	2.44	0.59	2.35	1.2	2.8	3.24	4.75	1.25	2.97
Nitab4.5_0000063g0040	1.18	1.73	1.64	1.09	1.75	1.33	1.67	1.96	1.79	1.07	1.8	1.62	2.08	1.12	2.12
Nitab4.5_0000063g0050	33.43	37.92	51.04	41.4	43.21	35.76	41.25	45.02	43.65	40.77	38.9	35.27	34.21	33.39	21.95
Nitab4.5_0000063g0100	7.35	8.12	21.99	9.12	31.12	6.48	1.82	12.28	2.93	3.5	5.81	4.07	1.44	0.94	0.91
Nitab4.5_0000063g0110	49.77	79.93	66.51	70.34	72.85	64.26	42.13	41.42	75.33	96.55	124.14	47.45	76.94	59.21	44.61
Nitab4.5_0000063g0120	353.05	127.84	227.49	199.36	206.75	174.09	301.68	225.32	279.14	350.72	365.67	449.61	407.55	430.9	393.62
Nitab4.5_0000063g0130	2.05	1.69	4.28	1.83	3.33	0.79	1.41	1.76	2.19	2.03	3.61	2.7	2.32	3.1	2.18
Nitab4.5_0000063g0140	0.09	0.02	0.26	0.07	0.08	0.15	0.04	0.1	0.22	0.52	0.43	0.16	0.34	0.3	0.04
Nitab4.5_0000063g0150	4.61	2.31	7.16	3.56	9.43	2.22	2.07	8.47	3.05	4.21	5.24	2.81	2.84	2.44	1.08
Nitab4.5_0000063g0160	1.4	1.65	1.04	1.63	1.65	1.3	1.88	1.51	1.6	1.55	1.6	1.91	1.72	1.7	2.12
Nitab4.5_0000063g0180	13.23	10.51	19.2	14.02	15.7	14.2	12.14	15.89	13	13.51	15.39	11.91	10.27	8.8	8.95
Nitab4.5_0000063g0190	6.47	5.31	3.82	4.36	5.86	4.16	4.79	5.25	5.09	3.8	4.85	3.7	3.44	3.86	5.49
Nitab4.5_0000063g0200	8.18	9.38	13.79	8.6	12.33	9.87	6.1	10.45	8.85	6.73	5.19	6.1	5.79	5.04	4.65
Nitab4.5_0000063g0210	20.34	24.62	24.03	16.16	16.4	19.74	22.99	17.23	24.71	25.27	23.08	29.31	34.51	40.25	22.92
Nitab4.5_0000063g0340	127.43	147.5	103.27	98.34	115.31	127.27	135.03	101.55	154.14	71.57	103.92	85.49	73.59	63.55	51.45
Nitab4.5_0000063g0390	3.94	4.19	5.97	4.52	6.3	4.19	3.77	5.86	3.9	4.49	4.04	3.28	3.44	2.82	2.01
Nitab4.5_0000064g0010	3.08	3.16	3.32	3.96	4	3.37	3.39	3.61	4.23	4.21	4.95	4.38	3.66	3.71	2.93
Nitab4.5_0000064g0020	5.08	6.1	7.19	6.16	6.28	5.08	6.66	8.11	6.03	5.21	5.56	5.34	4.82	5.39	5.55
Nitab4.5_0000064g0030	5.54	7.82	11.34	6.46	10.88	6.73	6.15	10	8.89	6.59	7.2	6.93	7.38	7.18	8.38
Nitab4.5_0000064g0040	1.2	3	3.11	2.71	2.38	2.81	1.59	1.35	1.51	1.59	1.25	2.31	0.42	0.59	0.55
Nitab4.5_0000064g0050	2.37	1.23	2.93	2.69	2.81	2.52	2.36	2.55	3.67	2.75	2.98	3.03	2.63	2.01	1.32
Nitab4.5_0000064g0060	2.52	2.53	2.9	2.59	3.19	2.69	2.56	3.22	2.89	3.07	2.68	2.64	3.08	2.6	2.65
Nitab4.5_0000064g0080	0.95	0.88	3.04	1.66	1.73	1.54	2.25	2.39	3.1	3.21	2.3	2.72	3.43	2.89	2.06
Nitab4.5_0000064g0090	15.15	15.81	24.08	20.18	18.46	18.41	16.99	22.64	18.33	19.18	20.84	17.05	15.76	14.87	12.63
Nitab4.5_0000064g0110	5.34	5.96	6.86	5.73	7.6	5.92	7.25	7.57	7.23	6.24	6.82	6.3	4.84	5.56	4.47
Nitab4.5_0000065g0020	6.12	5.92	7.65	5.09	5.08	4.95	4.27	6.1	4.54	4.73	5.05	3.9	4.8	3.99	3.35
Nitab4.5_0000065g0030	3.13	2.72	2.62	1.9	2.26	1.77	6.89	2.86	5.21	7.17	6.86	11.46	9.81	8.22	19.41
Nitab4.5_0000065g0060	16.85	20.51	18.86	19.52	17.32	20.46	18.05	17.3	16.4	16.13	17.59	16	14.82	16.1	17.61
Nitab4.5_0000065g0070	7.08	7.28	9.38	6.87	9.93	6.32	7.13	10.89	14.3	9.52	15.56	11.59	7.49	7.04	8.21
Nitab4.5_0000065g0080	7.57	8.35	9.53	7.37	8.62	7.49	6.88	9.6	6.52	6.55	5.69	7.28	6.43	6.26	6.41
Nitab4.5_0000065g0150	0.8	1.11	1.57	1.43	1.05	1.23	1.26	1.27	1.38	0.79	0.95	0.91	0.49	0.77	0.81
Nitab4.5_0000065g0260	1.48	1.5	2.44	1.58	1.9	1.43	1.02	1.4	1.82	1.31	1.18	0.81	1.04	0.78	0.42
Nitab4.5_0000066g0010	1.56	1.02	2.49	1.69	1.63	1.45	1.42	2.25	1.7	1.92	2.03	1.61	1.55	1.52	0.81
Nitab4.5_0000066g0020	14.81	11.53	13.28	11.82	13.46	11.03	14.28	13.38	13.11	13.73	14.81	13.73	15.25	11.93	14.49
Nitab4.5_0000066g0030	37.91	46.4	51.48	43.63	49.22	49.91	50.51	51.01	50.2	47.22	43.96	42.47	43.31	44.73	37.83
Nitab4.5_0000066g0040	0.8	0.74	3.15	1.01	1.56	0.74	0.75	1.53	1.17	1.28	1.71	0.59	0.7	0.78	0.23
Nitab4.5_0000066g0110	1.21	1.24	1.76	1.17	1.39	1.51	1.28	2.51	1.42	0.9	0.88	0.69	0.59	0.8	0.43
Nitab4.5_0000066g0120	3.77	6.17	6.7	4.43	5.77	4.42	4.52	5.24	3.69	3.02	2.95	3.1	3.06	3.1	3.47
Nitab4.5_0000066g0130	13.59	13.8	16.47	12.58	14.75	13.79	14.66	14.74	12.9	15.61	15.81	14.3	12.85	14.45	10.01
Nitab4.5_0000066g0140	0.36	2.46	3.1	1.37	2.66	3.89	1.06	4.55	1.74	3.29	2.13	2.12	0.67	1.25	1.29
Nitab4.5_0000066g0190	20.42	7.53	18.43	16.55	17.14	16.3	12.53	14.21	20.37	23.46	28.68	26.71	22.23	20.42	9.35
Nitab4.5_0000066g0210	1.09	1.36	1.8	1.12	1.59	1.42	1.42	1.59	1.63	1.52	1.18	1.02	1.29	1.15	0.95
Nitab4.5_0000067g0040	9.09	11.26	12.58	13.35	15.86	14.69	11.67	14.49	10.99	8.29	7.7	6.97	6.29	6.55	7.17
Nitab4.5_0000067g0120	30.24	6.01	31.63	15.6	23.09	17.08	13.97	14.5	18.95	23.03	33.51	32.21	37.59	29.59	29.31
Nitab4.5_0000067g0130	8.59	7.94	11.45	9.3	10.36	8.41	8.25	10.58	9.45	9.26	9.65	8.16	7.3	6.47	6.84
Nitab4.5_0000067g0140	4.52	3.71	5.24	2.99	3.02	3.07	3.71	4.08	4.74	3.38	4.53	4.29	3.78	3	2.53
Nitab4.5_0000067g0190	6.38	3.74	13.59	5.87	6.09	6.85	5.42	3.29	6.96	6.55	9.57	6.03	7.53	6.68	9.45
Nitab4.5_0000067g0210	1.2	2.63	2.21	1.57	0.7	1.76	1.12	2.38	1.12	0.72	1	0.87	0.47	1.1	0.91
Nitab4.5_0000067g0230	1.77	1.81	1.88	2.09	1.63	1.69	1.42	1.69	1.57	1.5	1.6	1.93	1.56	1.83	1.71
Nitab4.5_0000067g0260	11.51	9.55	11.09	9.61	10.3	9.1	11.6	11.25	10.61	12.45	13.73	13.6	12.32	11.91	13.38
Nitab4.5_0000068g0010	1.35	1.13	3.22	2.28	2.98	2.18	2.79	3.83	3.18	2.79	2.36	2.46	2.56	2.32	1.38
Nitab4.5_0000068g0020	4.81	3.06	4.45	2.78	5.07	3.5	3.81	3.64	4.35	4.67	4.37	5.86	4.49	4.68	4.62
Nitab4.5_0000068g0040	5.86	3.91	4.44	3.9	5.51	3.89	9.81	6.1	8.38	8.98	7.21	11.88	9.64	10.39	9.5
Nitab4.5_0000068g0050	2.43	2.84	3.72	3.61	4.83	3.47	2.62	5.36	2.23	1.52	1.59	1.41	1.13	0.72	1.25
Nitab4.5_0000068g0120	1.8	3.29	2.5	0.94	1.15	1.08	2.7	1.29	1.76	0.59	1.6	0.84	0.47	1.34	0.38
Nitab4.5_0000068g0130	2.12	2.13	3.35	2.68	2.42	1.85	1.42	2.76	1.44	2.13	1.73	1.06	0.66	0.8	0.86
Nitab4.5_0000068g0140	2.72	3.18	3.72	2.76	2.71	2.85	2.55	2.98	2.55	2.65	2.45	2.55	2.45	2.96	2.44
Nitab4.5_0000068g0150	3.38	6.45	5.92	4.08	4.04	5.49	6.09	6.51	6.65	2.75	3.58	2.08	1.15	1.7	1.57
Nitab4.5_0000068g0160	6.37	6.48	9.17	6.42	9.31	5.4	7.32	9.78	7.22	7.41	7.47	6.65	6.08	4.51	4.66
Nitab4.5_0000068g0170	42.22	35.48	46.39	46.79	42.65	45.27	54.88	40.17	49.42	49.5	46.45	59.2	60.96	61.05	52.33
Nitab4.5_0000068g0180	2	1.62	3.62	3.65	2.91	2.02	2.94	5.54	5.46	2.19	2.59	1.44	1.08	1.43	0.86
Nitab4.5_0000068g0190	1.86	5.98	1.36	4.27	3.12	7.02	2.6	5.59	4	7.82	8.45	3.64	6.46	7.14	3.45
Nitab4.5_0000068g0210	12.7	14.77	7.58	19.13	11.31	20.61	17.7	8.63	15.65	11.39	19.26	14.67	23.95	17.12	11.54
Nitab4.5_0000068g0260	39.44	46.21	24.55	48.89	19.99	53.83	59.4	16	48.32	35.66	50.87	40.07	104.69	63.03	45.21
Nitab4.5_0000068g0270	17.72	19.48	21.64	19.82	22.3	23.73	22.58	18.81	17.58	19.62	19.79	20.02	17.79	19.64	11.79
Nitab4.5_0000068g0280	3.87	5.72	7.86	5.41	5.31	5.79	5.22	5.36	5.61	4.42	4.13	3.65	3.25	2.57	2.51
Nitab4.5_0000068g0290	12.08	5.77	8.64	9.93	7.27	8.91	13.92	5.16	14.84	15.23	16	18.01	36.06	21.88	12.87
Nitab4.5_0000068g0300	4.21	3.76	5.34	4.08	4.63	4.63	6.35	3.65	5.19	5.89	4.23	5.61	7.56	6.12	7.75
Nitab4.5_0000068g0310	1.92	1.65	1.58	0.99	0.71	1.34	1.44	0.93	1.91	1.58	1.48	2.33	1.53	1.91	1.23
Nitab4.5_0000068g0320	2.44	2.3	2.78	2.9	2.84	3.4	2.6	3.4	2.78	2.36	2.37	2.12	2.24	2.16	1.92
Nitab4.5_0000068g0330	17.16	23.6	22.46	21.69	23.23	21.05	20.42	23.91	21.22	18.04	17.25	15.31	13.26	16.16	14.57
Nitab4.5_0000068g0400	57.88	57.54	17.55	53.44	18.99	56	31.03	7.26	30.65	11.63	18.46	9.64	23.15	12.18	16.11
Nitab4.5_0000068g0430	23.73	6.91	4.3	8.42	5.1	4.63	8.38	4.16	5.22	6.77	4.45	14.27	11.26	14.51	28.64
Nitab4.5_0000068g0440	4.91	4.63	7.3	5.49	5.46	5.37	5.17	4.76	5.54	4.07	5.98	3.33	4.29	4.18	1.93
Nitab4.5_0000068g0450	1.28	1.97	2.3	1.97	1.99	2.47	2.39	2.15	2.14	1.68	1.66	1.06	0.81	1.12	0.35
Nitab4.5_0000068g0460	5.52	3.27	3	3.69	2.87	3.65	4.87	2.28	3.42	4.56	4.52	6.34	7.51	8.25	10.65
Nitab4.5_0000068g0470	2.2	1.54	3.69	1.63	2.32	2.83	2.15	2.19	2.22	1.08	0.7	0.98	0.63	0.62	1.21
Nitab4.5_0000068g0480	11.34	11.35	12.45	9.17	9.61	9.18	11.37	11.22	10.65	9.67	9.99	9.13	10.08	8.76	10.32
Nitab4.5_0000068g0540	16.93	17.4	22.12	20.32	23.3	19.66	20.59	23.54	21.57	20.46	17.87	19.5	18.66	17.99	13.65
Nitab4.5_0000068g0550	3.46	1.99	3.13	2.76	2.6	3.15	2.61	3.25	2.88	3.45	3.62	3.38	3.69	3.74	2.79
Nitab4.5_0000068g0560	2.57	3.59	4.02	3.07	3.3	3.65	2.89	4.11	3.03	2.36	2.84	2.08	2.44	2.73	2.47
Nitab4.5_0000068g0570	2.11	0.57	0.64	0.67	0.23	1.32	0.87	0.4	1.17	4.54	5.92	4.24	6.69	4.5	3.84
Nitab4.5_0000069g0010	19.49	19.1	20.35	20.3	22.75	19.38	20.45	22.74	21.95	21.24	21.95	21.41	19.62	18.49	15.73
Nitab4.5_0000069g0020	61.99	73.21	85.35	75.3	81.51	75.86	74.49	83.59	71.28	65.33	59.69	67.53	58.03	59.11	48.77
Nitab4.5_0000069g0030	61.95	77.3	87.27	59.31	76.36	55.95	65.54	76.07	63.41	72.25	63.6	67.36	66.5	64.17	66.46
Nitab4.5_0000069g0050	15.13	13.73	20.23	18.9	18.24	18.55	15.11	21	16.98	16.36	16.83	11.64	12.69	11.84	10.15
Nitab4.5_0000069g0070	0.39	0.7	0.46	0.6	0.64	0.78	0.41	0.65	0.69	0.38	0.45	0.76	0.47	0.58	0.47
Nitab4.5_0000069g0080	18.7	22.97	27.68	28.41	26.87	28.47	26.53	27.07	23.89	18.65	18.21	16.4	16.39	18.24	14.8
Nitab4.5_0000069g0090	13.78	17.82	19.68	16.41	17.79	16.47	15.31	19.13	16.57	14.23	12.28	12.58	11.15	12.2	10.66
Nitab4.5_0000069g0100	18.55	22.16	18.36	17.35	20.74	16.27	19.44	20.7	20.71	17.01	14.63	16.02	15.38	15.03	17.04
Nitab4.5_0000069g0120	5.88	6.76	8.29	8.07	9.08	7.61	7.57	9.15	8.5	9.39	8.23	7.27	5.88	7.11	4.45
Nitab4.5_0000069g0130	5.19	3.85	4.77	4.8	5.12	4.61	6.09	4.6	5.45	6.54	6.05	6.74	6.18	6.17	6.78
Nitab4.5_0000069g0140	4.8	8.65	6.35	6.34	7.33	6.66	5.85	7.29	4.76	3.85	3.55	4.41	3.65	2.94	4.59
Nitab4.5_0000069g0150	4.17	5.18	4.77	3.67	4.96	4.58	4.54	5.9	4.28	5.75	4.05	3.96	4.51	2.6	3.36
Nitab4.5_0000069g0160	41.74	40.15	48.11	45.94	50.58	41.4	49.49	52.98	47.16	38.87	33	34.73	28.03	32.14	24.91
Nitab4.5_0000069g0170	6.81	6.51	7.91	7.22	10.19	6.05	4.96	8.94	6.97	4.15	6.05	5.58	3.34	5.44	3.45
Nitab4.5_0000069g0180	3.73	4.43	6.97	5.46	5.78	4.73	4.86	5.86	4.56	5.21	5.41	4.02	3.15	3.24	3.35
Nitab4.5_0000069g0200	0.23	0.19	0.61	0.34	0.46	0.33	0.32	0.44	0.28	0.19	0.22	0.19	0.26	0.33	0.35
Nitab4.5_0000069g0210	0.72	0.68	1.05	0.78	0.61	0.61	0.54	1.03	0.61	0.73	0.75	0.48	0.2	0.45	0.24
Nitab4.5_0000069g0220	8.78	7.56	10.78	6.59	9.08	7.26	5.51	12.73	8.05	6.72	7.14	4.52	4.13	5.18	3.11
Nitab4.5_0000069g0230	21.59	23.32	24.7	19.36	21.4	22.31	15.44	16.44	14.81	15.8	20.26	19.71	21.37	18.6	17.69
Nitab4.5_0000069g0250	24.4	20	19.09	19.21	20.22	17.29	21.41	22.31	13.59	18.29	16.89	17.74	14.83	16.33	16.55
Nitab4.5_0000069g0260	0.84	1.3	1.61	0.3	1.44	0.85	4.49	3.67	4.12	0.77	3.02	1.55	0.98	2.43	1.13
Nitab4.5_0000069g0270	1.61	1.8	1.83	1.84	1.25	2.19	1.49	3.15	1.78	1.97	1.03	0.82	0.73	1.3	2.21
Nitab4.5_0000069g0310	3.77	3.05	2.36	2.26	0.89	3.67	0.89	0.76	1.56	0.78	1.05	1.27	1.57	1.19	1.69
Nitab4.5_0000069g0320	4	4.25	4.77	3.57	4.34	5.02	4.41	4.75	4.17	4.55	4.24	3.28	2.99	3.77	2.99
Nitab4.5_0000069g0330	2.5	0.87	3.66	3.35	4.46	3.04	1.78	4.47	2.15	2.8	3.82	2.74	1.51	1.47	1.09
Nitab4.5_0000069g0350	3.37	2.88	7.91	4.91	5.22	4.02	2.78	4.49	4.66	4.32	4.68	2.89	2.35	1.78	1.35
Nitab4.5_0000069g0360	101.52	108.47	119.94	126.78	133.69	121.62	122.2	124.34	122.39	118.39	99.28	109.93	109.16	112.04	95.51
Nitab4.5_0000069g0370	1.74	1.16	1.35	1.14	1.25	2.04	0.73	1.17	1.14	1.7	2.07	2.93	2.29	1.7	1.07
Nitab4.5_0000069g0390	2.06	3	2.18	2.28	1.85	1.6	1.44	1.5	1.53	2	3.6	2.11	3.33	3.13	3.34
Nitab4.5_0000069g0400	172.28	184.65	185.03	178.83	187.67	170.37	174.85	197.05	168.72	180.7	184.02	170.42	171.73	170.48	178.64
Nitab4.5_0000069g0420	6.92	5.55	11.25	10.94	10.48	9.2	7.59	9.59	10.84	9.76	11.03	9.7	7.18	8.5	4.39
Nitab4.5_0000069g0440	10.65	8.97	11.38	9.84	11.07	8.11	8.68	12	9.66	9.73	9.72	9.93	8.27	8.08	9.31
Nitab4.5_0000069g0470	4.88	4.67	6.2	4.57	6.37	4.19	4.78	5.39	5.91	4.76	5.83	4.16	3.76	4.44	3.17
Nitab4.5_0000069g0480	1.61	2.6	3.17	1.6	1.29	1.32	0.85	1.77	1.78	0.75	1.28	0.96	0.22	0.54	0.21
Nitab4.5_0000069g0500	301.88	421.69	402.48	390.81	469.81	400	393.17	429.2	386.42	343.27	328.58	348.23	286.2	320.89	298.87
Nitab4.5_0000069g0530	35.16	42.91	45.57	46.1	43.41	50.39	32.86	47.12	36.31	29.97	30.89	23.01	15.09	19.93	14.86
Nitab4.5_0000069g0570	10.37	6.23	9.6	9.4	9.87	9.73	10.52	11.1	10.73	11.03	12.53	10.94	11.54	9.52	6.65
Nitab4.5_0000069g0590	8.15	6.19	6.07	6.2	4.2	6.25	5.86	3.05	6.39	8.52	8.54	10.7	11.84	11.52	8.68
Nitab4.5_0000069g0600	11.01	10.5	11.9	11.11	13	11.96	13.62	14.11	12.74	15.11	15.67	14.81	18.03	15.52	11.82
Nitab4.5_0000069g0610	10.34	10.06	11.38	12.91	11.7	10.58	14.15	11.38	10.04	14.14	10.76	14.6	10.89	12.79	11.28
Nitab4.5_0000069g0620	4.1	5.87	5.91	5.1	4.06	6.13	3.47	6.04	2.96	2.36	2.44	1.82	1.21	1.78	2.07
Nitab4.5_0000069g0630	12.07	13.57	7.01	15.82	9.77	20.25	17.61	9.64	15.12	16.29	15.58	17.03	21.05	17.49	18.13
Nitab4.5_0000070g0010	3.29	2.92	3.7	10.87	3.56	11.58	3.74	3.88	3.71	2.24	3.19	1.29	4.33	2.04	1.94
Nitab4.5_0000070g0020	1.91	1.94	2.13	18.6	17.95	21.11	11.91	24.38	12.09	1.28	1.83	1.05	6.44	3.69	3.47
Nitab4.5_0000070g0040	0.56	0.41	0.51	2.86	3.74	3.19	3.61	4.63	2.85	0.34	0.71	0.33	0.87	0.96	0.88
Nitab4.5_0000070g0050	4.87	7.69	0.43	10.18	4.1	10.3	6.66	3.01	7.23	2.66	4.94	3.44	6.45	4.68	4.65
Nitab4.5_0000070g0080	6.42	7.78	7.97	7.57	7.14	6.49	7.51	9.79	5.92	4.63	4.5	3.75	3.8	3.8	4.81
Nitab4.5_0000070g0090	4.8	3.08	2.81	3.91	3.03	4.98	3.44	1.95	3.56	1.99	5.03	4.34	3.25	3.22	3
Nitab4.5_0000070g0110	0.89	5.83	2.06	2.11	2.89	1.93	2.12	4.22	2.1	0.81	0.87	1.71	0.34	0.43	1.6
Nitab4.5_0000070g0130	6.44	8.12	8.09	8.45	10.06	8.17	15.83	9.83	11.31	13.31	10.23	21.41	41.28	33.31	52.43
Nitab4.5_0000070g0140	149.93	139.15	162.03	139.34	165.61	143.73	158.17	144.62	154	156.68	138.96	156.19	143.53	161.65	160.67
Nitab4.5_0000070g0160	142.83	244.56	204.83	247.18	205.08	267.53	157.95	179.97	150.78	129.07	94.84	136.24	63.04	146.57	173.72
Nitab4.5_0000070g0170	5.24	13.19	6.27	8.49	5.94	6.83	7.72	4.03	7.4	8.76	6.07	5.67	4.69	10.44	14.21
Nitab4.5_0000070g0190	1.39	0.98	1.52	0.45	0.55	0.79	0.57	1.01	0.95	2.21	4.44	3.32	2.91	2.47	1.23
Nitab4.5_0000070g0210	55.64	92.18	61.19	87.11	78.06	91.02	74.09	84.03	81.83	52.11	45.41	65.02	40.47	74.2	110.92
Nitab4.5_0000070g0270	3.25	6.94	3.87	3.29	5.35	2.3	6.01	5.6	5.42	4.57	4.56	4.73	6.18	5.4	5.5
Nitab4.5_0000070g0280	7.73	5.33	11.5	14.56	9.88	11.39	10.54	12.33	12.06	0.53	0.77	0.52	5.43	5.86	2.69
Nitab4.5_0000070g0300	35.04	24.02	41.81	35.27	39.92	40.47	35.52	45.83	38.84	54.28	54	51.33	39.73	40.82	19.78
Nitab4.5_0000071g0010	10.41	13.42	10.75	8.74	6.75	11.25	7.48	6.99	7.63	2.76	5.15	4.41	3.81	3.33	2.49
Nitab4.5_0000071g0020	2.56	3.47	3.22	4.15	4.15	4.58	3.01	5.29	3.21	2.56	2.62	1.99	1.04	1.09	1.01
Nitab4.5_0000071g0040	1.9	1.08	2.08	1.64	1.8	1.91	2.09	2.41	2.1	2	2.3	2.14	2.15	1.77	2.1
Nitab4.5_0000071g0090	10.31	8.94	10.7	9.36	9.59	8.12	11.13	11.34	10.17	9.42	10.74	14.87	12.3	11.52	12.22
Nitab4.5_0000071g0100	0.31	0.87	0.72	0.31	0.39	0.31	0.79	0.64	0.45	0.55	0.49	0.63	0.4	0.29	0.61
Nitab4.5_0000071g0110	11.04	3.35	2.23	3.24	2.86	3.76	7.37	1.86	3.06	4.26	2.9	8.36	8.47	12.01	18
Nitab4.5_0000071g0130	0.43	0.43	0.64	0.2	0.33	0.22	1.73	0.28	1.05	0.95	0.43	1.79	0.75	2.17	2.83
Nitab4.5_0000071g0150	4.44	4.71	6.62	5.08	5.78	5.77	4.97	6.18	5.33	4.94	6.27	5.9	5.88	5.33	4.92
Nitab4.5_0000071g0160	63.78	74.74	76.45	72.72	77.57	67.54	66.34	73.74	66.67	59.01	53.09	56.47	49.46	56.35	55.74
Nitab4.5_0000071g0170	24.33	4.11	17.7	15.19	15.32	13.76	19.81	23.75	24.13	32.57	36.84	39.36	52.88	54.44	33.84
Nitab4.5_0000071g0180	0.01	0.07	0.4	0.17	0.45	0.14	0.03	0.23	0.02	0.24	0.05	0.08	0.06	0.04	0.15
Nitab4.5_0000071g0190	3.3	3.89	3.92	2.8	4.59	3.92	2.78	4.12	3.21	1.64	2.08	2.4	2.34	2.01	2.97
Nitab4.5_0000071g0200	5.99	8.97	10.69	8.19	8.05	9.47	9.89	11.34	10.07	6.66	7.36	6.49	5.3	6.69	5.25
Nitab4.5_0000071g0210	9.14	6.61	9.77	7.01	6.59	11.3	9.06	9.98	9.28	8.54	6.3	8.04	5.06	7.46	4.72
Nitab4.5_0000071g0230	5.32	4.61	5.72	4.86	7.04	6.37	7.38	7.93	6.26	5.16	6.11	5.71	5.51	5.74	6.71
Nitab4.5_0000071g0240	6.79	5.19	7.58	7.05	7.54	6.83	5.02	7.73	6.96	7.16	8.13	7.08	6.25	5.76	3.92
Nitab4.5_0000071g0250	3.19	2.55	3.98	3.02	4.2	2.99	2.58	4.15	3.4	2.76	3.29	2.32	1.91	2.38	1.85
Nitab4.5_0000071g0280	5.38	4.14	7.14	6.15	7.53	5.8	5.49	7.72	6.43	7.2	7.44	5.93	5.2	5.07	3.77
Nitab4.5_0000071g0310	17.11	15.49	19.87	22.15	19.35	21.72	18.55	17.79	20.29	19.33	13.68	17.38	10.98	16.3	14.06
Nitab4.5_0000071g0320	1.11	1.18	1.27	1.16	0.76	1.38	0.88	1.05	1.57	0.88	0.94	1.01	0.62	0.97	0.41
Nitab4.5_0000071g0330	14.1	12.71	16.78	13.56	16.05	13.75	12.46	17.08	14.04	11.99	11.9	12.13	10.69	9.82	10.64
Nitab4.5_0000071g0350	127.34	110.77	136.6	122.65	119.78	106.58	102.97	128.73	114.61	91.32	66.07	76.46	70.69	103.7	86.56
Nitab4.5_0000072g0020	10.02	3.55	3.51	1.21	1.05	1.55	1.04	0.87	0.76	0.34	1.13	0.4	0.36	0.49	0.39
Nitab4.5_0000072g0030	15.18	10.19	14.14	12.46	14.04	9.93	15.43	19.41	16.64	27.26	21.18	27.09	19.82	24.06	17.96
Nitab4.5_0000072g0040	3.06	2.4	3.85	2.28	1.98	3.29	0.87	1.15	1.63	1.24	0.88	0.63	1.24	1.29	0.79
Nitab4.5_0000072g0130	3.89	3.79	6.37	3.25	3.96	3.28	2.7	8.33	2.61	2.29	2.53	0.62	0.56	0.96	0.38
Nitab4.5_0000072g0140	0.69	1.53	0.03	0.39	0.17	0.62	0.3	0.07	0.19	0.27	0.13	0.53	0.78	0.5	1.02
Nitab4.5_0000072g0150	6.7	5.62	8.51	8.83	9.06	8.03	6.6	9.55	7.88	8.36	6.73	6.14	6.86	5.81	4.32
Nitab4.5_0000072g0160	19.99	19.04	24.45	21.12	22.24	19.67	22.32	24.3	22.05	25.98	24.24	24.68	25.55	25.81	19.93
Nitab4.5_0000072g0230	4.56	3.84	6.63	5.51	5.88	4.4	5.1	5.99	5	5.01	5.72	4.13	3.51	2.91	2.5
Nitab4.5_0000072g0250	0.26	0.33	1.62	0.35	0.34	0.46	0.37	0.71	0.26	0.42	0.37	0.16	0.03	0.19	0.3
Nitab4.5_0000072g0280	2.41	2.19	3.39	2.82	2.67	2.18	2.66	3.03	2.6	3.22	4.3	3.49	3.65	2.66	1.89
Nitab4.5_0000072g0300	12.94	3.13	4.64	5.62	5.81	4.63	15.33	7.37	6.92	18.77	13.95	21.95	55.96	31.02	33.92
Nitab4.5_0000072g0330	2.07	1.78	3.17	1.72	2.64	1.2	1.25	3.08	1.22	1.41	1.47	1.01	1.07	1.68	1.12
Nitab4.5_0000072g0350	8.74	9.34	9.45	8.91	9.05	10.3	8.67	10.62	9.32	9.14	7.57	6.9	6.18	6.5	5.34
Nitab4.5_0000072g0370	9.58	15.88	15	12.45	17.98	13.45	12.33	14.12	12.5	10.79	11.39	9.06	9.71	10.81	11.67
Nitab4.5_0000072g0390	1.56	2.78	2.61	2.07	1.76	2.42	1.59	1.96	1.71	1.12	1.61	1.36	0.45	0.89	1.32
Nitab4.5_0000072g0400	7.85	6.22	10.73	9.49	9.57	10.39	9.69	10.42	9.4	7.87	8.33	7.39	7.4	7.77	4.89
Nitab4.5_0000072g0410	13.75	23.09	9.37	23	12.89	24.05	24.6	19.28	29.74	22.51	24.47	18.03	21.29	18.59	13.77
Nitab4.5_0000072g0450	23.17	38.22	34.56	32.22	37.31	39.4	27.93	39.25	30.28	28.25	25.85	28.55	25.11	25.29	23.79
Nitab4.5_0000072g0460	144.13	122.1	145.19	139.46	145.42	126.26	140.62	149.85	149.06	153.74	146.55	157.68	147.02	156.04	117.73
Nitab4.5_0000072g0470	70.66	103.08	84.83	88.23	97.75	99.13	92.39	103.09	88.66	69.25	72.54	70.04	61.47	71.7	68.08
Nitab4.5_0000072g0480	14.91	21.62	19.22	17.89	19.41	18.32	18.48	21.46	19.61	17.1	15.97	16.64	15.18	15.57	13.96
Nitab4.5_0000072g0490	6.55	6.94	1.51	4.15	3.3	2.35	2.7	1.4	1.95	1.31	1.54	1.7	1.33	1	3.09
Nitab4.5_0000072g0510	0.2	0.3	0.24	0.4	0.09	0.25	0.18	0.39	0.32	0.21	0.14	0.38	0.05	0.38	0.2
Nitab4.5_0000072g0520	0.74	0.96	1.41	1	1.28	0.86	0.87	1.96	1.11	0.84	0.63	0.63	0.17	0.25	0.57
Nitab4.5_0000072g0530	9.72	18.27	15.41	9.8	9.23	13.28	9.16	14.84	9.38	4.47	7.19	2.25	2.66	3.6	2.87
Nitab4.5_0000072g0550	0.16	0.15	0.33	0.25	0.2	0.16	0.28	0.24	0.13	0.19	0.13	0.19	0.09	0.17	0.15
Nitab4.5_0000072g0560	1.52	2.05	2.14	1.44	1.44	1.42	0.25	0.34	0.44	0.92	1.45	0.98	1.05	0.95	0.32
Nitab4.5_0000072g0570	2.77	3.11	2.76	2.85	2.78	2.29	4.16	5.17	4.9	2.94	2.67	3.34	2.86	2.75	3.67
Nitab4.5_0000072g0590	2.02	0.74	0.25	0.43	0.58	0.44	8.7	0.7	3.25	10.57	8.06	11.24	44.43	28.83	21.59
Nitab4.5_0000072g0600	266.6	201.46	212.09	149.62	192.01	152.95	182.56	283.31	219.88	171.62	221.58	92.69	102.07	103.71	60.34
Nitab4.5_0000072g0620	3.52	3.51	5.52	9.97	12.07	8.64	5.59	6.51	3.66	2.65	1.79	3.94	0.22	0.46	0.16
Nitab4.5_0000073g0020	4.21	5.31	5.63	4.34	5.63	5.26	4.41	6.84	5.1	4.09	4.96	4.37	4.06	4.56	3.14
Nitab4.5_0000073g0030	32.94	23.58	25.59	34.97	26.69	28.09	37.46	18.66	26.1	30.64	35.49	32.34	41.12	34.1	27.45
Nitab4.5_0000073g0040	1.24	2.28	2.26	1.34	1.41	1.69	2.42	1.8	2.06	1.74	2.11	2.09	1.49	1.52	1.25
Nitab4.5_0000073g0050	4.17	4.9	5.87	6.13	6.14	4.84	6.86	5.85	9.95	13.51	13.21	10.98	12.95	11.23	9.48
Nitab4.5_0000073g0080	54	85.73	81.5	80.52	80.22	81.2	84.77	84.49	82.52	63.81	63.76	66.36	60.97	74.05	69.72
Nitab4.5_0000073g0090	3.02	4.79	6	3.89	5.69	3.3	3.99	3.39	2.65	3.74	3.9	5.42	3.44	4.11	4.5
Nitab4.5_0000073g0110	2.02	3.73	7.01	2.09	5.82	5.52	2.09	6.44	3.14	1.44	2.96	1.39	0.86	0.19	0.96
Nitab4.5_0000073g0120	1.36	0.46	1.82	1.13	2.12	3.13	2.35	4.19	1.53	3.82	5.75	2.37	3.84	2.23	3.05
Nitab4.5_0000073g0130	4.35	3.64	4.67	3.56	5.52	4.56	3.68	5.21	4.18	4.1	4.87	4.83	4.73	3.18	3.3
Nitab4.5_0000073g0150	1.28	0.55	6	0.63	2.9	0.83	0.82	2.8	1.22	2.26	2.39	1.07	1.36	1.51	1.79
Nitab4.5_0000073g0160	105.86	135.51	152.76	133.27	140.92	127.89	141.12	145.24	139.34	123.86	115.59	123.06	101.15	119.41	116.14
Nitab4.5_0000073g0170	3.12	4.7	5.13	4.29	4.16	4.32	4.26	4.96	4.02	5.26	4.64	4.1	3.7	3.77	3.19
Nitab4.5_0000073g0180	1.06	1.57	2.04	2.01	2.4	2.01	0.97	2.04	1.18	1.05	1.02	1.08	0.49	0.66	0.82
Nitab4.5_0000073g0220	2.17	2.18	3.29	2.71	3.21	2.51	2.5	3.47	2.64	1.45	1.43	1.8	1.16	1.07	0.67
Nitab4.5_0000073g0230	0.91	1.82	1.66	1.53	1.64	2.07	1.75	2.23	1.89	1.19	1.31	1.15	0.77	1.02	0.6
Nitab4.5_0000073g0240	0.55	0.16	0.28	0.09	0.08	0.05	0.12	0.01	0.23	0.06	0.13	0.15	0.32	0.21	0.24
Nitab4.5_0000073g0250	3.4	4.51	4.91	3.08	4.52	2.9	3.59	4.99	3.68	2.43	3.71	2.24	2.11	1.77	1.83
Nitab4.5_0000073g0270	423.33	404.04	203.61	411.04	208.28	490	289.08	67.07	265.24	247.9	348.79	231.85	390.3	260.6	296.53
Nitab4.5_0000073g0280	7.98	7.71	11.47	11.29	9.07	9.48	7.98	8.51	10.18	9.17	10.13	7.73	7.04	8.21	5.56
Nitab4.5_0000073g0290	1.83	4.97	4.48	4.07	3.48	4.33	2.72	3.83	3.98	1.68	2.34	1.65	1.1	1.49	0.71
Nitab4.5_0000073g0300	19.62	21.22	27.38	20.46	18	19.48	18.76	24.15	19.95	22.72	22.23	14.27	20.44	19.2	17.05
Nitab4.5_0000073g0310	0.75	0.35	1.2	0.63	0.64	0.43	1.46	0.41	0.77	1.49	1.18	2.6	2.27	3.45	3.44
Nitab4.5_0000073g0330	23.26	89.87	1.31	73.05	33.8	75.05	65.32	41.31	68.29	51.85	93.05	49.87	84.93	51.8	49.15
Nitab4.5_0000073g0340	23.92	29.69	29.53	6.98	6.04	6.78	24.56	27.8	24.62	15.1	14.56	6.74	28.69	24.93	34.15
Nitab4.5_0000073g0350	3.25	5.85	23.2	5.93	5.76	7.31	6.26	4.64	9.47	2.81	3.54	1.53	5.45	2.41	2.34
Nitab4.5_0000073g0360	7.1	9.73	11.64	9.17	11.33	9.58	8.66	9.73	9.66	9.1	8.75	10.26	10.26	10.38	8.88
Nitab4.5_0000073g0370	18.88	26.41	30.27	26.4	26.34	25	18.33	26.46	17.9	13.92	12.11	11.77	9.5	11.85	14.32
Nitab4.5_0000073g0400	20.58	24.54	39.38	30.49	29.98	34.01	19.35	40.15	26.36	32.38	35.54	25.1	33.71	31.57	26.13
Nitab4.5_0000073g0420	9.98	8.3	19.77	11.68	17.93	9.45	6.34	18.8	9.45	14.41	13.77	7.64	4.77	6.36	3.37
Nitab4.5_0000073g0440	9.25	8.08	14.06	13.05	10.62	13.11	13.65	12.1	12.72	9.48	9.11	8.75	10.68	9.4	7.69
Nitab4.5_0000073g0450	7.47	11.7	12.21	10.85	9.26	9.23	9.82	13.59	9.5	8.08	8.06	8.88	7.87	6.98	7.86
Nitab4.5_0000073g0460	38.85	36.1	43.89	39.63	45.35	38.52	45.86	43.63	47.28	55.36	52.36	56.89	55.92	51.99	40.4
Nitab4.5_0000073g0490	6.95	5.97	7.07	6.27	7.34	5.89	8.75	7.1	8.17	8.7	7.92	10	11.4	11.06	11.66
Nitab4.5_0000073g0500	20.77	24.07	10.59	32.5	27.17	21.77	65.77	15.44	28.69	39.54	16.72	79.24	58.41	109.81	105.35
Nitab4.5_0000073g0510	2.36	2.57	0.52	1.79	1.21	2.03	5.3	0.57	2.69	5.06	5.21	11.56	9.23	10.49	18.17
Nitab4.5_0000073g0550	1.51	0.1	0.97	0.17	0.19	1.15	0.59	0.28	1.24	1.4	0.14	0.37	0.5	0.78	2.17
Nitab4.5_0000074g0010	314.28	476.49	386.42	367.39	374.69	356.85	354.03	376.71	343.15	297.18	286.94	310.08	269.74	310.69	330.52
Nitab4.5_0000074g0030	9.04	7.77	7.47	9.76	9.31	10.12	11.26	9.77	11.53	11.3	10.11	10.38	13.7	11.46	11.91
Nitab4.5_0000074g0040	10.59	12.54	15.51	13.41	16.8	13.41	15.14	16.09	17.97	13.17	12.11	12.18	13.01	13.31	9.72
Nitab4.5_0000074g0050	19.11	13.69	17.73	17.09	29.73	18.42	33.37	62.66	39.7	21.47	35.14	16.89	21.16	27.91	7.92
Nitab4.5_0000074g0060	92.62	28.37	67.34	90.27	89.95	99.66	140.03	74.94	103.52	74.23	61.84	80.09	49.99	44.12	84.74
Nitab4.5_0000074g0100	117.39	40.39	109.86	116.69	126.01	98.02	115.9	105.52	112.15	84.13	84.58	80	57.32	50.29	42.24
Nitab4.5_0000074g0110	1.02	0.7	1.16	1.26	1.33	1.08	1.47	1.97	1.76	1.21	1.27	1.53	1.15	1.06	1.31
Nitab4.5_0000074g0180	1.91	1.37	1.58	1.56	1.82	1.04	1.17	1.09	0.81	1.15	0.51	0.76	0.38	0.14	0.53
Nitab4.5_0000074g0190	14.84	12.59	14.73	11.49	13.67	17.25	41.77	35.5	19.91	21.78	66.2	52.88	24.81	34.58	46.16
Nitab4.5_0000074g0240	0.54	0.53	0.61	0.58	0.56	0.49	0.53	0.68	0.58	0.54	0.53	0.52	0.57	0.42	0.41
Nitab4.5_0000075g0010	37.25	26.37	52.95	29.31	42.68	36.85	19.96	22.05	29.68	60.39	84.02	60.65	131.95	70.84	47.59
Nitab4.5_0000075g0020	4.18	4.49	5.98	5.22	4.08	4.65	3.37	5.12	4.22	5.4	5.06	3.72	3.18	3.4	3.42
Nitab4.5_0000075g0030	8.45	11.99	8.47	8.2	7.65	8.9	7.25	7.1	7.09	5.01	5.73	4.32	4.18	4	4.74
Nitab4.5_0000075g0050	2.61	2.76	2.84	2.12	2.51	2.97	2.54	3.23	2.57	2.83	2.25	2.24	1.83	2.55	1.7
Nitab4.5_0000075g0060	62.17	63.35	70.62	64.06	71.91	55.44	59.75	71.54	65.7	65.82	66.7	59.25	57.64	59.29	57.2
Nitab4.5_0000075g0070	1.26	1.9	1.75	1.8	1.74	1.36	1.27	1.89	1.2	1.22	0.61	1.22	0.49	0.5	0.76
Nitab4.5_0000075g0090	0.35	0.16	0.73	0.57	0.24	0.44	0.36	0.36	0.3	0.3	0.54	0.07	0.17	0.14	0.12
Nitab4.5_0000075g0100	0.65	0.61	0.71	0.84	0.67	0.48	0.67	0.88	0.82	0.6	0.83	0.5	0.41	0.37	0.5
Nitab4.5_0000075g0120	1.29	0.64	1.25	1.39	1.31	0.99	1.33	1.37	1.58	1.67	1.76	1.73	1.57	1.71	0.98
Nitab4.5_0000075g0150	93.24	87.92	100.91	93.48	100.55	93.59	94.68	100.88	97.56	90.12	86.52	90.45	78.18	83.65	74.33
Nitab4.5_0000075g0180	2.15	2.21	2.93	2.1	2.15	2.18	2.14	2.2	2.27	1.95	1.4	1.5	1.48	1.3	1.17
Nitab4.5_0000075g0190	18.95	20.53	23.47	18.98	21.62	18.96	19.56	23.49	19.55	19.2	17.62	18.68	17.63	19.47	20.37
Nitab4.5_0000075g0200	8.15	11.53	10.22	7.69	7.41	6.61	5.66	8.97	7.58	4.92	6.82	4.67	4.65	6.02	5.82
Nitab4.5_0000075g0210	3.71	4.79	5.81	4.54	5.07	4.89	4.51	6.86	5.21	4.65	4.86	4.31	3.22	2.63	3.47
Nitab4.5_0000075g0240	32.34	24.57	32.43	26.83	26.62	26.49	24.61	24.14	23.83	30.6	39.11	34.21	47.28	36.02	45.99
Nitab4.5_0000075g0260	69.07	54.63	83.16	70.93	84.41	75.39	69.31	92.84	76.51	73.87	71.33	73.23	63.34	70.74	48.75
Nitab4.5_0000075g0270	15.08	18.53	16.93	16.03	17.9	18.1	15.68	17.42	15.15	12.47	11.55	12.96	9.98	9.86	13.39
Nitab4.5_0000075g0280	0.75	1.48	2.25	1.14	1.34	1.77	0.9	1.46	1.25	0.71	0.6	0.55	0.3	0.66	0.69
Nitab4.5_0000076g0020	1.84	0.6	2.69	2.46	3.19	2.19	1.56	3.75	1.98	2.96	2.7	2.22	2.27	2	1.23
Nitab4.5_0000076g0030	30.6	31.95	37.97	37.19	41.91	42.45	35.03	41.83	36.56	32.36	30.35	29.2	34.01	30.79	30.28
Nitab4.5_0000076g0040	2.49	2.25	3.13	2.37	2.99	3.43	2.46	3.69	2.89	2.46	2.94	2.51	2.7	2.36	1.81
Nitab4.5_0000076g0060	91.48	123.33	19.4	83.36	37.06	112.39	61.52	20.46	60.28	38.5	62.25	51.99	69.78	64.29	57.99
Nitab4.5_0000076g0130	4.3	4.49	5.9	5.36	5.76	6.1	4.93	6.86	5.2	4.88	4.3	4.58	3.91	3.57	2.76
Nitab4.5_0000076g0140	5.37	6.11	5.12	4.82	4.25	6.82	4.22	2.92	4.26	4.2	3.95	4.32	4.5	3.39	5.22
Nitab4.5_0000076g0190	0.12	0.52	0.12	0.23	0.13	0.28	0.32	0.25	0.21	0.19	0.06	0.06	0.62	0.23	0.06
Nitab4.5_0000076g0200	8.17	8.45	11.41	15.81	15	16.78	14.6	17.11	15.41	7.62	8.13	7.91	7.92	6.92	7.4
Nitab4.5_0000076g0210	9.76	7	10.65	12.32	13.96	10.91	11.61	13.53	12.93	14.89	16.75	11.13	12.8	12.71	7.41
Nitab4.5_0000076g0220	3.85	2.77	5.2	2.45	2.79	2.68	1.66	2.96	2	3.02	4.72	2.78	2.47	1.73	1.83
Nitab4.5_0000076g0230	1.27	2.02	1.84	1.42	1.53	2.04	1.31	2.32	1.5	1.59	1.29	0.89	0.43	0.72	0.74
Nitab4.5_0000076g0240	35.74	47.44	44.25	59.42	60.21	59.84	53.14	56.83	53.28	32.39	32.27	34.49	33.09	36.89	35.99
Nitab4.5_0000076g0250	8.54	6.5	9.19	9.78	9.84	8.33	10.07	9.3	10.1	8.81	8.82	9.56	10.8	8.68	9.6
Nitab4.5_0000076g0270	0.94	0.47	0.75	0.68	1.21	0.45	0.88	1.82	0.85	1.19	1.2	0.8	1.51	0.93	0.6
Nitab4.5_0000077g0050	0.3	0.21	0.27	0.57	0.05	0.11	0.33	0.26	0.22	0.26	0.3	0.1	0.05	0.59	0.31
Nitab4.5_0000077g0060	10.48	7.89	8.42	9.26	8.52	8.44	10.99	11.58	15.26	12.74	13.4	8.06	8.31	7.65	3.63
Nitab4.5_0000077g0070	4.62	4.14	3.99	3.5	4.22	3.3	3.62	4.63	4.26	3.81	4.02	3.14	2.87	2.81	2.19
Nitab4.5_0000077g0100	77.93	116.74	10.94	107.02	38.63	124.71	96.66	42.14	87.22	77.05	115.27	81.78	124.7	74.36	87.55
Nitab4.5_0000077g0130	6.48	3.85	10.45	9.14	7.77	7.46	7.97	6.47	8.48	7.19	6.14	6.26	5.99	7.07	5.03
Nitab4.5_0000077g0140	1.71	1.79	2.75	2.64	0.98	3.18	2.49	2.15	2.05	1.61	2.25	4.05	2.13	1.23	1.51
Nitab4.5_0000077g0160	32.16	20.67	37.73	32.92	31.05	27.3	30.08	33.92	39.72	34	34.68	31.31	26.38	30.23	18.68
Nitab4.5_0000077g0170	1.99	2.38	3.1	2.12	3	2.59	2.53	2.84	2.28	2.25	1.87	2.07	2.91	3.12	2.45
Nitab4.5_0000078g0010	8.4	8.14	6.3	6.32	8.25	7.09	8.44	6.85	6.31	15.01	14.66	18.72	20.73	18.9	20.69
Nitab4.5_0000078g0030	24.13	26.5	28.45	22.7	24.37	21.83	23.66	26.03	23.18	23.72	22.16	20.01	18.83	20.2	21.33
Nitab4.5_0000078g0060	11.13	10.07	12.48	10.18	9.4	10.15	13.08	11.19	12.83	11.23	12.79	13.92	13.73	11.96	11.18
Nitab4.5_0000078g0070	12.69	24.07	14.71	18.56	11.17	25.63	12.24	10.89	11.24	5.76	6.38	4.89	3.39	6.11	7.85
Nitab4.5_0000078g0080	8.73	13.34	6.57	9.9	7.88	6.07	11.4	9.41	7.27	8.85	7.72	3.72	4.35	9.89	13.19
Nitab4.5_0000078g0090	4.61	0.31	4.22	7.07	5.48	4.52	3.18	3.79	6.36	11	9.23	9.09	5.86	7.35	0.6
Nitab4.5_0000078g0100	11.37	19.85	18.83	15.61	18.33	15.62	16.91	20.38	14.28	12.69	11.03	11.53	11.24	11.17	12.22
Nitab4.5_0000078g0120	7.79	4.99	7	8.06	7.69	7.29	9.03	7.36	9.49	9.93	10.14	10.5	9.68	9.41	7.16
Nitab4.5_0000078g0160	0.43	0.19	0.26	0.42	0.28	0.2	0.29	0.36	0.23	0.48	0.5	0.38	0.31	0.4	0.33
Nitab4.5_0000078g0170	2.96	1.76	3.86	3.57	4.38	3.1	3.37	4.12	3.29	4.78	4.73	4.74	4.11	3.38	2.29
Nitab4.5_0000078g0180	2.9	3.61	3.42	3.4	3.06	4.13	3.03	3.32	3.23	2.44	2.38	2.41	2.49	2.56	2.54
Nitab4.5_0000078g0200	4.63	5.66	7.16	4.77	7.7	5.59	5.37	6.94	5.46	5.07	4.87	5.01	4.87	4.01	3.88
Nitab4.5_0000078g0240	27.24	28.63	37.5	28.59	30.1	27.78	26.71	28.14	29.24	24.5	24.1	24.98	24.99	23.4	25.76
Nitab4.5_0000078g0250	4.51	3.06	1.85	2.88	2.48	3.56	5.29	1.83	3.76	5.54	4.91	6.87	13.75	9.9	18.52
Nitab4.5_0000078g0270	15	9.51	7.41	7.1	6.11	8.8	15.11	6.65	11.56	10.58	14.83	18.13	27.13	23.07	37.05
Nitab4.5_0000078g0290	2.03	4.29	3.5	0.9	1.47	2.84	2.7	2.93	2.29	0.96	1.13	0.72	0.57	1.21	1.66
Nitab4.5_0000078g0320	0.13	0.28	0.38	0.3	0.03	0.11	0.12	0.2	0.2	0.21	0.19	0.28	0.09	0.22	0.17
Nitab4.5_0000078g0350	90.84	98.99	88.75	101.27	109.08	83.33	104.05	95.94	106.59	96.25	74.95	102.38	76.64	96.44	107.57
Nitab4.5_0000078g0370	189.8	241.97	233.88	219.09	226.33	228.72	191.08	229.89	193.62	189.37	183.14	190.78	163.6	169.67	183.02
Nitab4.5_0000078g0380	32.61	30.23	26.11	31.67	24.06	33.05	33.63	26.37	28.39	30.89	34.19	31.69	31.96	29.4	27.5
Nitab4.5_0000078g0390	1.57	3.76	1.58	3.23	1.79	3.11	2.9	2.78	2.71	1.59	1.28	0.77	0.54	1.22	0.99
Nitab4.5_0000078g0410	0.95	0.68	1.36	0.2	0.68	0.24	1.02	0.64	1.66	0.56	1.03	2.74	0.46	0.8	1.39
Nitab4.5_0000078g0430	5.69	5.58	7.33	7.5	7.76	6.91	8.05	8.25	5.58	9.23	10.13	7.46	11.26	7.72	8.51
Nitab4.5_0000078g0440	6.84	5.9	8.41	8.37	7.33	9.31	6.19	8.99	8.13	4.21	5.26	4.15	3.24	3.27	2.04
Nitab4.5_0000078g0460	3.91	3.4	6.28	4.49	7.09	4.92	7.13	5	5.64	6.78	5.89	8.28	7.07	7.33	6.38
Nitab4.5_0000079g0010	0.35	0.53	0.78	0.27	0.54	0.26	0.23	0.37	0.2	0.21	0.39	0.3	0.41	0.16	0.28
Nitab4.5_0000079g0020	0.12	0.13	0.17	0.53	0.3	0.54	0.3	0.12	0.07	0.25	0.35	0.45	0.08	0.16	0.08
Nitab4.5_0000079g0030	1.1	0.55	1	2.71	2.27	2.27	1.2	1.77	1.93	1.23	1.06	1.72	0.95	0.81	0.46
Nitab4.5_0000079g0040	4.13	6.2	3.15	3.55	2.81	3.96	1.77	4.13	3.02	3.2	3.87	1.39	1.05	1.13	1.61
Nitab4.5_0000079g0090	23.53	19.17	21.34	19.11	18.34	17.03	20.13	28.04	19.5	20.97	22.82	15.08	20.18	15.66	16.43
Nitab4.5_0000079g0100	3.49	6.75	6.67	3.49	6.04	5.39	3.27	7.11	3.69	2.81	3.32	2.73	2.84	2.46	2.64
Nitab4.5_0000079g0110	2.38	2.57	5.93	4.1	3.78	3.29	2.77	4.82	2.82	2.19	2.36	1.53	1.34	1.89	1.39
Nitab4.5_0000079g0120	10.78	12.84	12.91	13.47	13.85	14.34	12.73	14.49	14.05	10.45	9.86	10.39	8.57	9.27	10.5
Nitab4.5_0000079g0130	27.84	27.8	35.9	28.06	31.46	29.5	24.7	31.45	23.46	23.62	22.96	23.32	24.72	21.56	23.22
Nitab4.5_0000079g0140	10.27	8.89	11.8	8.23	10.81	7.46	8.97	11.51	9.25	10.17	11.74	8.8	8.85	8.08	6.79
Nitab4.5_0000079g0150	1.75	1.85	1.85	1.87	1.99	1.43	1.56	1.73	1.44	2.36	3.42	2.46	2.65	2.06	1.94
Nitab4.5_0000079g0160	14.06	13.96	15.73	16.43	17.27	15.99	12.91	15.03	13.06	13.11	16.05	10.77	8.02	10.07	8.88
Nitab4.5_0000079g0170	5.61	5.57	10.4	7.53	13.14	6.27	5.16	16.68	4.65	7.32	7.48	6.15	4.38	4.04	3.17
Nitab4.5_0000079g0180	0.72	0.94	1.06	1.08	1.2	0.84	1.44	1.12	1.05	0.87	0.79	0.71	0.38	0.31	0.47
Nitab4.5_0000079g0190	3.64	3.77	4.09	3.33	3.17	2.93	3.69	4.7	3.97	3.49	4.21	2.8	3.28	3.62	2.2
Nitab4.5_0000079g0200	0.62	0.32	0.53	0.27	0.17	0.37	0.6	0.29	0.21	0.28	0.17	0.47	0.47	0.81	2.71
Nitab4.5_0000079g0220	6.97	6.74	8.56	7.71	8.35	7.71	7.19	8.94	7.43	7.68	7.08	7.15	6.63	6.02	6.16
Nitab4.5_0000079g0230	41.39	39.44	49.74	50.4	51.27	49.29	45.79	53.45	48.15	38.57	36.47	35.69	32.82	36.55	30.04
Nitab4.5_0000079g0250	4.8	3.64	5.5	4.89	5.02	5.36	4.49	4.34	4.51	4.79	5.96	5.78	4.97	4.14	3.77
Nitab4.5_0000079g0260	9.94	12.22	14.69	10.86	11.93	11.27	11.66	13.28	12.37	10.52	10.66	9.17	9.56	8.79	6.84
Nitab4.5_0000079g0280	2.32	3.36	0.93	1.24	0.55	1.68	2.85	2.13	1.82	1.75	1.4	2.83	2.05	3.01	5.86
Nitab4.5_0000079g0290	6.98	7.19	11.82	6.83	8.01	7.22	7.33	9.64	8.03	8.83	7.27	8.13	8.22	8.29	6.47
Nitab4.5_0000080g0010	9.85	11.39	12.77	13.77	17.97	18.94	18.61	10.64	20.1	16.31	8.01	18.85	10.8	12.63	14.11
Nitab4.5_0000080g0030	1.05	2.3	2.79	0.49	1.85	1.88	2.1	1.96	2.2	1.11	0.52	0.88	0.49	0.31	0.75
Nitab4.5_0000080g0040	104.08	114.53	118.04	107.8	121.05	80.76	110.17	129.6	118.84	59.47	77.1	99.79	74.63	64.61	108.84
Nitab4.5_0000080g0050	42.33	40.59	46.27	45.81	44.69	45.61	48.4	42.17	45.57	41.15	39.06	37.93	30.73	32.51	24.94
Nitab4.5_0000080g0060	4.75	4.93	3.42	2.92	3.63	4	5.65	3.81	4.17	2.46	2.2	3.02	2.15	3.26	4.48
Nitab4.5_0000080g0070	2	0.39	0.62	1.71	0.63	1.28	1.4	1.21	1.46	1.28	1.07	1.38	0.69	1.24	0.9
Nitab4.5_0000080g0080	4.34	3.99	2.66	3.59	2.87	3.53	6.69	1.45	5.66	5.25	1.75	10.75	8.31	13.6	14.28
Nitab4.5_0000080g0090	11.44	15.36	18.87	19.48	15.48	16.46	13.3	21.1	13.67	9.75	10.88	7.19	4.32	6.33	4.69
Nitab4.5_0000080g0100	9.53	15.82	13.33	11.97	12.29	9.73	12.75	13.03	11.1	11.3	9.21	9.27	8.8	7.35	13.66
Nitab4.5_0000080g0120	463.21	653.2	629.27	519.62	597.45	554.67	480.46	519.28	455.31	464.66	446.7	462.94	390.06	425.14	560.79
Nitab4.5_0000080g0130	3.78	4.04	4.6	4.6	5.18	4.87	4.33	5.14	4.34	4.03	5.37	3.94	4.15	3.69	2.57
Nitab4.5_0000080g0140	8.98	8.33	11.85	10.26	9.57	11.05	8.57	10.78	9.24	8.27	8.98	6.03	5.8	4.74	4.81
Nitab4.5_0000080g0150	3.73	2.9	4.29	4.81	5.44	4.62	5.36	5.84	4.89	4.91	4.83	4.88	4.43	4	4.4
Nitab4.5_0000080g0160	186.96	131.91	153.56	172.55	172.51	153.47	240.84	174.29	195.16	131.39	115.38	174.34	145.54	172.44	130.75
Nitab4.5_0000080g0170	4.92	4.34	7.55	5.04	7.49	6.18	4.54	6.48	6.14	4.08	4.84	4.14	3.25	3.44	1.99
Nitab4.5_0000080g0180	12.33	13.02	14.21	12.95	13.47	11.08	12.26	13.72	11.01	11.86	14.23	12.3	13.17	10.96	11.81
Nitab4.5_0000080g0190	12.01	10.39	15.26	11.78	12.54	12.91	15.22	12.96	16.75	23.43	26.65	25.23	29.14	25.1	14.75
Nitab4.5_0000080g0200	1.86	1.4	2.16	1.71	2.5	2	1.52	1.89	1.76	1.93	1.91	1.65	1.72	1.86	0.79
Nitab4.5_0000080g0210	18.4	27.38	26.27	25.68	25.37	27.1	26.3	27.29	26.33	20.35	18.02	16.68	14.95	16.33	16.92
Nitab4.5_0000080g0240	10.86	8.85	13.78	12	13.26	12.66	12.23	11.96	13.48	14.09	14.19	15.13	15.76	11.99	10.38
Nitab4.5_0000080g0250	25.52	28.48	27.35	20.65	24.38	18.92	31.18	20.87	27.06	32.24	32.38	34	39.84	40.77	41.47
Nitab4.5_0000080g0260	7.73	7.39	9.46	8.57	10.85	8.8	8.12	11.51	8.39	9.92	7.53	7.35	7.38	6.88	5.25
Nitab4.5_0000080g0270	0.72	0.93	1.06	0.68	0.33	0.69	0.78	0.35	0.8	0.99	0.31	0.24	0.21	0.37	1.32
Nitab4.5_0000080g0290	6.71	4.76	5.54	6	4.77	4.65	9.03	4.62	6.38	7.08	9.95	12.05	12.84	11.17	13.08
Nitab4.5_0000080g0310	24.93	27.92	28.28	25.7	28.86	24.34	27.01	29.51	25.52	24.5	23.81	24.53	21.35	26.26	26.64
Nitab4.5_0000080g0320	33.86	34.87	44.92	44.31	46.79	43.82	45.57	46.77	46.13	41.06	37.8	40.2	37.98	39.24	29.22
Nitab4.5_0000080g0330	7.29	7.89	8.49	7.54	8.23	8.05	6.33	8.42	6.51	6.61	5.94	6.78	5.16	4.92	5.74
Nitab4.5_0000080g0340	105.6	123.71	101.58	111.37	134.37	126.89	99.47	109.87	130.74	200.15	202.31	198.21	202.93	170.07	92.36
Nitab4.5_0000081g0020	21.49	26.56	27.05	20.34	22.03	22.89	19.94	21.21	19.6	18.15	19.59	14.09	20.87	14.58	17.12
Nitab4.5_0000081g0030	11.71	7.06	12.84	10.23	8.34	12.69	9.02	9.92	9.55	9.18	11.77	8.19	11.11	8.13	3.7
Nitab4.5_0000081g0040	2.88	7.11	1.76	4.14	2.16	5.34	3.96	2.71	2.91	2.39	9.99	1.96	5.94	3.65	1.86
Nitab4.5_0000081g0120	5.45	1.16	4.94	6.12	4.73	5.88	4.77	8.11	7.6	4.53	4.73	2.56	2.49	4.1	1.11
Nitab4.5_0000081g0140	7.55	6.96	8.52	1.1	4.47	0.99	1.76	1.42	1.21	3.45	7.1	3.83	1.43	3.52	0.96
Nitab4.5_0000081g0160	3.28	5.94	2.93	3.99	2.68	4.89	4.03	2.88	2.78	2.9	2.35	2.72	4.67	3.35	3.83
Nitab4.5_0000081g0170	0.82	0.47	1.56	0.64	0.73	0.65	0.95	2.81	0.93	0.59	0.66	0.41	0.37	0.27	0.43
Nitab4.5_0000081g0180	8.94	11.39	11.22	10.58	9.86	11.67	10.03	11.83	10.85	6.66	6.97	3.99	4.11	4.34	4.43
Nitab4.5_0000081g0190	8.95	9.33	9.46	9.24	10.12	9.17	6.94	9.94	7.56	7.75	8.89	8.7	7.35	6.34	7.82
Nitab4.5_0000081g0200	2.68	1.57	3.3	1.88	3.15	2.54	4.46	4.06	4.4	2.18	2.26	1.5	1.5	1.86	0.19
Nitab4.5_0000081g0220	9.4	11.49	13.8	8.86	10.43	10.21	6.16	13.38	6.37	6.67	7.27	3.61	3.83	3.33	3.48
Nitab4.5_0000081g0250	2.44	2.66	3.54	2.43	2.09	1.7	2.25	2.78	2.13	1.22	1.76	2.09	1.6	1.71	2.14
Nitab4.5_0000082g0020	1.49	1.02	1.92	0.87	0.51	1.11	1.76	0.6	1.11	0.24	0.23	0.36	0.75	0.34	0.94
Nitab4.5_0000082g0080	0.62	0.89	1.25	1.19	0.99	0.91	0.76	1	1.3	0.94	1.24	0.66	0.69	0.68	0.26
Nitab4.5_0000082g0090	0.39	0.58	0.6	0.29	0.38	0.46	0.57	0.89	0.56	0.44	0.42	0.45	0.21	0.33	0.17
Nitab4.5_0000082g0130	0.63	0.42	0.81	0.55	0.83	0.22	0.41	0.82	0.93	0.88	0.43	0.75	1.03	0.38	1.38
Nitab4.5_0000082g0140	1.17	0.62	1.13	0.86	1.28	0.78	1.06	1.14	1.33	1.64	1.85	1.31	2.03	1.75	0.68
Nitab4.5_0000082g0150	21.37	14.01	4.05	12.42	3.41	12.67	10.53	2.12	11.17	14.08	12.53	17.43	28.81	15.73	22.7
Nitab4.5_0000082g0160	4.08	9.02	2.65	7.26	3.14	8.74	6.97	1.89	5.02	1.86	4.41	3.02	4.31	4.08	2.77
Nitab4.5_0000082g0170	2.05	0.42	1.07	0.94	1.2	0.84	1.67	2.72	1.05	2.65	0.83	1.57	1.35	0.87	1.26
Nitab4.5_0000082g0190	18.25	19.37	17.33	16.17	19.56	15.74	19.15	16.65	17.02	18.33	18.65	21.27	22.46	21.19	27.9
Nitab4.5_0000082g0210	2.63	0.27	0.31	0.55	0.28	0.64	0.27	0.37	0.48	0.46	0.51	0.76	1.49	0.61	0.49
Nitab4.5_0000082g0220	6.19	5.11	7.19	4.86	6.4	3.33	5.07	6.49	5.07	5.73	6.82	3.01	3.49	3.1	2.54
Nitab4.5_0000082g0260	7.98	6.32	9.54	6.2	8.76	6.58	6.12	12.63	6.98	6.08	6.49	4.04	2.77	2.96	2.44
Nitab4.5_0000082g0270	7.77	10.8	8.75	8.83	8.12	9.5	12.74	8.88	9.28	7.39	7.3	8.5	9.71	9.85	8.9
Nitab4.5_0000082g0280	1.58	1.53	1.77	1.65	1.41	1.12	1.59	1.76	1.92	1.12	1.69	1.4	1.22	1.25	1.68
Nitab4.5_0000082g0290	24.17	15.8	17.13	17.98	18.36	18.98	29.54	22.04	24.76	22.93	20.32	25.58	26.16	27.68	26.65
Nitab4.5_0000082g0330	0.22	0.24	0.38	0.3	0.31	0.11	0.27	0.52	0.2	0.27	0.25	0.36	0.39	0.25	0.13
Nitab4.5_0000082g0350	17.24	17.74	24.91	17.74	20	17.76	21.36	21.94	23.6	22.35	22.83	22.35	19.68	19.65	13.9
Nitab4.5_0000082g0360	0.43	1.23	1.63	0.82	1.53	1.02	1.11	1.95	0.29	0.41	0.28	0.69	0.49	0.58	0.99
Nitab4.5_0000082g0370	91.38	86.61	141.82	89.09	106.41	85.96	103.85	65.92	90.6	100.47	116.42	157.38	106.17	121.75	117.74
Nitab4.5_0000082g0400	1.03	0.62	1.75	0.67	0.35	0.66	0.44	0.46	0.69	0.67	1.23	0.49	0.63	0.19	0.32
Nitab4.5_0000082g0410	54.47	38.97	122.3	69.4	98.73	37.49	77.98	121.34	55.5	52.31	41.63	83.55	53.13	90.08	79.67
Nitab4.5_0000082g0420	11.86	12.97	14.45	13.99	15.26	15.89	14.45	17.3	13.04	11.14	11.83	12.8	7.56	8.82	9.59
Nitab4.5_0000082g0440	2.08	1.65	2.98	2.2	2.32	1.9	2.52	3.03	2.69	2.43	2.73	2.45	1.92	1.92	1.45
Nitab4.5_0000082g0460	13.7	13.11	11.91	12.14	10.43	14.01	13.31	12.57	10.9	9.23	10.88	11.77	8.65	8.46	9.42
Nitab4.5_0000083g0020	9.62	11.53	11.15	10.49	13.58	9.83	8.1	12.99	9.1	8.76	8.69	9.48	6.83	7.85	7.75
Nitab4.5_0000083g0030	16.6	15.44	21.74	22.39	23.51	19.2	19.77	22.51	22.33	22.23	22.24	24.55	21.41	20.81	14.32
Nitab4.5_0000083g0040	15.17	14.51	15.51	14.41	14.84	14.33	16.49	17.43	17.43	15.01	16.92	15.44	15.37	13.84	18.3
Nitab4.5_0000083g0060	48.65	31.98	25.53	33.04	26.42	38.61	26.15	19.61	21.76	26.51	25.12	27.44	37.67	31.75	36.49
Nitab4.5_0000083g0070	16.06	8.67	16.41	16.97	18.81	16.49	14.38	18.5	14.85	16.62	18.66	16.44	12.21	14.57	10.6
Nitab4.5_0000083g0080	5.4	7.77	8.72	6.83	7.41	5.08	5.7	7.44	5.59	6.6	5.72	4.89	4.18	4.24	4.65
Nitab4.5_0000083g0100	33.33	51.31	45.1	34.5	43.83	39.55	31.73	43.04	31.54	21.08	25.22	27.53	22.41	30.21	29.23
Nitab4.5_0000083g0110	94.33	102.88	105.44	91.98	109.42	100.83	75.63	103.03	85.57	81.78	93.84	83.87	78.81	71.18	65.92
Nitab4.5_0000083g0120	90.33	59.77	52.47	67.83	66.09	59.25	91.69	50.33	84.93	115.79	105.15	131.57	127.98	132.65	140.64
Nitab4.5_0000083g0140	6.9	8.19	7.88	7.01	7.47	6.79	6.38	7.66	6.21	5.46	7.41	5.91	6.92	5.59	6.4
Nitab4.5_0000083g0160	63.48	76.14	79.17	160.7	148.93	137.47	173.05	200.8	165.49	167.97	143.23	140.46	142.11	138.15	169.82
Nitab4.5_0000083g0170	6.17	5.34	7.92	5.83	7.3	6.88	6.31	5.92	6.22	5.84	5.92	9.23	5.43	5.51	5.27
Nitab4.5_0000083g0180	25.31	19.52	23.31	27.3	38.23	25.81	26.76	31.62	14.77	25.86	23.9	35.76	47.85	46.85	90.61
Nitab4.5_0000083g0190	14.23	15.67	5.53	17.29	9.55	16.3	18.56	8.41	15.55	16.75	12.74	22.58	21.86	23.95	28.35
Nitab4.5_0000083g0200	0.88	0.75	3.51	2.68	3.21	1.42	2.86	3.39	3.23	1.8	2.87	1.49	1.67	2.73	2.07
Nitab4.5_0000083g0210	9.93	7.85	10.82	9	10.89	9.82	9.33	11.29	9.04	8.84	9.76	8.65	9.02	7.41	6.58
Nitab4.5_0000083g0230	7.39	6.81	7.16	6.31	6.58	6.39	7.27	8.14	8.04	7.71	7.81	8.27	8.23	7.86	6.86
Nitab4.5_0000083g0240	60.57	38.72	38.98	37.73	37.95	39.45	56.63	32.3	42.46	51.46	50.4	61.81	78.58	68.28	91.41
Nitab4.5_0000083g0250	5.39	6.81	8	7.25	5.02	5.48	5.12	4.49	3.66	3.69	3.63	5.77	5.75	5.76	6.85
Nitab4.5_0000083g0270	5.04	4.34	4.82	4.21	4.12	4.44	4.83	5.72	4.69	4.27	4.78	4.31	4.11	3.49	5.61
Nitab4.5_0000084g0010	15.46	17.21	21.03	16	20.09	16.92	18.63	21.84	19.45	16.71	17.2	14.29	14.37	15.24	13.69
Nitab4.5_0000084g0020	4.39	4.83	5.29	3.9	6.97	3.84	4.82	6.72	4.16	5.38	4.2	4.95	3.72	3.54	4.14
Nitab4.5_0000084g0030	12.59	16.53	16.74	14.12	13.52	15.69	11.8	14.09	12.43	11.54	9.82	11.9	8.73	10.94	12.17
Nitab4.5_0000084g0040	6.07	5.77	8.04	6.3	7.32	5.92	6.47	8.6	6.49	6.06	5.88	5.37	5.01	4.89	4.54
Nitab4.5_0000084g0050	7.65	6.59	3.7	10.89	8.52	11.68	7.6	7.29	8.48	3.56	3.86	2.99	5.26	4.78	3.15
Nitab4.5_0000084g0060	428.21	665.86	562.18	551.36	591.57	562.24	526.39	570.95	513.86	400.26	391.41	419.7	329.36	408.74	394.62
Nitab4.5_0000084g0070	3.74	5.09	4.14	4.17	4.07	4.93	3.28	3.43	3.41	2.85	2.8	2.52	2.45	2.56	2.76
Nitab4.5_0000084g0080	2.36	3.52	3.19	3	2.42	3.04	2.22	3.07	1.99	1.54	1.76	1.78	1.17	1.61	1.62
Nitab4.5_0000084g0100	2.02	2.51	3.16	2.23	1.33	1.88	2.04	2.32	1.96	2.13	1.34	1.83	1.21	1.26	2.07
Nitab4.5_0000084g0120	3.12	2.51	4.97	3.84	3.64	3.02	3.39	4.35	3.58	4.28	3.98	3.29	3.41	2.49	2.15
Nitab4.5_0000084g0130	5.19	7.18	7.93	6.3	7.65	6.73	6.74	7.63	6.82	6.91	6.44	5.89	5.02	5.15	4.41
Nitab4.5_0000084g0140	1.16	0.56	0.63	0.79	0.61	0.85	1.2	0.8	1.39	2.66	1.4	1.79	2.41	2.91	3.79
Nitab4.5_0000084g0160	4.75	5.33	6.08	6.27	6.49	5.38	5.77	6.71	5.09	6.06	5.48	5.34	6.61	6.03	5.48
Nitab4.5_0000084g0180	5.3	3.43	5.8	5.36	5.58	5.12	5.33	6.46	5.87	5.21	5.09	3.57	3.73	3.45	1.97
Nitab4.5_0000084g0210	0.46	0.25	0.19	0.12	0.09	0.07	0.33	0.09	0.15	0.2	0.15	0.23	0.6	0.26	0.09
Nitab4.5_0000084g0220	12.63	9.21	7.48	7.14	4.87	6.77	6.7	4.39	7.74	7.12	8.61	8.57	5.18	8.21	7.26
Nitab4.5_0000084g0230	112.26	93.91	113.39	101.83	94.22	101.69	114.77	104.2	98.32	124.75	115.82	96.09	110.97	114.45	80.51
Nitab4.5_0000084g0240	1.1	0.49	0.85	0.55	0.14	0.6	0.18	0.87	0.91	0.61	0.9	0.34	0.43	0.44	0.53
Nitab4.5_0000084g0260	1.14	1.79	1.82	2.12	1.5	1.91	1.38	0.85	1.33	1.11	1.27	1.18	0.68	1.14	0.62
Nitab4.5_0000084g0270	3.79	4.13	4.18	5.75	6.11	6.43	4.46	7.28	4.81	2.08	2.07	1.91	2.05	2.42	3.29
Nitab4.5_0000084g0280	6.77	4.27	10.88	5.87	6.82	6.72	6	6.44	6.49	7.61	9.04	6.58	6.71	7.05	3.56
Nitab4.5_0000084g0290	83.12	117.56	97.75	99.54	101.8	103.62	90.47	114.71	93.76	82	76.86	87.32	82.07	79.47	74.92
Nitab4.5_0000084g0310	25.73	20.98	11.26	14.95	12.42	17.15	17.91	11.68	17.1	18.97	18.91	23.11	30.96	29.17	26.59
Nitab4.5_0000084g0320	2.12	5.21	5.71	3.48	3.36	4.93	2.88	5.43	2.79	1.95	1.89	1.67	0.91	2.18	1.86
Nitab4.5_0000084g0370	14.78	18.74	20.86	12.92	14.45	13.8	13.18	16.18	14.8	11.89	16.25	9.55	9.6	9.02	8.99
Nitab4.5_0000084g0400	14.42	23.11	24.08	12.88	15.12	9.6	24.46	15.52	24.42	29.87	22.15	22.57	26.47	42.79	46.56
Nitab4.5_0000084g0410	3.37	4.61	5.2	3.22	4.73	2.93	4.52	5.9	4.78	4.33	4.77	3.12	3.69	3.51	3.85
Nitab4.5_0000084g0420	34.69	28	39.59	29.48	39.18	24.77	39.66	33.3	44.75	60.74	44.97	56.18	51.55	66.31	54.85
Nitab4.5_0000084g0430	4.22	4.51	4.46	4.66	5.04	3.46	3.75	6.43	3.97	5.18	3.8	4.57	3.47	5.2	3.67
Nitab4.5_0000084g0440	1.48	0.38	0.13	0.25	0.18	0.27	0.25	0.02	0.11	0.18	0.14	0.12	0.18	0.19	0.52
Nitab4.5_0000084g0450	10.21	8.06	9.06	8.81	8.53	7.09	9.34	9.19	10.17	9.73	9.66	9.36	9.32	9.56	9.78
Nitab4.5_0000084g0460	25.96	10.95	5.69	13.63	6.22	11.87	9.56	6	13.12	9.22	10.45	12.23	10.48	11.25	11.68
Nitab4.5_0000084g0480	0.77	0.99	0.58	0.64	0.74	0.86	1.07	1.06	1	0.61	0.91	0.96	1.31	1.27	1.66
Nitab4.5_0000084g0490	10.24	19.41	8.77	16.16	9.76	12.48	15.41	5.3	15.84	12.64	17.92	11.76	23.5	19.9	19.16
Nitab4.5_0000085g0010	63.79	61.42	19.67	51.74	30.59	66.75	63.74	17.03	39.83	64.22	61.34	110.97	150.53	135.33	110.92
Nitab4.5_0000085g0040	40.52	14.83	28.02	33.36	39.48	33.55	25.9	33.97	41.07	55.8	59.85	65.51	72.33	68.78	40.49
Nitab4.5_0000085g0050	8.86	11.16	11.76	10.55	10.95	11.66	10.54	10.55	10.12	7.31	6.96	7.89	8.95	7.19	5.92
Nitab4.5_0000085g0060	0.24	0.38	0.08	0.35	0.1	0.02	0.48	0.05	0.27	0.34	0.14	0.15	0.26	0.43	0.36
Nitab4.5_0000085g0220	4.54	5.04	5.96	7.1	6.78	6.6	4.46	4.93	4.17	3.97	3.5	3.19	2.75	2.44	2.52
Nitab4.5_0000085g0270	6.35	5.97	8.82	6.99	7.34	7.31	7.66	8.93	8.31	6.3	6.16	4.69	4.17	4.23	3.48
Nitab4.5_0000085g0290	1.4	3.53	2.85	2.8	1.47	2.26	2.02	2.62	2.04	1.26	1.55	1.85	0.66	1.66	1.37
Nitab4.5_0000085g0300	3.01	3.31	4.08	1.6	1.4	2.28	1.64	2.46	1.6	1.4	1.88	1.18	0.97	1.02	1.56
Nitab4.5_0000085g0310	50.08	19.91	32.67	41.25	38.64	34.73	47.08	43.6	48.54	60.96	61.45	67.76	66.43	61.58	44.92
Nitab4.5_0000085g0320	1.47	1.04	1.81	14.32	15.23	11.54	14.09	12.84	13.45	13.55	13.38	11.79	13.04	13.48	10.23
Nitab4.5_0000085g0340	0.58	0.8	1.24	0.55	0.66	0.82	0.37	0.87	0.72	0.59	0.61	0.56	0.62	0.39	0.84
Nitab4.5_0000085g0350	3.63	4.81	5.1	3.21	4.31	3.14	2.8	4.98	4.86	4.32	2.6	4.05	1.69	3.53	1.57
Nitab4.5_0000085g0360	4.36	4.53	5.82	5.23	4.96	4.88	4.17	5.97	4.99	3.82	4.28	3.84	3.76	2.74	3.9
Nitab4.5_0000085g0370	3.83	2.78	4.59	3.71	4.63	3.85	4.29	4.53	5.25	5.26	4.08	3.33	4.33	4.54	3.68
Nitab4.5_0000085g0380	1.02	1.71	1.33	1.18	1.25	1.18	1.77	2.19	1.44	1.01	0.88	0.58	0.54	0.52	0.36
Nitab4.5_0000086g0010	5.04	4.68	1.12	4.96	3.1	2.45	6.61	2.05	8.9	8.99	6.33	13.36	13.63	18.47	23.01
Nitab4.5_0000086g0040	4.59	4.35	5.61	5.06	4.86	4.52	4.24	5.29	4.14	4.23	3.99	3.38	2.94	3.32	3.73
Nitab4.5_0000086g0050	5.18	7.48	3.99	6.74	6.48	4.27	7.03	8.64	7.3	9.98	7.59	5.69	5.35	5.99	4.88
Nitab4.5_0000086g0100	0.3	0.79	0.7	0.78	1.2	1.14	0.39	0.73	0.62	0.64	0.59	0.51	0.29	0.19	0.16
Nitab4.5_0000086g0110	0.41	0.48	0.68	0.82	0.53	0.84	0.44	0.97	0.45	0.56	0.39	0.34	0.37	0.18	0.21
Nitab4.5_0000086g0120	2.45	3.63	3.14	3.31	3.92	3.23	3.54	3.7	3.32	2.72	2.38	2.8	2.74	3.16	1.67
Nitab4.5_0000086g0130	10.95	14.92	12.5	9.1	9.09	12.02	12.82	14	14.03	7.36	9.39	4.21	4.19	5.15	3.68
Nitab4.5_0000086g0140	10.27	9.26	10.49	9.08	12.41	10.04	10.49	11.69	9.62	9.49	9.66	10.15	8.92	8.87	10.26
Nitab4.5_0000086g0150	1.71	2.1	1.85	0.81	3.18	1.41	0.75	2.51	1.23	0.9	0.84	1.08	0.75	0.36	1.25
Nitab4.5_0000086g0160	15.19	11.82	16.93	14.1	15.31	11.66	12.05	14.45	14.55	13.62	15.01	10.9	9.89	9.08	9.07
Nitab4.5_0000086g0170	0.47	0.44	1.11	0.77	1.11	1.26	0.58	1.19	0.53	0.57	0.2	0.21	0.45	0.26	0.97
Nitab4.5_0000086g0180	1.43	2.17	2.49	1.97	1.45	2.04	1.2	2.14	1.41	1.28	1.6	1.33	1.05	1.12	1.38
Nitab4.5_0000086g0190	2.7	4.4	1.99	1.48	1.77	1.72	4.25	1.97	1.93	3.92	4.95	5.13	4	5.4	8.47
Nitab4.5_0000086g0200	7.76	6.67	11.33	8.15	9.94	6.69	9.64	8.15	8.76	12.19	11.49	13.5	10.64	10.37	8.24
Nitab4.5_0000086g0290	0.77	0.48	0.38	0.24	0.65	0.8	1.64	1	2.39	3.79	3.07	3.39	4.9	3.83	1.77
Nitab4.5_0000086g0300	1.1	0.83	1.11	0.96	1.15	1	1.3	1.4	0.97	1.3	1.16	1.5	1.47	1.67	1.19
Nitab4.5_0000087g0090	1.5	1.22	2.45	1.37	1.32	1.09	1.09	1.64	1.23	0.83	1.46	0.98	0.98	0.84	0.64
Nitab4.5_0000087g0100	1.92	2.08	2.71	2.08	1.55	1.24	1.54	1.25	1.81	1.27	1.76	0.96	0.8	0.49	0.87
Nitab4.5_0000087g0120	24.87	33.57	36.04	32.38	31.95	31.81	33.13	36.7	31.23	27.31	24.02	23.16	21.07	23.39	22.91
Nitab4.5_0000087g0130	0.21	0.31	0.41	0.08	0.02	0.17	0.06	0.11	0.22	0.04	0.02	0.04	0.04	0.08	0.06
Nitab4.5_0000087g0160	3.9	2.83	3.53	3.39	4.22	3.23	3.39	4.05	3	3.04	3.25	2.94	3.23	2.52	2.94
Nitab4.5_0000087g0210	208.93	340.84	279.64	236.55	303.22	196.93	242.83	336.27	226.3	132.5	159.7	195.76	67.16	138.3	197.02
Nitab4.5_0000087g0220	29.18	31.75	35.59	29.19	30.44	26.87	32.6	30.53	33.1	33.62	32.79	34.07	31.19	28.56	26.03
Nitab4.5_0000087g0240	0.2	0.17	0.27	0.2	0.47	0.45	0.36	0.32	0.38	0.25	0.35	0.21	0.45	0.32	0.26
Nitab4.5_0000087g0250	6.8	5.9	6.81	6.16	7.19	5.71	4.89	6.51	6.06	6.54	7.53	5.9	6.05	5.65	5.95
Nitab4.5_0000088g0020	12.62	11.97	13.91	10.54	10.99	11.48	13.87	8.85	10.57	12.53	12.29	17.02	15.4	16.31	21.88
Nitab4.5_0000088g0030	26.56	25.56	29.39	27.46	27.91	27.18	28.78	30.7	27.95	25.98	28.04	28.76	27.61	25.73	23.52
Nitab4.5_0000088g0040	9.79	6.35	12.21	7.27	9.28	9.12	7.02	12.29	7.21	4.16	5.22	5.25	3.57	4.25	4.09
Nitab4.5_0000088g0050	3.6	2.05	2.43	2.38	2.13	3.56	4.74	0.87	3.34	2.33	3.72	5.24	6.71	6.1	7.33
Nitab4.5_0000088g0060	9.71	7.04	7.76	8.09	7.73	6.77	7.23	6.69	7.75	7.61	7.83	6.79	8.68	7.53	6.69
Nitab4.5_0000088g0100	2.11	0.2	1.62	3.31	1.24	2.47	2.39	3.06	2.99	2	2.46	1.47	0.92	1.09	0.06
Nitab4.5_0000088g0120	15.24	20.02	22	19.58	18.84	17.45	23.94	24.58	23.86	26.63	24.26	21.01	18.08	18.73	13.05
Nitab4.5_0000088g0130	2.13	2.33	2.21	2.78	1.85	1.47	3.09	2.9	4.34	1.55	1.24	2.24	1.28	2.12	1.79
Nitab4.5_0000089g0070	13.58	15.54	15.82	34.55	31.07	34.47	32.84	32.4	31.09	17.62	15.63	22.82	13.4	17.11	17.24
Nitab4.5_0000089g0090	17.43	18.56	19.9	36.7	35.32	39.39	34.49	38.7	36.03	27.81	25.5	33.44	23.55	24.25	20.64
Nitab4.5_0000089g0110	3.05	1.78	2.85	2.32	2.78	2.02	3.3	3.16	3.14	4.56	3.94	4.47	4.54	4.74	3.42
Nitab4.5_0000090g0010	0.28	0.28	0.31	1.23	1.3	1.21	0.74	1.39	1.35	0.78	0.67	0.9	0.32	0.42	0.23
Nitab4.5_0000090g0030	0.5	0.75	0.9	1.56	1.75	1.83	1.11	1.92	1.6	1.01	1.17	0.85	0.51	0.48	0.54
Nitab4.5_0000090g0050	7.4	5.6	4.88	5.76	6.62	6	5.24	5.61	4.5	5.33	6.42	5.11	6.96	5.72	6.98
Nitab4.5_0000090g0060	3.33	4.39	4.7	2.4	3.95	3.39	3.38	4.3	3.35	2.2	2.6	2.75	1.86	2.73	1.72
[truncated: 37,347 more rows]

## Sheet: Table4
Gene differential expression analysis
Gene_id	K326_vs_KJ	G70_vs_GJ	G70_vs_JCP	K326_vs_JCP	JCP_vs_KJ	K326_vs_GJ
Nitab4.5_0005611g0030	no|up	no|up	no|up	no|down	yes|up	no|up
Nitab4.5_0000013g0280	no|up	no|up	no|down	no|down	yes|up	no|up
Nitab4.5_0003554g0020	no|up	no|up	no|up	yes|down	yes|up	no|down
Nitab4.5_0011198g0010	yes|up	no|down	no|down	no|up	no|up	yes|up
Nitab4.5_0000647g0160	no|up	yes|up	no|up	no|down	yes|up	no|up
Nitab4.5_0005226g0020	no|up	yes|down	no|up	no|up	no|down	no|up
Nitab4.5_0004954g0010	no|up	yes|up	no|up	no|down	no|up	yes|up
Nitab4.5_0001665g0030	yes|up	yes|up	no|up	no|down	yes|up	no|up
Nitab4.5_0002400g0010	no|down	no|down	no|up	no|up	yes|down	no|up
Nitab4.5_0003929g0010	no|up	no|up	no|down	no|down	yes|up	no|up
Nitab4.5_0002920g0050	yes|down	no|up	no|up	no|up	yes|down	no|up
Nitab4.5_0004721g0030	yes|up	yes|up	no|up	no|up	yes|up	yes|up
Nitab4.5_0003771g0060	yes|up	yes|up	no|down	no|down	yes|up	no|up
Nitab4.5_0001419g0020	no|down	no|down	no|up	no|up	yes|down	no|down
Nitab4.5_0004952g0030	yes|up	no|up	no|down	no|down	yes|up	yes|up
Nitab4.5_0001413g0010	yes|up	no|up	no|down	no|down	yes|up	no|up
Nitab4.5_0001915g0040	no|down	no|down	yes|down	yes|down	no|up	no|down
Nitab4.5_0001356g0110	no|down	no|down	no|down	no|up	yes|down	no|down
Nitab4.5_0023901g0010	no|down	no|up	yes|up	no|up	yes|down	no|up
Nitab4.5_0006522g0010	yes|up	yes|up	no|up	no|up	no|up	yes|up
Nitab4.5_0000437g0170	yes|down	no|down	no|up	no|down	yes|down	no|down
Nitab4.5_0006137g0010	yes|down	no|down	no|up	no|down	yes|down	no|down
Nitab4.5_0000100g0120	no|up	no|up	yes|down	yes|down	yes|up	no|up
Nitab4.5_0000906g0090	yes|down	no|down	no|up	no|down	no|down	no|down
Nitab4.5_0000307g0240	no|down	yes|down	no|down	no|up	no|down	no|down
Nitab4.5_0000008g0690	yes|up	no|up	no|down	no|down	yes|up	no|up
Nitab4.5_0003156g0080	no|up	no|up	no|down	no|down	yes|up	no|up
Nitab4.5_0008292g0020	yes|up	yes|up	no|up	no|down	yes|up	no|up
Nitab4.5_0006694g0040	yes|up	no|up	no|up	no|up	yes|up	no|up
Nitab4.5_0002611g0010	yes|down	no|up	no|down	no|down	no|down	no|down
Nitab4.5_0000514g0010	yes|up	no|up	no|up	no|up	no|up	yes|up
Nitab4.5_0001495g0010	yes|up	yes|up	no|down	no|down	yes|up	no|up
Nitab4.5_0003263g0040	yes|down	yes|down	no|up	yes|up	yes|down	yes|down
Nitab4.5_0000785g0200	yes|down	no|down	no|up	no|down	yes|down	no|down
Nitab4.5_0006074g0010	no|down	yes|up	no|up	no|down	no|down	no|up
Nitab4.5_0001599g0090	yes|down	no|down	no|down	no|down	yes|down	no|down
Nitab4.5_0004147g0020	no|down	yes|down	no|down	yes|down	yes|up	yes|down
Nitab4.5_0001787g0010	no|up	no|up	no|down	no|down	yes|up	no|up
Nitab4.5_0000105g0290	yes|up	no|up	no|down	yes|down	yes|up	no|down
Nitab4.5_0010891g0030	yes|up	yes|up	no|down	no|down	yes|up	no|up
Nitab4.5_0000822g0040	no|up	yes|down	no|down	no|up	no|down	no|down
Nitab4.5_0003356g0060	yes|up	no|up	no|up	no|down	yes|up	no|down
Nitab4.5_0012392g0020	no|up	no|up	no|down	no|down	yes|up	no|up
Nitab4.5_0009891g0010	no|down	no|down	no|up	no|up	yes|down	no|down
Nitab4.5_0002368g0020	yes|up	no|down	no|down	no|up	yes|up	no|down
Nitab4.5_0001863g0230	no|up	no|up	no|down	no|down	yes|up	no|up
Nitab4.5_0000747g0040	no|up	no|up	no|down	no|down	yes|up	no|up
Nitab4.5_0000080g0190	no|up	yes|up	no|up	no|down	yes|up	no|up
Nitab4.5_0000163g0120	no|down	no|down	no|up	no|up	yes|down	no|down
Nitab4.5_0013252g0010	yes|down	no|down	no|up	no|up	yes|down	no|down
Nitab4.5_0000110g0520	no|down	no|down	no|up	no|up	yes|down	no|down
Nitab4.5_0004314g0010	yes|down	no|down	no|up	no|up	yes|down	no|down
Nitab4.5_0000551g0100	yes|down	no|down	no|down	no|down	yes|down	no|down
Nitab4.5_0004426g0010	yes|down	no|up	yes|up	no|up	yes|down	no|down
Nitab4.5_0000649g0140	no|down	no|down	no|up	no|up	yes|down	no|down
Nitab4.5_0005477g0050	no|up	yes|up	yes|up	no|up	yes|up	no|up
Nitab4.5_0012840g0010	no|down	yes|up	yes|up	no|down	no|down	no|down
Nitab4.5_0000948g0040	yes|down	no|down	no|down	no|down	no|down	no|down
Nitab4.5_0001000g0160	yes|up	yes|up	no|up	no|down	yes|up	no|up
Nitab4.5_0000009g0510	no|up	yes|up	no|up	no|down	no|up	yes|up
Nitab4.5_0009769g0010	no|down	yes|down	no|down	no|up	yes|down	no|down
Nitab4.5_0000333g0080	yes|down	no|up	no|up	no|down	yes|down	no|down
Nitab4.5_0010673g0010	no|down	no|down	no|up	no|up	no|down	yes|down
Nitab4.5_0000134g0030	yes|down	yes|down	no|down	no|down	yes|down	yes|down
Nitab4.5_0003626g0120	yes|down	no|down	yes|down	yes|down	yes|up	no|down
Nitab4.5_0003373g0060	no|up	no|up	no|up	no|down	yes|up	no|down
Nitab4.5_0000092g0310	yes|up	yes|up	no|up	no|down	yes|up	yes|up
Nitab4.5_0002415g0060	yes|up	no|down	no|up	yes|up	no|up	no|up
Nitab4.5_0008290g0040	no|up	yes|up	no|up	no|up	no|up	no|up
Nitab4.5_0001233g0010	yes|up	no|up	no|down	no|up	no|up	yes|up
Nitab4.5_0009210g0030	no|down	yes|down	yes|down	yes|down	yes|up	no|down
Nitab4.5_0001948g0040	no|up	no|up	no|down	no|down	yes|up	no|down
Nitab4.5_0000337g0090	no|down	no|down	yes|up	no|up	yes|down	yes|down
Nitab4.5_0004096g0020	yes|down	yes|down	no|up	no|up	yes|down	no|down
Nitab4.5_0008166g0030	yes|down	no|down	no|up	no|down	yes|down	no|down
Nitab4.5_0000102g0440	no|up	yes|up	no|down	no|down	no|up	yes|up
Nitab4.5_0001161g0030	yes|down	no|down	no|up	no|up	yes|down	no|down
Nitab4.5_0001614g0070	yes|up	no|up	no|down	no|up	yes|up	no|up
Nitab4.5_0001590g0030	yes|up	no|up	no|down	no|up	yes|up	no|up
Nitab4.5_0005596g0090	no|up	yes|up	no|up	no|up	no|up	yes|up
Nitab4.5_0002388g0010	yes|down	no|down	no|up	no|down	yes|down	no|down
Nitab4.5_0012961g0020	yes|up	no|up	no|down	yes|up	yes|up	yes|up
Nitab4.5_0000068g0130	yes|down	no|down	no|down	no|up	yes|down	no|down
Nitab4.5_0002874g0070	no|up	yes|up	no|down	no|down	no|up	yes|up
Nitab4.5_0000355g0280	yes|up	no|up	no|down	no|down	yes|up	no|up
Nitab4.5_0004019g0040	yes|down	no|down	no|up	no|up	yes|down	no|down
Nitab4.5_0004720g0040	no|no test	yes|down	no|down	no|no test	no|no test	no|no test
Nitab4.5_0000383g0140	no|down	no|down	no|up	no|up	yes|down	no|down
Nitab4.5_0004987g0080	no|down	no|down	no|up	no|down	no|down	yes|down
Nitab4.5_0000583g0210	no|up	no|down	no|down	no|down	yes|up	no|down
Nitab4.5_0004218g0020	no|up	no|up	no|up	no|down	yes|up	no|up
Nitab4.5_0010523g0020	no|up	no|down	no|down	no|down	yes|up	no|down
Nitab4.5_0002059g0020	no|down	no|up	no|down	yes|down	yes|up	no|down
Nitab4.5_0000458g0060	yes|down	no|down	no|down	no|up	yes|down	no|down
Nitab4.5_0000032g0390	no|up	no|up	no|down	no|down	yes|up	no|up
Nitab4.5_0001348g0090	yes|up	no|up	no|down	no|down	yes|up	no|up
Nitab4.5_0000510g0090	no|up	no|up	no|up	no|down	yes|up	yes|up
Nitab4.5_0006318g0030	yes|down	no|down	no|up	no|up	yes|down	no|down
Nitab4.5_0004361g0030	yes|down	no|up	no|up	no|up	yes|down	no|down
Nitab4.5_0002944g0110	yes|up	no|down	no|down	no|up	no|up	no|up
Nitab4.5_0000483g0280	yes|down	no|down	no|down	no|down	no|down	no|down
Nitab4.5_0000101g0240	no|up	no|up	no|up	no|up	yes|up	no|up
Nitab4.5_0005579g0030	yes|down	no|down	no|down	no|down	no|down	no|down
Nitab4.5_0004166g0060	yes|up	no|up	no|down	no|down	yes|up	no|up
Nitab4.5_0001437g0010	no|up	no|up	no|down	no|down	yes|up	no|down
Nitab4.5_0000250g0030	yes|up	yes|down	no|down	no|up	no|up	yes|up
Nitab4.5_0003950g0020	no|up	no|up	no|down	no|down	yes|up	no|up
Nitab4.5_0001127g0100	no|up	yes|up	yes|up	no|up	no|up	no|up
Nitab4.5_0029266g0010	yes|down	no|down	no|up	no|up	yes|down	no|down
Nitab4.5_0000136g0210	no|down	no|down	no|up	no|up	yes|down	no|down
Nitab4.5_0004430g0020	yes|down	no|down	no|down	no|down	yes|down	no|down
Nitab4.5_0000223g0250	no|down	no|down	no|up	no|up	yes|down	no|down
Nitab4.5_0003506g0020	no|down	no|down	no|up	no|up	yes|down	no|down
Nitab4.5_0000241g0040	yes|down	no|up	no|up	no|up	yes|down	no|down
Nitab4.5_0006837g0030	no|down	no|down	no|up	no|up	yes|down	no|up
Nitab4.5_0007488g0040	yes|up	yes|up	no|up	no|up	yes|up	yes|up
Nitab4.5_0003076g0070	yes|up	yes|up	no|up	no|down	yes|up	yes|up
Nitab4.5_0000207g0380	no|down	yes|down	no|down	yes|up	yes|down	no|down
Nitab4.5_0008567g0030	no|down	no|down	no|up	no|up	yes|down	no|down
Nitab4.5_0001418g0050	no|down	yes|down	no|down	no|up	yes|down	no|down
Nitab4.5_0000119g0210	yes|down	no|down	no|up	no|up	yes|down	no|down
Nitab4.5_0003098g0020	yes|up	yes|up	no|down	no|down	yes|up	yes|up
Nitab4.5_0003241g0040	yes|down	yes|down	no|down	no|down	no|down	yes|down
Nitab4.5_0028873g0010	yes|down	no|down	no|down	no|up	yes|down	no|down
Nitab4.5_0000106g0430	yes|up	yes|up	no|down	no|down	yes|up	no|up
Nitab4.5_0004002g0020	no|down	no|down	no|up	no|up	yes|down	no|down
Nitab4.5_0006689g0030	yes|down	no|down	no|down	no|down	yes|down	no|down
Nitab4.5_0002717g0050	yes|up	no|up	no|down	no|down	yes|up	no|up
Nitab4.5_0000227g0180	yes|down	no|down	no|up	no|up	yes|down	no|down
Nitab4.5_0006999g0030	no|up	no|up	no|down	no|down	yes|up	no|up
Nitab4.5_0009914g0010	yes|down	no|up	no|up	no|down	no|down	no|down
Nitab4.5_0005445g0040	yes|up	no|down	no|down	no|down	yes|up	no|up
Nitab4.5_0002527g0020	yes|down	yes|down	no|down	no|down	no|down	yes|down
Nitab4.5_0002347g0080	yes|down	yes|down	no|down	no|up	yes|down	no|down
Nitab4.5_0005743g0030	yes|up	no|down	no|down	no|up	yes|up	no|up
Nitab4.5_0000415g0070	yes|up	no|up	no|up	no|down	yes|up	no|up
Nitab4.5_0004468g0010	no|down	no|up	yes|up	no|up	no|down	no|down
Nitab4.5_0003600g0040	yes|up	no|up	no|up	no|up	no|up	yes|up
Nitab4.5_0003202g0040	no|up	no|up	no|down	no|down	yes|up	no|down
Nitab4.5_0007721g0030	no|down	no|down	no|up	no|up	yes|down	no|down
Nitab4.5_0002450g0070	yes|up	no|up	no|down	no|down	yes|up	no|up
Nitab4.5_0007369g0010	yes|up	no|up	no|down	no|up	yes|up	no|up
Nitab4.5_0001465g0060	no|down	no|down	no|down	no|up	yes|down	no|down
Nitab4.5_0001122g0030	yes|down	no|down	no|down	no|down	no|down	no|down
Nitab4.5_0002287g0040	yes|up	no|down	no|down	no|down	no|up	no|up
Nitab4.5_0010709g0010	no|down	no|down	no|up	yes|up	yes|down	no|down
Nitab4.5_0015343g0010	yes|up	no|up	no|down	no|down	yes|up	no|up
Nitab4.5_0007395g0020	yes|down	no|down	no|up	no|up	yes|down	no|down
Nitab4.5_0008009g0010	yes|up	no|up	no|down	no|down	yes|up	no|up
Nitab4.5_0000631g0140	no|up	no|up	no|down	no|down	yes|up	no|up
Nitab4.5_0000403g0130	no|down	no|down	no|down	no|up	yes|down	no|up
Nitab4.5_0011193g0010	yes|down	no|up	no|up	no|up	yes|down	no|up
Nitab4.5_0007026g0010	yes|down	no|down	no|down	no|down	no|down	no|down
Nitab4.5_0013007g0030	yes|up	no|up	no|down	no|down	yes|up	no|up
Nitab4.5_0006892g0010	no|up	no|up	no|down	no|up	no|up	yes|up
Nitab4.5_0000457g0160	no|down	no|down	no|up	no|up	yes|down	no|down
Nitab4.5_0000610g0070	yes|up	no|up	no|down	no|down	yes|up	no|up
Nitab4.5_0007760g0010	yes|down	no|down	no|up	no|up	yes|down	no|down
Nitab4.5_0004644g0030	yes|down	no|down	no|down	no|down	no|down	no|down
Nitab4.5_0000528g0100	no|up	no|up	no|down	no|down	yes|up	no|up
Nitab4.5_0009058g0010	yes|up	yes|up	no|up	no|down	yes|up	yes|up
Nitab4.5_0002345g0030	yes|up	no|down	no|down	no|up	no|up	no|up
Nitab4.5_0002185g0070	yes|down	no|down	no|up	no|up	yes|down	no|down
Nitab4.5_0006097g0010	no|down	yes|up	no|up	no|down	no|up	no|down
Nitab4.5_0005050g0050	no|up	yes|up	no|up	no|down	yes|up	no|up
Nitab4.5_0008153g0010	no|up	no|down	no|up	yes|up	yes|down	no|up
Nitab4.5_0001458g0060	yes|up	yes|up	no|down	yes|down	yes|up	no|up
Nitab4.5_0000715g0120	yes|down	yes|down	no|down	no|down	no|down	yes|down
Nitab4.5_0003656g0060	yes|down	no|down	no|down	no|down	yes|down	no|down
Nitab4.5_0003497g0030	yes|up	no|up	no|down	no|down	yes|up	no|up
Nitab4.5_0000007g0190	yes|down	yes|down	no|down	no|down	no|down	no|down
Nitab4.5_0005730g0020	no|up	no|up	no|down	no|down	yes|up	no|up
Nitab4.5_0005793g0050	yes|down	no|down	no|up	no|up	yes|down	no|down
Nitab4.5_0006783g0060	no|down	yes|down	no|down	no|up	no|down	no|down
Nitab4.5_0002839g0010	yes|up	no|up	no|down	no|down	yes|up	no|up
Nitab4.5_0001571g0040	yes|down	no|down	no|down	no|down	no|down	no|down
Nitab4.5_0002112g0170	no|down	yes|down	no|down	no|up	yes|down	no|down
Nitab4.5_0001615g0070	yes|down	no|up	no|up	no|down	yes|down	no|down
Nitab4.5_0010950g0010	no|up	no|up	no|down	no|down	yes|up	no|up
Nitab4.5_0003280g0070	yes|down	no|down	no|up	no|down	yes|down	yes|down
Nitab4.5_0000283g0380	yes|up	no|up	no|up	no|up	no|up	no|up
Nitab4.5_0001751g0130	no|up	yes|down	no|down	no|down	no|up	no|down
Nitab4.5_0005056g0070	yes|down	no|down	no|down	no|down	yes|down	no|down
Nitab4.5_0008368g0010	no|up	yes|up	no|up	yes|down	yes|up	no|down
Nitab4.5_0000602g0040	yes|down	no|down	no|up	no|down	yes|down	no|down
Nitab4.5_0006012g0040	yes|down	no|up	no|up	no|up	yes|down	no|down
Nitab4.5_0017241g0010	yes|up	yes|up	no|up	no|down	yes|up	yes|up
Nitab4.5_0000005g0040	no|down	no|down	no|up	no|up	yes|down	no|down
Nitab4.5_0005537g0040	yes|down	no|down	no|up	no|down	yes|down	yes|down
Nitab4.5_0007321g0030	yes|up	yes|up	no|up	no|down	yes|up	yes|up
Nitab4.5_0000246g0250	yes|up	no|up	no|down	no|down	yes|up	no|up
Nitab4.5_0001086g0030	yes|down	yes|down	no|down	no|up	yes|down	yes|down
Nitab4.5_0002405g0070	no|down	yes|down	no|up	no|up	no|down	yes|down
Nitab4.5_0006210g0020	no|up	no|up	no|up	no|up	no|up	yes|up
Nitab4.5_0003305g0010	yes|up	no|up	no|down	no|up	yes|up	no|up
Nitab4.5_0001618g0240	yes|down	no|down	no|up	no|up	yes|down	no|down
Nitab4.5_0005851g0030	yes|down	no|down	no|up	no|up	yes|down	no|down
Nitab4.5_0001331g0050	no|down	no|down	no|down	no|down	no|up	yes|down
Nitab4.5_0004433g0060	yes|down	no|down	no|up	no|down	yes|down	no|down
Nitab4.5_0002008g0050	yes|up	no|up	no|down	no|up	yes|up	yes|up
Nitab4.5_0002654g0030	no|down	yes|up	yes|up	yes|up	yes|down	no|down
Nitab4.5_0019070g0010	yes|up	no|up	no|down	no|down	yes|up	no|up
Nitab4.5_0004850g0010	yes|down	no|down	no|down	no|down	yes|down	yes|down
Nitab4.5_0000183g0080	no|down	yes|down	no|down	no|down	no|up	no|down
Nitab4.5_0000596g0050	yes|down	no|down	no|up	no|up	yes|down	no|down
Nitab4.5_0009671g0040	no|up	yes|up	no|up	no|down	no|up	yes|up
Nitab4.5_0000037g0280	no|up	yes|up	no|up	no|down	yes|up	yes|up
Nitab4.5_0002002g0140	yes|down	no|down	no|up	no|up	yes|down	no|down
Nitab4.5_0000555g0110	yes|down	no|down	no|down	no|down	no|down	no|down
Nitab4.5_0009528g0020	yes|up	no|up	no|up	no|up	no|up	no|up
Nitab4.5_0000976g0290	yes|down	yes|down	no|down	no|up	yes|down	yes|down
Nitab4.5_0000673g0140	yes|down	no|down	no|up	no|down	no|down	no|down
Nitab4.5_0003077g0060	yes|down	no|down	no|up	no|down	yes|down	yes|down
Nitab4.5_0000922g0070	no|down	no|down	no|down	no|up	yes|down	no|down
Nitab4.5_0002741g0060	no|up	no|up	no|up	no|down	yes|up	no|up
Nitab4.5_0003390g0010	no|down	yes|down	no|down	no|down	no|down	no|down
Nitab4.5_0002787g0030	no|down	no|down	no|down	no|up	yes|down	no|down
Nitab4.5_0010487g0010	no|down	no|down	no|up	no|up	yes|down	no|down
Nitab4.5_0000082g0260	yes|down	no|down	no|down	no|down	yes|down	no|down
Nitab4.5_0006346g0010	no|down	no|down	no|down	no|up	yes|down	no|down
Nitab4.5_0002028g0010	no|up	no|up	no|down	no|down	yes|up	no|up
Nitab4.5_0000288g0060	yes|up	no|up	no|up	no|up	no|up	no|up
Nitab4.5_0000980g0220	yes|down	no|down	no|down	yes|down	no|down	yes|down
Nitab4.5_0000132g0290	no|up	no|up	no|down	no|down	yes|up	no|up
Nitab4.5_0000033g0290	no|up	no|up	no|down	no|down	yes|up	no|down
Nitab4.5_0009512g0050	no|down	no|up	no|up	no|up	yes|down	no|up
Nitab4.5_0000787g0190	yes|up	no|up	no|up	no|up	no|up	no|up
Nitab4.5_0012833g0010	no|up	no|down	no|down	no|down	yes|up	no|down
Nitab4.5_0006358g0040	no|up	no|up	no|down	no|down	yes|up	no|up
Nitab4.5_0008717g0020	no|down	no|down	no|down	no|up	yes|down	no|down
Nitab4.5_0003382g0040	no|down	no|down	no|up	no|up	yes|down	no|up
Nitab4.5_0008816g0020	no|down	no|up	no|up	no|up	yes|down	no|up
Nitab4.5_0000737g0060	yes|up	no|up	no|down	no|down	yes|up	no|up
Nitab4.5_0002820g0010	no|down	no|down	no|up	no|up	yes|down	no|down
Nitab4.5_0000534g0060	yes|up	no|up	no|up	no|up	no|up	no|up
Nitab4.5_0006326g0090	no|up	no|up	no|down	no|down	yes|up	no|up
Nitab4.5_0008594g0010	no|down	no|up	no|down	yes|down	no|up	no|up
Nitab4.5_0000326g0390	no|down	yes|down	no|down	no|down	no|up	yes|down
Nitab4.5_0004644g0020	yes|down	no|down	no|up	no|up	yes|down	no|down
Nitab4.5_0001477g0190	yes|down	no|up	no|down	yes|down	no|up	no|down
Nitab4.5_0002439g0120	yes|up	no|up	yes|down	no|down	yes|up	yes|up
Nitab4.5_0002783g0040	yes|down	yes|down	no|down	no|down	yes|down	yes|down
Nitab4.5_0000291g0050	yes|up	no|up	no|down	no|down	yes|up	no|up
Nitab4.5_0000026g0340	no|up	no|up	no|down	no|down	yes|up	no|down
Nitab4.5_0006998g0040	yes|down	no|up	no|up	no|up	yes|down	no|down
Nitab4.5_0000826g0200	no|up	no|up	no|down	no|down	yes|up	no|down
Nitab4.5_0000705g0180	no|down	yes|down	no|down	no|down	no|up	no|down
Nitab4.5_0005442g0010	no|up	no|up	no|down	no|down	yes|up	no|down
Nitab4.5_0004160g0030	no|down	yes|down	no|down	no|up	no|down	no|down
Nitab4.5_0007068g0040	yes|down	yes|down	no|down	no|up	yes|down	no|down
Nitab4.5_0008193g0030	no|down	yes|up	no|down	no|down	no|up	yes|up
Nitab4.5_0000297g0180	no|up	no|up	no|down	no|down	yes|up	no|up
Nitab4.5_0001067g0050	yes|down	yes|down	no|down	no|up	yes|down	yes|down
Nitab4.5_0004243g0010	yes|up	no|up	no|down	no|down	yes|up	no|up
Nitab4.5_0005975g0010	yes|down	yes|down	no|down	no|up	yes|down	yes|down
Nitab4.5_0000107g0130	yes|up	yes|up	no|down	yes|down	yes|up	yes|up
Nitab4.5_0006914g0020	yes|down	no|down	no|up	no|up	yes|down	no|down
Nitab4.5_0001541g0040	yes|up	no|down	no|down	no|up	no|up	no|up
Nitab4.5_0000186g0070	no|down	yes|down	no|down	no|up	no|down	no|down
Nitab4.5_0002700g0150	yes|up	no|up	no|down	no|down	yes|up	no|up
Nitab4.5_0004895g0100	no|down	yes|down	no|down	no|up	no|down	no|down
Nitab4.5_0006018g0120	no|up	no|up	no|down	no|down	yes|up	no|up
Nitab4.5_0000769g0150	yes|down	no|down	no|up	no|down	no|down	no|down
Nitab4.5_0001703g0060	no|down	no|down	no|down	no|up	yes|down	no|up
Nitab4.5_0001028g0190	yes|down	yes|down	no|up	no|down	yes|down	yes|down
Nitab4.5_0007005g0020	yes|down	no|down	no|up	no|up	yes|down	no|down
Nitab4.5_0000321g0130	yes|up	no|up	no|down	no|down	yes|up	no|up
Nitab4.5_0025339g0010	yes|down	yes|down	no|down	no|down	yes|down	yes|down
Nitab4.5_0002007g0070	no|down	no|down	no|up	no|up	yes|down	no|down
Nitab4.5_0000073g0420	no|down	no|up	no|up	no|up	yes|down	no|up
Nitab4.5_0000255g0190	yes|down	no|down	no|down	no|down	no|down	no|down
Nitab4.5_0008429g0010	yes|up	no|up	no|up	no|up	no|up	no|up
Nitab4.5_0000555g0100	yes|down	no|down	no|down	no|up	yes|down	no|down
Nitab4.5_0003967g0020	no|down	yes|down	no|down	yes|up	yes|down	no|down
Nitab4.5_0002150g0080	yes|down	no|down	no|down	no|down	no|down	no|down
Nitab4.5_0000132g0060	yes|down	yes|down	no|up	no|up	yes|down	yes|down
Nitab4.5_0000302g0040	yes|down	yes|down	no|down	no|up	yes|down	no|down
Nitab4.5_0010123g0020	no|up	yes|up	yes|up	no|down	yes|up	no|down
Nitab4.5_0007384g0040	no|down	yes|down	yes|down	yes|down	yes|up	yes|down
Nitab4.5_0005710g0020	yes|down	no|down	no|down	no|down	yes|down	no|down
Nitab4.5_0013140g0010	yes|up	no|down	no|down	no|up	yes|up	no|up
Nitab4.5_0002225g0080	yes|up	no|up	no|up	no|down	yes|up	no|up
Nitab4.5_0011320g0030	yes|up	yes|up	no|down	no|up	yes|up	yes|up
Nitab4.5_0006885g0020	yes|up	no|up	no|up	no|down	yes|up	no|up
Nitab4.5_0000036g0490	yes|down	no|down	no|up	no|up	yes|down	no|down
Nitab4.5_0000090g0360	yes|down	no|down	no|up	no|down	yes|down	no|down
Nitab4.5_0002845g0040	yes|up	no|up	no|down	no|down	yes|up	no|up
Nitab4.5_0001969g0030	no|down	no|down	no|up	no|up	yes|down	no|down
Nitab4.5_0000341g0050	yes|up	no|up	no|down	no|up	yes|up	no|up
Nitab4.5_0007554g0010	yes|up	no|up	no|down	no|up	no|up	no|up
Nitab4.5_0001695g0010	no|down	no|down	no|down	no|up	yes|down	no|down
Nitab4.5_0002649g0020	yes|up	no|down	no|down	no|up	no|up	no|up
Nitab4.5_0001204g0100	yes|up	no|up	no|down	no|up	yes|up	no|up
Nitab4.5_0002492g0060	no|up	no|up	no|up	no|down	yes|up	no|up
Nitab4.5_0000308g0070	yes|down	no|down	no|down	no|down	yes|down	no|down
Nitab4.5_0001697g0070	no|up	yes|up	no|down	yes|down	yes|up	no|up
Nitab4.5_0008990g0020	yes|down	yes|down	no|up	no|up	yes|down	yes|down
Nitab4.5_0000888g0070	no|down	no|up	no|up	no|up	yes|down	no|up
Nitab4.5_0000259g0300	yes|up	no|up	no|up	no|up	yes|up	no|up
Nitab4.5_0010526g0010	no|down	yes|down	no|down	no|down	no|down	yes|down
Nitab4.5_0012667g0020	no|down	yes|down	no|down	yes|up	yes|down	no|down
Nitab4.5_0000375g0210	yes|down	no|up	no|up	no|up	yes|down	no|up
Nitab4.5_0000505g0110	no|down	no|down	no|up	no|down	no|down	yes|down
Nitab4.5_0006009g0020	no|up	yes|up	yes|up	no|up	no|up	no|up
Nitab4.5_0001925g0250	no|up	no|up	no|down	no|up	yes|up	yes|up
Nitab4.5_0005501g0030	yes|up	no|down	no|down	no|up	yes|up	no|up
Nitab4.5_0000286g0060	no|up	no|down	no|up	no|down	no|up	yes|down
Nitab4.5_0008136g0010	yes|up	yes|up	no|up	no|down	yes|up	yes|up
Nitab4.5_0005528g0080	no|up	no|up	no|down	no|down	yes|up	no|up
Nitab4.5_0015138g0010	no|down	no|down	yes|down	no|down	no|up	no|down
Nitab4.5_0000463g0100	yes|up	no|up	no|down	no|up	yes|up	no|up
Nitab4.5_0026625g0010	no|up	no|up	no|down	no|down	yes|up	no|up
Nitab4.5_0002358g0050	yes|down	no|down	no|up	no|down	no|down	no|down
Nitab4.5_0001856g0040	no|down	no|down	no|up	no|up	yes|down	no|down
Nitab4.5_0000175g0420	yes|down	no|down	no|down	no|down	no|down	no|down
Nitab4.5_0000515g0030	no|up	no|up	no|down	no|down	yes|up	no|down
Nitab4.5_0000638g0170	no|up	no|up	no|down	no|down	yes|up	no|up
Nitab4.5_0001226g0080	yes|down	yes|down	no|down	no|down	yes|down	yes|down
Nitab4.5_0000396g0120	yes|down	no|down	no|up	no|up	yes|down	no|down
Nitab4.5_0003037g0050	no|down	no|down	no|up	no|up	yes|down	no|down
Nitab4.5_0000267g0110	yes|up	yes|up	no|up	no|down	yes|up	no|up
Nitab4.5_0002478g0060	yes|down	no|down	no|down	no|down	no|down	no|down
Nitab4.5_0001097g0040	yes|up	no|up	no|down	no|up	yes|up	no|up
Nitab4.5_0001187g0030	yes|down	no|down	no|up	no|up	yes|down	no|down
Nitab4.5_0001538g0100	no|up	yes|down	no|down	no|down	no|up	no|down
Nitab4.5_0003691g0030	no|up	no|down	yes|down	no|down	no|up	no|up
Nitab4.5_0000034g0240	yes|down	no|down	no|up	no|up	yes|down	no|down
Nitab4.5_0003434g0100	yes|down	no|up	no|up	no|down	no|down	no|down
Nitab4.5_0022020g0010	no|down	no|down	no|up	no|up	yes|down	no|down
Nitab4.5_0007158g0010	yes|up	yes|up	no|up	no|down	yes|up	no|up
Nitab4.5_0014018g0010	no|down	yes|up	no|up	no|down	no|up	no|up
Nitab4.5_0003360g0060	yes|up	no|up	no|down	no|up	no|up	no|up
Nitab4.5_0000570g0110	no|up	yes|up	no|down	no|down	yes|up	no|up
Nitab4.5_0007546g0030	no|up	yes|down	no|down	no|down	no|up	no|down
Nitab4.5_0003662g0010	yes|up	no|up	no|down	no|down	yes|up	no|up
Nitab4.5_0000229g0090	yes|up	yes|up	no|down	yes|down	yes|up	no|up
Nitab4.5_0002854g0110	no|up	no|up	no|down	no|down	yes|up	no|up
Nitab4.5_0000806g0070	no|down	yes|down	no|down	no|up	no|down	no|down
Nitab4.5_0000303g0230	no|down	no|down	no|down	no|up	yes|down	no|down
Nitab4.5_0008240g0010	yes|down	yes|down	no|down	no|down	yes|down	yes|down
Nitab4.5_0000021g0200	no|up	no|up	no|down	no|down	yes|up	no|up
Nitab4.5_0005310g0020	no|up	no|up	no|down	no|down	yes|up	no|up
Nitab4.5_0007769g0020	no|up	no|up	no|up	no|down	yes|up	no|down
Nitab4.5_0011586g0010	no|up	no|down	yes|down	no|down	yes|up	no|down
Nitab4.5_0000349g0170	no|up	no|up	no|down	no|down	yes|up	no|up
Nitab4.5_0005390g0060	yes|up	yes|up	no|up	no|down	yes|up	no|up
Nitab4.5_0012925g0020	yes|down	no|down	no|up	no|up	yes|down	no|down
Nitab4.5_0000625g0080	no|up	yes|up	no|up	no|down	yes|up	no|up
Nitab4.5_0003378g0080	no|down	yes|down	no|down	no|up	no|down	no|down
Nitab4.5_0011425g0030	no|up	no|up	no|down	no|down	yes|up	no|up
Nitab4.5_0002458g0040	yes|up	no|up	no|up	no|up	no|up	no|up
Nitab4.5_0004183g0010	yes|down	no|down	no|up	no|up	yes|down	no|down
Nitab4.5_0010062g0010	yes|up	no|down	no|down	no|down	yes|up	no|up
Nitab4.5_0000240g0120	yes|down	no|down	no|up	no|up	yes|down	no|down
Nitab4.5_0000425g0220	yes|down	no|down	no|down	no|down	yes|down	no|down
Nitab4.5_0000101g0050	yes|down	no|up	no|up	no|down	yes|down	no|down
Nitab4.5_0004606g0030	yes|up	no|up	no|down	no|down	yes|up	no|up
Nitab4.5_0007069g0030	yes|up	yes|up	no|down	no|down	yes|up	no|up
Nitab4.5_0015422g0010	no|up	no|down	yes|down	yes|down	yes|up	no|down
Nitab4.5_0001951g0090	yes|up	no|up	no|down	no|down	yes|up	no|up
Nitab4.5_0003432g0060	no|down	no|down	no|up	no|down	no|down	yes|down
Nitab4.5_0000630g0090	yes|up	no|up	no|down	no|up	no|up	no|up
Nitab4.5_0001331g0160	no|down	no|down	no|up	no|up	yes|down	no|down
Nitab4.5_0000795g0050	no|down	yes|down	no|down	no|up	no|down	no|down
Nitab4.5_0005229g0040	yes|down	yes|down	no|up	no|up	yes|down	no|down
Nitab4.5_0000812g0090	no|up	no|up	no|down	no|down	yes|up	no|up
Nitab4.5_0000559g0080	yes|down	no|up	no|up	no|up	yes|down	no|down
Nitab4.5_0007255g0040	no|up	yes|up	no|up	no|down	yes|up	no|up
Nitab4.5_0003018g0120	no|down	no|down	no|up	no|up	yes|down	no|down
Nitab4.5_0000303g0130	yes|down	no|down	no|up	no|up	yes|down	no|down
Nitab4.5_0000483g0070	yes|down	no|down	no|up	no|up	yes|down	no|down
Nitab4.5_0000326g0190	no|down	yes|down	no|down	no|down	no|down	yes|down
Nitab4.5_0000787g0200	no|down	yes|down	no|up	yes|up	yes|down	no|down
Nitab4.5_0007485g0040	yes|down	no|down	no|up	no|up	yes|down	no|down
Nitab4.5_0011416g0010	no|down	yes|down	no|down	no|up	no|down	no|down
Nitab4.5_0012887g0010	yes|up	no|up	no|down	no|down	yes|up	no|up
Nitab4.5_0010521g0010	yes|up	no|down	no|down	no|up	no|up	no|down
Nitab4.5_0001372g0070	yes|down	no|down	no|up	no|up	yes|down	no|down
Nitab4.5_0000258g0120	yes|up	no|up	no|down	no|up	yes|up	no|up
Nitab4.5_0000304g0160	no|down	no|up	no|up	no|up	yes|down	no|up
Nitab4.5_0000115g0330	no|up	no|up	no|down	no|down	yes|up	no|up
Nitab4.5_0003930g0050	yes|down	no|down	no|down	no|down	yes|down	no|down
Nitab4.5_0000233g0300	no|up	yes|up	no|up	no|up	no|up	no|up
Nitab4.5_0004241g0010	no|down	no|down	no|up	no|up	yes|down	no|down
Nitab4.5_0012384g0010	no|up	yes|down	no|down	no|up	no|down	no|down
Nitab4.5_0000336g0020	yes|up	no|up	no|down	no|down	yes|up	no|up
Nitab4.5_0010949g0020	no|up	no|up	no|down	yes|down	yes|up	no|down
Nitab4.5_0000007g0050	yes|up	no|up	no|up	no|down	yes|up	no|up
Nitab4.5_0000216g0330	yes|down	no|down	no|up	no|up	yes|down	no|down
Nitab4.5_0005800g0010	yes|down	no|up	no|up	no|down	no|down	no|up
Nitab4.5_0002980g0050	yes|down	yes|down	no|up	no|up	yes|down	no|down
Nitab4.5_0002503g0020	yes|down	yes|down	no|down	no|down	yes|down	yes|down
Nitab4.5_0000072g0020	no|down	yes|down	yes|down	no|up	yes|down	no|down
Nitab4.5_0001718g0020	yes|up	no|up	no|down	no|up	yes|up	no|up
Nitab4.5_0000116g0320	yes|down	no|up	no|up	no|up	yes|down	no|down
Nitab4.5_0008228g0010	no|down	no|down	no|up	no|up	yes|down	yes|down
Nitab4.5_0000178g0300	yes|up	no|up	no|down	no|up	yes|up	no|up
Nitab4.5_0000033g0350	yes|up	no|up	no|down	no|down	yes|up	no|up
Nitab4.5_0001476g0100	yes|up	no|up	yes|down	no|down	yes|up	yes|up
Nitab4.5_0000020g0240	yes|down	no|up	no|up	no|down	no|down	no|down
Nitab4.5_0000671g0050	yes|up	no|up	no|down	no|down	yes|up	no|up
Nitab4.5_0006077g0020	no|up	yes|up	no|down	no|up	no|up	yes|up
Nitab4.5_0001287g0140	yes|up	no|up	no|up	no|up	yes|up	yes|up
Nitab4.5_0011677g0020	yes|down	no|down	no|up	no|up	yes|down	no|down
Nitab4.5_0010392g0010	yes|up	yes|up	no|down	no|down	yes|up	no|up
Nitab4.5_0001143g0020	no|up	yes|up	no|up	yes|up	no|down	yes|up
Nitab4.5_0000199g0050	yes|up	yes|up	no|down	no|down	yes|up	yes|up
Nitab4.5_0007384g0050	no|up	no|down	no|down	no|down	yes|up	no|down
Nitab4.5_0007628g0010	yes|down	no|down	no|down	no|down	no|down	no|down
Nitab4.5_0005761g0060	yes|up	no|up	no|up	no|up	no|up	no|up
Nitab4.5_0000673g0080	yes|down	no|down	no|up	no|down	no|down	no|down
Nitab4.5_0000028g0380	yes|up	yes|up	no|up	no|up	yes|up	yes|up
Nitab4.5_0000258g0190	yes|down	no|down	no|up	no|down	no|down	no|down
Nitab4.5_0003519g0030	yes|up	no|up	no|up	no|down	yes|up	no|up
Nitab4.5_0001740g0010	no|down	yes|down	no|down	no|down	no|up	yes|down
Nitab4.5_0000188g0350	yes|down	no|down	yes|up	no|up	yes|down	yes|down
Nitab4.5_0011801g0020	yes|up	no|up	no|up	no|up	no|up	no|up
Nitab4.5_0000200g0060	yes|up	no|up	no|down	no|up	yes|up	no|up
Nitab4.5_0002723g0030	no|up	no|up	no|down	no|down	yes|up	no|up
Nitab4.5_0019126g0020	yes|down	yes|down	yes|down	yes|down	no|down	no|down
Nitab4.5_0002771g0040	yes|up	no|up	no|down	no|down	yes|up	no|down
Nitab4.5_0000307g0080	yes|up	no|down	no|up	no|up	no|up	no|up
Nitab4.5_0005611g0050	yes|up	no|up	no|up	no|up	no|up	no|up
Nitab4.5_0000378g0140	no|down	no|down	no|up	no|up	no|down	yes|down
Nitab4.5_0000238g0090	yes|up	no|up	no|down	no|up	yes|up	no|up
Nitab4.5_0000866g0070	no|up	no|up	no|down	no|down	yes|up	no|up
Nitab4.5_0000222g0320	yes|down	no|down	no|up	no|up	yes|down	no|down
Nitab4.5_0003020g0010	yes|up	no|up	no|down	no|down	yes|up	no|up
Nitab4.5_0006635g0020	no|down	no|up	no|up	no|up	yes|down	no|down
Nitab4.5_0007066g0010	no|up	no|down	yes|up	no|up	no|up	no|down
Nitab4.5_0009579g0010	no|up	no|up	no|down	no|down	yes|up	no|up
Nitab4.5_0012518g0020	yes|down	no|down	no|up	no|down	yes|down	no|down
Nitab4.5_0001210g0030	yes|up	no|up	no|down	no|down	yes|up	yes|up
Nitab4.5_0000326g0040	no|down	yes|down	no|down	no|down	no|down	yes|down
Nitab4.5_0001304g0080	no|up	yes|down	no|down	no|up	no|down	no|down
Nitab4.5_0000456g0070	no|down	no|up	no|up	no|up	yes|down	no|up
Nitab4.5_0002879g0080	yes|down	no|down	no|down	no|down	no|down	no|down
Nitab4.5_0001288g0220	yes|up	no|up	no|up	no|up	no|up	no|up
Nitab4.5_0000564g0390	yes|up	no|up	no|up	no|up	yes|up	no|up
Nitab4.5_0001651g0090	no|up	yes|up	no|up	no|up	no|up	no|up
Nitab4.5_0015741g0010	yes|down	no|down	no|down	no|down	yes|down	no|down
Nitab4.5_0000911g0040	no|up	no|up	no|down	no|down	yes|up	no|up
Nitab4.5_0000642g0170	no|down	no|down	no|down	no|up	yes|down	no|down
Nitab4.5_0009492g0020	yes|up	no|up	no|down	no|down	yes|up	no|up
Nitab4.5_0001863g0210	no|down	no|up	no|up	no|up	yes|down	no|up
Nitab4.5_0000032g0100	no|up	no|down	no|down	no|down	yes|up	no|up
Nitab4.5_0001415g0020	yes|down	no|down	no|down	no|down	yes|down	no|down
Nitab4.5_0000470g0020	no|down	no|down	no|up	no|up	yes|down	no|down
Nitab4.5_0005247g0040	no|up	no|up	no|down	no|down	yes|up	no|down
Nitab4.5_0001242g0030	yes|down	no|down	no|up	no|up	yes|down	no|down
Nitab4.5_0001495g0070	no|up	yes|up	no|up	no|down	no|up	no|up
Nitab4.5_0003218g0100	no|up	no|up	no|down	no|down	yes|up	no|up
Nitab4.5_0000807g0070	yes|up	yes|up	no|up	no|down	yes|up	yes|up
Nitab4.5_0002323g0040	no|up	yes|up	no|up	no|up	no|up	yes|up
Nitab4.5_0005528g0110	yes|up	no|down	no|up	no|up	no|up	no|up
Nitab4.5_0002400g0030	no|up	no|up	no|down	no|down	yes|up	no|up
Nitab4.5_0005869g0030	yes|down	no|down	no|up	no|down	yes|down	yes|down
Nitab4.5_0000822g0020	no|up	no|up	no|down	no|down	yes|up	no|up
Nitab4.5_0010558g0020	yes|down	no|down	no|down	no|down	yes|down	no|down
Nitab4.5_0002315g0170	yes|down	no|down	no|up	no|down	yes|down	yes|down
Nitab4.5_0001512g0020	yes|up	no|up	no|up	no|down	yes|up	no|up
Nitab4.5_0003773g0030	no|up	no|up	no|up	no|down	yes|up	no|down
Nitab4.5_0000564g0020	yes|down	no|down	no|up	no|up	yes|down	no|down
Nitab4.5_0002369g0040	no|up	no|up	no|up	no|down	yes|up	no|up
Nitab4.5_0000747g0020	yes|up	no|up	no|down	no|down	yes|up	yes|up
Nitab4.5_0002679g0010	yes|up	no|down	no|down	no|up	no|up	no|up
Nitab4.5_0008614g0010	yes|down	no|up	no|down	no|down	no|down	no|down
Nitab4.5_0000880g0050	no|up	yes|up	yes|up	yes|down	yes|up	no|down
Nitab4.5_0003373g0040	yes|up	no|down	no|down	no|up	yes|up	no|up
Nitab4.5_0000092g0370	yes|up	no|down	no|down	no|up	no|up	no|down
Nitab4.5_0001832g0050	no|up	no|up	no|down	no|down	yes|up	no|up
Nitab4.5_0003913g0020	no|down	no|up	no|up	no|up	yes|down	no|down
Nitab4.5_0014138g0010	no|down	no|down	yes|down	no|down	no|up	no|up
Nitab4.5_0010842g0010	no|up	yes|up	no|up	no|down	yes|up	no|up
Nitab4.5_0000401g0220	no|down	yes|down	yes|down	yes|down	yes|up	yes|down
Nitab4.5_0004159g0050	no|down	no|down	no|up	no|up	yes|down	no|down
Nitab4.5_0000040g0650	yes|down	no|down	no|up	no|down	yes|down	no|down
Nitab4.5_0004548g0010	no|down	yes|up	yes|up	no|up	no|down	no|up
Nitab4.5_0009232g0010	yes|up	no|up	no|down	no|down	yes|up	no|up
Nitab4.5_0011584g0010	no|up	no|down	no|down	no|down	yes|up	no|down
Nitab4.5_0001580g0110	no|up	no|up	no|down	no|down	yes|up	no|down
Nitab4.5_0000083g0240	yes|up	no|up	no|down	no|down	yes|up	no|up
Nitab4.5_0000080g0030	yes|down	no|down	no|down	no|down	no|down	no|down
Nitab4.5_0002838g0040	yes|up	yes|up	no|down	no|down	yes|up	no|up
Nitab4.5_0000008g0860	yes|up	yes|down	no|down	no|up	no|up	no|down
Nitab4.5_0001907g0090	no|down	no|down	no|down	yes|up	yes|down	no|up
Nitab4.5_0001315g0010	no|down	yes|down	no|down	no|up	yes|down	no|down
Nitab4.5_0003658g0020	no|down	yes|down	no|up	no|up	yes|down	yes|down
Nitab4.5_0001918g0080	yes|down	yes|down	no|down	no|up	yes|down	yes|down
Nitab4.5_0004669g0050	no|up	yes|down	yes|down	no|down	no|up	no|up
Nitab4.5_0000122g0120	no|up	yes|up	no|up	no|up	no|up	no|up
Nitab4.5_0003626g0100	no|down	no|down	yes|down	yes|down	yes|up	no|down
Nitab4.5_0004783g0020	yes|up	no|up	no|down	no|down	yes|up	no|up
Nitab4.5_0002842g0120	no|up	no|up	no|down	no|down	yes|up	no|up
Nitab4.5_0000886g0060	yes|up	no|up	no|down	no|up	no|up	no|up
Nitab4.5_0008294g0020	no|down	yes|down	no|up	no|up	yes|down	no|down
Nitab4.5_0000959g0110	no|down	yes|down	yes|down	no|down	no|down	yes|down
Nitab4.5_0024230g0010	yes|up	no|up	no|up	no|down	yes|up	no|up
Nitab4.5_0002986g0060	no|down	yes|down	yes|down	yes|down	no|up	no|down
Nitab4.5_0005908g0080	yes|up	yes|up	no|down	no|up	yes|up	yes|up
Nitab4.5_0004088g0010	no|up	no|up	no|down	no|down	yes|up	no|up
Nitab4.5_0001590g0010	yes|up	no|up	no|down	no|down	yes|up	no|up
Nitab4.5_0000687g0020	yes|down	yes|down	no|down	no|down	yes|down	yes|down
Nitab4.5_0004024g0020	yes|up	yes|up	yes|down	no|no test	yes|up	yes|up
Nitab4.5_0000717g0010	no|down	no|down	no|up	no|down	no|down	yes|down
Nitab4.5_0001663g0090	no|down	yes|down	no|down	no|up	no|down	no|down
Nitab4.5_0001729g0010	yes|up	no|down	no|down	no|up	yes|up	no|up
Nitab4.5_0013021g0030	no|down	yes|down	no|down	no|down	no|down	no|down
Nitab4.5_0000234g0290	yes|up	yes|up	no|up	no|down	yes|up	no|up
Nitab4.5_0000321g0090	yes|down	no|down	no|down	no|down	no|down	no|down
Nitab4.5_0000268g0030	no|down	no|down	no|up	no|up	no|down	yes|down
Nitab4.5_0000231g0180	yes|up	no|up	no|down	no|up	yes|up	no|up
Nitab4.5_0000458g0080	yes|down	no|down	no|down	no|up	yes|down	no|down
Nitab4.5_0003985g0020	yes|up	no|up	no|down	no|down	yes|up	no|up
Nitab4.5_0010102g0020	yes|up	no|up	no|down	no|down	yes|up	no|up
Nitab4.5_0010151g0010	no|down	yes|up	yes|up	no|down	no|down	no|down
Nitab4.5_0000035g0280	yes|up	no|up	no|up	no|up	no|up	no|up
Nitab4.5_0005266g0020	yes|up	no|down	no|up	no|up	no|up	no|up
Nitab4.5_0006568g0010	yes|down	yes|down	no|down	no|up	yes|down	no|down
Nitab4.5_0008533g0020	yes|up	no|up	no|up	no|down	yes|up	no|up
Nitab4.5_0003841g0040	yes|up	no|up	no|down	no|down	yes|up	no|up
Nitab4.5_0000059g0090	no|up	yes|down	no|down	yes|up	no|down	no|up
Nitab4.5_0004166g0040	no|down	yes|down	no|down	no|up	no|down	no|down
Nitab4.5_0010473g0030	yes|up	no|up	no|down	no|down	yes|up	no|up
Nitab4.5_0000406g0050	yes|up	no|up	no|down	no|down	yes|up	no|up
Nitab4.5_0001574g0020	yes|down	no|up	no|up	no|down	no|down	no|up
Nitab4.5_0002054g0010	yes|down	no|up	no|up	no|down	no|down	no|down
Nitab4.5_0001291g0080	yes|up	no|down	no|down	no|up	no|up	yes|up
Nitab4.5_0001295g0230	no|up	yes|down	no|down	no|up	no|down	no|down
Nitab4.5_0011777g0010	yes|down	no|down	no|up	no|down	yes|down	no|down
Nitab4.5_0001380g0050	yes|up	yes|up	no|down	no|down	yes|up	yes|up
Nitab4.5_0001438g0020	yes|up	yes|up	no|up	no|up	no|up	yes|up
Nitab4.5_0010225g0020	yes|down	no|down	no|up	no|up	yes|down	no|down
Nitab4.5_0001657g0010	yes|down	no|down	no|up	no|up	yes|down	no|up
Nitab4.5_0001451g0030	yes|up	no|up	no|down	no|down	yes|up	no|up
Nitab4.5_0004601g0020	yes|down	yes|down	no|down	no|down	yes|down	no|down
Nitab4.5_0000753g0140	yes|up	no|down	no|up	no|up	no|up	no|up
Nitab4.5_0003121g0020	no|up	no|up	no|up	no|down	yes|up	no|up
Nitab4.5_0003076g0010	no|down	yes|up	yes|up	no|down	no|down	no|down
Nitab4.5_0003547g0010	yes|up	no|up	no|up	no|down	yes|up	no|up
Nitab4.5_0000035g0130	no|down	no|down	no|up	no|up	yes|down	no|down
Nitab4.5_0003058g0040	no|down	no|down	no|up	no|up	yes|down	yes|down
Nitab4.5_0001050g0010	yes|down	no|down	no|up	no|up	yes|down	no|down
Nitab4.5_0002772g0010	no|up	yes|up	no|up	no|down	yes|up	no|up
Nitab4.5_0003098g0040	yes|up	yes|up	no|up	no|down	yes|up	yes|up
Nitab4.5_0004482g0050	yes|down	yes|down	no|down	no|up	yes|down	no|down
Nitab4.5_0000566g0010	yes|down	yes|down	no|down	no|up	yes|down	no|down
Nitab4.5_0001153g0170	no|down	no|down	no|up	no|up	yes|down	no|down
Nitab4.5_0001991g0040	no|down	yes|down	no|down	no|up	no|down	yes|down
Nitab4.5_0001531g0050	no|up	yes|down	no|down	no|up	no|down	no|down
Nitab4.5_0000938g0090	no|down	no|down	no|up	no|up	yes|down	no|down
Nitab4.5_0002527g0040	yes|down	yes|down	no|down	no|down	yes|down	yes|down
Nitab4.5_0005814g0040	no|up	no|up	no|down	no|down	yes|up	no|up
Nitab4.5_0000614g0100	yes|up	no|up	yes|down	no|down	yes|up	yes|up
Nitab4.5_0003029g0020	yes|down	yes|down	no|up	no|up	yes|down	no|down
Nitab4.5_0000143g0390	no|down	no|up	no|up	yes|up	yes|down	no|up
Nitab4.5_0000704g0050	no|up	no|up	no|down	no|down	yes|up	no|up
Nitab4.5_0002963g0030	yes|up	no|up	no|down	no|down	yes|up	no|up
Nitab4.5_0000008g0130	yes|up	yes|up	no|down	no|down	yes|up	no|up
Nitab4.5_0004605g0010	yes|down	no|down	no|down	no|down	no|down	no|down
Nitab4.5_0000980g0050	no|up	yes|up	no|down	no|down	yes|up	no|up
Nitab4.5_0000175g0250	yes|down	no|down	no|down	no|down	yes|down	no|down
Nitab4.5_0006402g0010	yes|down	no|up	no|down	no|down	no|down	no|down
Nitab4.5_0003781g0080	yes|up	no|down	no|down	no|up	yes|up	no|down
Nitab4.5_0010707g0010	no|down	yes|up	no|up	no|down	no|up	no|up
Nitab4.5_0001270g0120	no|down	yes|down	no|down	no|down	no|down	no|down
Nitab4.5_0000209g0290	no|up	no|down	no|down	no|down	yes|up	no|down
Nitab4.5_0000079g0180	yes|down	no|down	no|up	no|down	yes|down	no|down
Nitab4.5_0001269g0070	no|down	no|down	no|up	no|up	yes|down	no|down
Nitab4.5_0000864g0150	yes|down	no|up	no|down	no|down	no|down	no|down
Nitab4.5_0000350g0190	yes|up	no|up	no|down	no|down	yes|up	no|up
Nitab4.5_0000059g0320	yes|down	no|down	no|up	no|up	yes|down	no|down
Nitab4.5_0006892g0030	yes|up	yes|up	yes|up	no|up	no|up	no|up
Nitab4.5_0025689g0010	no|up	no|up	no|down	no|down	yes|up	no|up
Nitab4.5_0006097g0030	no|up	no|down	no|down	no|down	yes|up	no|down
Nitab4.5_0002234g0100	no|up	no|up	no|up	no|down	yes|up	no|down
Nitab4.5_0001134g0120	yes|down	no|down	no|up	no|up	yes|down	no|down
Nitab4.5_0006119g0020	no|down	no|down	no|up	no|up	yes|down	no|down
Nitab4.5_0001004g0170	no|up	no|up	no|down	no|down	yes|up	no|down
Nitab4.5_0001601g0040	yes|down	yes|down	no|down	no|down	yes|down	no|down
Nitab4.5_0000668g0160	yes|up	no|down	no|down	no|down	yes|up	no|down
Nitab4.5_0003040g0030	yes|up	yes|up	no|down	no|down	yes|up	yes|up
Nitab4.5_0002907g0050	yes|up	yes|up	no|down	no|down	yes|up	yes|up
Nitab4.5_0001522g0130	yes|down	no|down	no|up	no|up	yes|down	no|down
Nitab4.5_0002825g0040	no|up	yes|up	no|up	no|down	yes|up	no|up
Nitab4.5_0000014g0210	yes|up	no|up	no|up	yes|up	no|down	yes|up
Nitab4.5_0000709g0070	no|down	no|down	no|down	no|up	yes|down	no|down
Nitab4.5_0000224g0070	yes|up	no|up	no|down	no|down	yes|up	no|up
Nitab4.5_0006134g0080	yes|up	no|up	no|down	no|down	yes|up	no|up
Nitab4.5_0002112g0150	no|down	no|down	no|down	no|down	no|down	yes|down
Nitab4.5_0002983g0030	yes|up	yes|up	no|up	no|down	yes|up	no|up
Nitab4.5_0005994g0040	no|up	no|up	yes|up	yes|up	no|down	no|up
Nitab4.5_0001167g0090	no|down	yes|up	no|down	no|down	no|up	yes|up
Nitab4.5_0003335g0010	no|down	no|down	no|down	no|up	yes|down	no|up
Nitab4.5_0000274g0160	yes|up	no|up	no|down	no|down	yes|up	no|up
Nitab4.5_0007315g0040	no|up	yes|up	no|up	no|down	yes|up	no|up
Nitab4.5_0005056g0090	yes|up	no|down	no|up	no|up	no|up	no|up
Nitab4.5_0000357g0210	no|down	yes|down	no|down	no|down	no|down	yes|down
Nitab4.5_0000157g0160	no|down	no|up	no|up	no|up	yes|down	no|down
Nitab4.5_0000109g0460	yes|up	no|up	no|down	no|down	yes|up	no|up
Nitab4.5_0003066g0020	yes|up	yes|up	no|down	no|down	yes|up	no|up
Nitab4.5_0003512g0060	no|down	yes|down	no|down	no|up	yes|down	no|down
Nitab4.5_0000344g0170	yes|down	no|up	no|up	no|down	no|down	no|down
Nitab4.5_0008117g0010	no|down	no|up	no|down	no|down	yes|up	no|down
Nitab4.5_0005700g0050	no|up	no|down	no|down	no|down	yes|up	no|down
Nitab4.5_0000681g0120	no|down	yes|down	no|down	yes|up	yes|down	no|down
Nitab4.5_0001317g0100	yes|down	no|down	no|up	no|up	yes|down	no|down
Nitab4.5_0006193g0050	no|up	no|up	no|down	no|down	yes|up	no|down
Nitab4.5_0010567g0020	no|down	no|down	no|up	no|up	yes|down	no|down
Nitab4.5_0000912g0030	yes|up	no|up	no|down	no|no test	yes|up	no|up
Nitab4.5_0006836g0010	yes|down	yes|down	no|down	no|down	yes|down	yes|down
Nitab4.5_0015220g0010	no|up	yes|up	no|down	no|down	yes|up	no|up
Nitab4.5_0001883g0020	yes|down	no|down	no|up	no|down	yes|down	no|down
Nitab4.5_0001638g0010	yes|up	yes|up	no|down	no|up	yes|up	yes|up
Nitab4.5_0000543g0130	yes|down	no|up	no|down	no|down	no|down	no|down
Nitab4.5_0004153g0020	yes|down	no|down	no|down	no|up	yes|down	no|down
Nitab4.5_0002801g0050	yes|down	no|up	no|up	no|up	yes|down	no|down
Nitab4.5_0009778g0010	yes|down	no|down	no|up	no|up	yes|down	no|down
Nitab4.5_0025717g0010	no|up	no|up	no|down	no|down	yes|up	no|up
Nitab4.5_0001276g0020	yes|down	no|down	no|up	no|up	yes|down	no|down
Nitab4.5_0003603g0010	no|up	no|up	no|down	no|down	yes|up	no|up
Nitab4.5_0001810g0050	no|down	yes|down	no|down	yes|up	yes|down	no|up
Nitab4.5_0004360g0050	yes|up	yes|up	no|down	no|down	yes|up	no|up
Nitab4.5_0000256g0310	no|down	no|up	no|up	no|up	yes|down	no|up
Nitab4.5_0003152g0170	yes|down	yes|down	no|down	no|up	yes|down	no|down
Nitab4.5_0000900g0120	yes|up	yes|up	no|down	no|down	yes|up	yes|up
Nitab4.5_0000353g0090	yes|down	no|up	no|up	no|up	yes|down	no|down
Nitab4.5_0005938g0020	no|up	no|up	no|down	no|down	yes|up	no|up
Nitab4.5_0009844g0030	yes|up	yes|up	no|up	no|down	yes|up	no|up
Nitab4.5_0001599g0170	yes|down	no|up	no|up	no|down	no|down	no|down
Nitab4.5_0012307g0020	yes|down	no|down	no|down	yes|down	no|down	yes|down
Nitab4.5_0001031g0160	yes|up	yes|up	no|up	no|down	yes|up	no|up
Nitab4.5_0001044g0210	no|down	yes|down	no|down	no|down	no|up	no|down
Nitab4.5_0000200g0230	no|up	no|up	no|down	no|down	yes|up	no|up
Nitab4.5_0000560g0090	yes|up	yes|up	no|down	yes|down	yes|up	no|down
Nitab4.5_0001198g0060	no|down	no|down	yes|down	yes|down	yes|up	no|down
Nitab4.5_0000167g0070	yes|down	no|down	no|down	no|down	no|down	no|down
Nitab4.5_0003382g0020	no|down	no|down	no|up	no|up	yes|down	no|down
Nitab4.5_0001374g0220	no|down	no|down	no|up	no|up	yes|down	no|down
Nitab4.5_0007099g0030	no|up	no|up	no|down	no|down	yes|up	no|down
Nitab4.5_0000170g0300	yes|down	no|down	no|up	no|up	yes|down	yes|down
Nitab4.5_0002532g0070	no|down	yes|down	no|down	no|down	no|down	no|down
Nitab4.5_0000413g0150	yes|down	no|down	no|down	no|up	yes|down	no|down
Nitab4.5_0001700g0100	no|down	no|down	no|up	no|up	yes|down	no|down
Nitab4.5_0002914g0060	no|down	yes|down	no|down	no|up	yes|down	no|down
Nitab4.5_0002318g0030	yes|up	no|up	no|down	no|down	yes|up	no|up
Nitab4.5_0000679g0050	yes|up	yes|up	no|down	no|down	yes|up	no|up
Nitab4.5_0006865g0010	no|down	no|up	no|up	no|up	yes|down	no|up
Nitab4.5_0000433g0220	yes|up	no|down	no|down	no|up	no|up	no|up
Nitab4.5_0000400g0010	yes|down	no|down	no|up	no|up	yes|down	no|down
Nitab4.5_0004868g0020	no|up	no|up	no|down	no|down	yes|up	no|up
Nitab4.5_0008247g0030	yes|down	no|down	no|up	no|up	yes|down	no|down
Nitab4.5_0000082g0020	no|down	yes|down	no|down	no|down	no|up	no|down
Nitab4.5_0006998g0020	yes|down	no|up	no|up	no|up	yes|down	no|down
Nitab4.5_0000846g0030	no|up	no|up	no|down	no|down	yes|up	no|up
Nitab4.5_0003795g0030	no|up	no|down	yes|down	no|down	no|up	no|down
Nitab4.5_0006992g0030	no|down	no|down	no|up	no|up	yes|down	no|down
Nitab4.5_0002520g0010	yes|up	no|up	no|up	no|down	yes|up	no|up
Nitab4.5_0000794g0140	no|up	no|up	no|down	no|down	yes|up	no|up
Nitab4.5_0000103g0440	yes|down	no|down	no|up	no|up	yes|down	no|down
Nitab4.5_0001608g0080	no|down	yes|down	no|down	no|up	yes|down	no|down
Nitab4.5_0005538g0010	no|down	no|up	no|up	no|up	yes|down	no|up
Nitab4.5_0008544g0010	no|down	yes|down	no|down	no|up	yes|down	no|down
Nitab4.5_0000005g0300	no|down	no|down	yes|up	no|down	no|down	yes|down
Nitab4.5_0000380g0090	yes|down	no|down	no|up	no|down	yes|down	no|down
Nitab4.5_0008193g0010	no|up	yes|up	no|up	no|down	yes|up	no|up
Nitab4.5_0000205g0170	yes|down	no|up	no|up	no|up	yes|down	no|down
Nitab4.5_0000132g0260	yes|down	no|down	no|down	no|down	no|down	no|down
Nitab4.5_0002469g0010	no|down	no|up	yes|up	no|up	no|down	yes|down
Nitab4.5_0002367g0120	yes|up	yes|up	no|down	no|down	yes|up	no|up
Nitab4.5_0000036g0250	yes|up	no|up	no|down	no|up	yes|up	yes|up
Nitab4.5_0006415g0030	no|up	no|up	no|up	no|down	yes|up	no|up
Nitab4.5_0001076g0110	no|up	yes|down	no|down	no|up	no|down	no|down
Nitab4.5_0001047g0010	yes|down	no|down	no|down	yes|down	no|down	no|down
Nitab4.5_0001110g0020	yes|up	no|up	no|down	no|down	yes|up	no|up
Nitab4.5_0005207g0010	no|down	yes|down	no|up	no|up	no|down	no|down
Nitab4.5_0000203g0140	yes|up	no|up	no|down	no|up	no|up	yes|up
Nitab4.5_0002120g0020	yes|up	no|down	no|up	yes|up	yes|down	yes|up
Nitab4.5_0000175g0410	no|up	yes|up	no|up	no|down	no|up	no|up
Nitab4.5_0002886g0100	yes|down	no|down	no|up	no|up	yes|down	no|down
Nitab4.5_0001259g0020	yes|down	yes|down	no|down	no|down	no|down	yes|down
Nitab4.5_0002330g0060	no|up	no|up	no|down	no|down	yes|up	no|up
Nitab4.5_0003511g0020	yes|down	yes|down	no|down	no|up	yes|down	no|down
Nitab4.5_0000421g0020	yes|down	no|down	no|down	no|up	yes|down	no|down
Nitab4.5_0001284g0110	yes|down	no|down	no|down	no|down	no|down	yes|down
Nitab4.5_0001437g0220	yes|down	no|down	no|up	no|up	yes|down	yes|down
Nitab4.5_0002300g0110	yes|down	no|down	no|down	no|up	yes|down	no|down
Nitab4.5_0005236g0020	no|down	no|down	no|up	no|up	yes|down	no|down
Nitab4.5_0001986g0080	no|up	no|up	no|down	no|down	yes|up	no|up
Nitab4.5_0000029g0020	no|down	yes|down	no|down	no|down	no|down	yes|down
Nitab4.5_0000374g0060	no|down	yes|down	no|down	no|down	no|down	no|down
Nitab4.5_0004898g0010	no|up	no|up	no|up	no|up	no|up	yes|up
Nitab4.5_0011695g0010	no|down	no|down	no|up	no|up	yes|down	no|down
Nitab4.5_0010249g0020	yes|up	no|up	no|down	no|down	yes|up	no|up
Nitab4.5_0000702g0100	yes|down	no|down	no|up	no|up	yes|down	no|down
Nitab4.5_0005998g0010	no|down	no|down	no|up	no|up	yes|down	no|down
Nitab4.5_0007078g0010	yes|up	yes|up	no|down	no|down	yes|up	no|up
Nitab4.5_0005770g0010	yes|up	yes|up	no|up	no|down	yes|up	no|up
Nitab4.5_0006788g0030	no|up	yes|up	no|up	no|down	yes|up	no|up
Nitab4.5_0001005g0070	yes|up	yes|up	no|down	no|down	yes|up	yes|up
Nitab4.5_0000895g0020	yes|down	no|down	no|up	no|up	yes|down	no|down
Nitab4.5_0002793g0020	yes|down	yes|down	no|down	no|up	yes|down	no|down
Nitab4.5_0006071g0080	yes|up	no|up	no|up	no|up	yes|up	no|up
Nitab4.5_0000859g0200	yes|up	no|down	no|down	no|up	no|up	no|up
Nitab4.5_0002462g0030	yes|down	no|down	no|up	no|up	yes|down	no|down
Nitab4.5_0002139g0030	yes|up	no|up	no|down	no|up	yes|up	no|up
Nitab4.5_0001772g0040	no|up	no|down	yes|down	no|down	no|up	no|up
Nitab4.5_0000425g0010	no|down	no|down	no|up	yes|up	yes|down	no|up
Nitab4.5_0001442g0010	no|up	yes|up	no|up	no|down	yes|up	no|up
Nitab4.5_0004107g0020	yes|up	no|down	no|down	no|up	no|up	no|up
Nitab4.5_0000040g0400	yes|down	no|down	no|up	no|up	yes|down	no|down
Nitab4.5_0008137g0060	no|down	no|down	yes|up	no|up	yes|down	no|down
Nitab4.5_0001778g0010	yes|up	no|up	no|up	no|down	yes|up	no|down
Nitab4.5_0000716g0080	yes|up	no|down	no|down	no|up	no|up	no|up
Nitab4.5_0001749g0060	yes|down	no|down	no|up	no|up	yes|down	no|down
Nitab4.5_0006367g0020	yes|down	no|up	no|up	no|up	yes|down	no|down
Nitab4.5_0002033g0020	no|up	no|down	no|down	yes|up	yes|down	no|up
Nitab4.5_0000295g0150	no|down	yes|down	no|up	no|up	no|down	yes|down
Nitab4.5_0001375g0040	yes|up	no|up	no|down	no|up	yes|up	no|up
Nitab4.5_0005257g0050	yes|up	no|down	no|down	no|up	no|up	no|up
Nitab4.5_0002902g0040	yes|up	yes|up	no|down	no|down	yes|up	no|up
Nitab4.5_0001555g0020	no|up	no|down	no|down	no|down	yes|up	no|down
Nitab4.5_0000654g0120	yes|down	no|down	no|up	no|up	yes|down	no|down
Nitab4.5_0009585g0020	no|down	no|down	no|up	no|up	yes|down	no|up
Nitab4.5_0002621g0010	yes|up	no|down	no|down	no|up	yes|up	no|up
Nitab4.5_0001561g0130	no|down	no|down	no|up	no|up	yes|down	no|down
Nitab4.5_0001856g0060	yes|up	yes|up	no|down	no|up	yes|up	yes|up
Nitab4.5_0002906g0150	no|down	yes|down	no|up	no|up	yes|down	no|down
Nitab4.5_0000310g0060	yes|down	no|down	no|down	no|down	yes|down	no|down
Nitab4.5_0004806g0030	yes|down	no|down	no|down	no|up	yes|down	no|down
Nitab4.5_0004045g0030	no|down	yes|down	no|down	no|up	no|down	no|down
Nitab4.5_0004637g0070	yes|down	yes|down	no|down	no|down	yes|down	yes|down
Nitab4.5_0008704g0010	yes|up	no|up	no|down	no|up	yes|up	yes|up
Nitab4.5_0003854g0020	yes|up	no|down	no|down	no|up	no|up	no|up
Nitab4.5_0007303g0050	no|down	no|down	no|up	no|up	yes|down	no|down
Nitab4.5_0002750g0020	yes|up	no|up	no|up	no|up	no|up	no|up
Nitab4.5_0008214g0010	yes|down	yes|down	no|down	no|down	yes|down	no|down
Nitab4.5_0006090g0020	yes|down	no|down	no|up	no|up	yes|down	no|down
Nitab4.5_0000502g0160	yes|down	no|down	no|up	no|up	yes|down	no|down
Nitab4.5_0000337g0110	yes|up	no|up	no|down	no|up	yes|up	yes|up
Nitab4.5_0000091g0430	yes|up	yes|up	yes|up	no|down	yes|up	yes|up
Nitab4.5_0011425g0010	yes|up	yes|up	no|up	no|up	yes|up	yes|up
Nitab4.5_0002458g0020	yes|down	no|down	no|down	no|down	yes|down	no|down
Nitab4.5_0001755g0150	no|up	no|down	no|down	no|down	yes|up	no|up
Nitab4.5_0001991g0060	yes|down	no|down	no|up	no|up	yes|down	no|down
Nitab4.5_0004864g0010	no|down	no|down	no|up	no|up	yes|down	no|down
Nitab4.5_0000410g0380	no|up	no|up	no|down	no|down	yes|up	no|up
Nitab4.5_0001619g0060	no|down	no|down	no|up	no|down	no|down	yes|down
Nitab4.5_0000121g0170	yes|down	no|down	no|down	no|down	yes|down	no|down
Nitab4.5_0002589g0090	no|down	yes|down	no|down	no|up	no|down	no|down
Nitab4.5_0001759g0080	no|down	no|down	no|down	no|up	yes|down	no|up
Nitab4.5_0000806g0090	yes|down	no|up	yes|up	no|down	yes|down	yes|down
Nitab4.5_0000929g0030	no|up	no|up	no|down	no|down	yes|up	no|up
Nitab4.5_0000212g0120	yes|up	no|up	no|down	no|no test	yes|up	no|up
Nitab4.5_0004506g0120	yes|up	yes|up	no|down	no|down	yes|up	yes|up
Nitab4.5_0001462g0050	no|down	no|down	no|up	no|up	yes|down	no|down
Nitab4.5_0000319g0270	yes|up	no|up	no|down	no|down	yes|up	no|up
Nitab4.5_0001690g0010	no|up	no|up	no|down	no|down	yes|up	no|up
Nitab4.5_0003374g0020	no|down	no|down	no|down	no|up	yes|down	no|down
Nitab4.5_0005281g0050	yes|down	no|down	no|down	no|up	yes|down	no|down
Nitab4.5_0000495g0020	no|down	no|up	no|up	no|up	yes|down	no|up
Nitab4.5_0012816g0020	no|up	yes|down	no|up	no|up	no|up	yes|down
Nitab4.5_0000078g0090	no|up	no|up	no|up	no|up	no|down	yes|up
Nitab4.5_0010547g0040	yes|down	no|up	no|up	no|up	yes|down	no|down
Nitab4.5_0008303g0010	no|down	no|down	no|up	no|up	yes|down	no|down
Nitab4.5_0000791g0130	yes|up	no|up	no|up	no|down	yes|up	no|up
Nitab4.5_0000734g0010	no|up	no|up	no|up	no|down	yes|up	no|down
Nitab4.5_0003574g0030	no|up	yes|up	no|up	no|down	no|up	no|up
Nitab4.5_0000718g0110	yes|up	no|down	no|down	no|up	no|up	no|up
Nitab4.5_0011350g0010	yes|up	no|up	no|up	no|up	yes|up	no|up
Nitab4.5_0011943g0010	yes|down	yes|down	no|down	no|up	yes|down	yes|down
Nitab4.5_0001318g0020	yes|down	no|down	no|down	no|up	yes|down	no|down
Nitab4.5_0007995g0010	yes|up	no|up	no|down	no|up	yes|up	no|up
Nitab4.5_0004393g0010	no|up	no|up	no|down	no|down	yes|up	no|up
Nitab4.5_0000123g0450	no|down	no|down	no|down	no|up	yes|down	no|down
Nitab4.5_0000010g0250	no|down	yes|down	yes|down	no|down	no|down	no|up
Nitab4.5_0001159g0190	no|up	no|up	no|down	no|down	yes|up	no|up
Nitab4.5_0003749g0040	no|up	no|up	no|down	no|down	yes|up	no|up
Nitab4.5_0000812g0070	no|up	yes|up	no|up	no|down	yes|up	no|up
Nitab4.5_0010600g0020	yes|up	no|up	no|down	no|down	yes|up	no|up
Nitab4.5_0004710g0010	yes|up	yes|up	no|up	no|up	yes|up	yes|up
Nitab4.5_0002006g0070	yes|down	yes|down	no|down	no|down	yes|down	no|down
Nitab4.5_0002366g0030	yes|up	no|up	no|up	no|down	yes|up	no|up
Nitab4.5_0009186g0010	yes|up	no|up	no|down	no|down	yes|up	no|up
Nitab4.5_0003983g0030	no|down	yes|down	no|down	no|up	yes|down	no|down
Nitab4.5_0009399g0040	yes|up	no|down	no|down	no|up	no|up	no|up
Nitab4.5_0014191g0030	yes|up	no|up	no|up	no|down	yes|up	yes|up
Nitab4.5_0002342g0100	yes|down	no|down	no|up	no|up	yes|down	no|down
Nitab4.5_0000258g0140	yes|up	yes|up	no|up	no|up	yes|up	yes|up
Nitab4.5_0003331g0020	yes|down	no|down	no|up	no|down	yes|down	no|down
Nitab4.5_0001704g0020	yes|up	yes|up	no|up	no|down	yes|up	no|up
Nitab4.5_0002029g0010	no|up	no|down	no|up	no|up	no|up	yes|down
Nitab4.5_0010323g0020	yes|down	no|down	no|up	no|down	yes|down	yes|down
Nitab4.5_0003741g0010	no|down	yes|up	no|up	no|down	no|up	no|up
Nitab4.5_0007898g0010	yes|up	yes|up	no|up	no|down	yes|up	yes|up
Nitab4.5_0003836g0020	no|up	yes|up	no|up	no|up	no|up	no|up
Nitab4.5_0008967g0020	no|up	yes|up	no|up	no|down	yes|up	no|up
Nitab4.5_0000957g0040	no|up	no|down	yes|down	no|down	yes|up	no|up
Nitab4.5_0002014g0010	no|up	no|down	no|down	no|down	yes|up	no|up
Nitab4.5_0000043g0290	yes|up	yes|up	no|down	no|down	yes|up	yes|up
Nitab4.5_0008420g0020	no|down	no|down	no|down	no|up	yes|down	no|down
Nitab4.5_0000804g0040	no|up	yes|up	no|up	no|down	no|up	no|up
Nitab4.5_0000187g0060	yes|down	yes|down	no|down	no|up	yes|down	yes|down
Nitab4.5_0000850g0170	no|down	no|down	no|down	yes|down	no|up	no|down
Nitab4.5_0001653g0110	yes|down	no|down	no|up	no|down	yes|down	no|down
Nitab4.5_0011858g0010	yes|down	no|down	no|down	no|down	yes|down	no|down
Nitab4.5_0008402g0030	no|down	no|down	yes|down	no|down	no|up	no|up
Nitab4.5_0000527g0130	no|down	no|down	no|down	no|up	yes|down	no|up
Nitab4.5_0002392g0100	no|down	yes|down	no|down	no|up	yes|down	no|down
Nitab4.5_0007650g0050	no|up	yes|up	yes|up	no|down	no|up	no|down
Nitab4.5_0000033g0370	no|up	yes|up	no|up	no|down	no|up	no|up
Nitab4.5_0000031g0370	yes|down	yes|down	no|up	no|up	yes|down	yes|down
Nitab4.5_0000143g0580	no|up	yes|up	no|up	no|down	no|up	no|up
Nitab4.5_0001807g0080	no|up	no|up	no|down	no|down	yes|up	no|up
Nitab4.5_0001725g0150	yes|down	no|down	no|up	no|up	yes|down	no|down
Nitab4.5_0001736g0040	yes|up	no|up	no|down	no|down	yes|up	no|up
Nitab4.5_0005589g0040	no|up	no|up	no|down	no|down	yes|up	no|up
Nitab4.5_0000269g0070	yes|down	no|down	no|down	no|up	yes|down	no|down
Nitab4.5_0004953g0040	yes|down	no|down	no|down	no|down	no|down	no|down
Nitab4.5_0001886g0030	no|up	no|down	no|down	no|down	yes|up	no|up
Nitab4.5_0002026g0130	yes|down	no|down	no|down	no|up	yes|down	no|down
Nitab4.5_0001013g0090	no|up	yes|down	yes|down	no|down	yes|up	no|down
Nitab4.5_0001326g0080	yes|up	no|up	no|down	no|down	yes|up	no|up
Nitab4.5_0005651g0050	yes|down	no|up	no|up	no|up	yes|down	no|down
Nitab4.5_0003674g0090	no|up	yes|down	no|down	no|down	no|up	no|down
Nitab4.5_0003542g0100	no|down	no|down	no|down	no|up	yes|down	no|down
Nitab4.5_0000713g0030	yes|down	no|down	no|down	no|up	yes|down	no|down
Nitab4.5_0001505g0020	yes|down	no|down	no|down	no|up	yes|down	no|down
Nitab4.5_0000080g0220	no|up	yes|down	no|down	no|up	no|down	no|down
Nitab4.5_0001329g0040	no|down	yes|up	no|up	no|down	no|up	no|down
Nitab4.5_0009018g0020	no|down	yes|down	no|down	no|up	no|down	yes|down
Nitab4.5_0000045g0310	no|up	no|up	no|up	no|down	yes|up	no|down
Nitab4.5_0003722g0020	yes|up	no|up	no|down	no|down	yes|up	no|up
Nitab4.5_0000070g0020	yes|down	no|down	yes|up	no|up	yes|down	yes|down
Nitab4.5_0000192g0130	yes|down	no|down	no|up	no|up	yes|down	no|down
Nitab4.5_0000360g0100	yes|up	yes|up	no|up	no|up	yes|up	yes|up
Nitab4.5_0000653g0010	no|up	yes|down	no|down	no|up	no|down	no|up
Nitab4.5_0000807g0160	yes|down	no|down	no|up	no|up	yes|down	no|down
Nitab4.5_0000518g0030	yes|down	no|up	no|up	no|up	yes|down	no|down
Nitab4.5_0000064g0040	yes|down	no|down	no|up	no|up	yes|down	no|up
Nitab4.5_0010547g0010	no|up	no|up	no|down	no|down	yes|up	no|up
Nitab4.5_0002333g0100	yes|up	yes|up	no|down	no|down	yes|up	yes|up
Nitab4.5_0002232g0070	yes|up	no|up	no|down	no|down	yes|up	no|up
Nitab4.5_0000147g0200	no|up	no|up	no|down	no|down	yes|up	no|up
Nitab4.5_0008471g0020	no|up	yes|down	no|down	no|down	no|up	no|down
Nitab4.5_0006899g0040	no|down	no|down	no|up	no|up	yes|down	no|down
Nitab4.5_0000113g0160	yes|up	no|up	no|up	no|up	no|up	no|up
Nitab4.5_0009380g0050	yes|down	no|down	no|down	no|down	yes|down	no|down
Nitab4.5_0012341g0020	no|up	yes|up	yes|up	no|down	no|up	no|down
Nitab4.5_0001548g0010	yes|down	yes|down	no|down	no|down	yes|down	yes|down
Nitab4.5_0001806g0030	yes|up	no|up	no|down	no|down	yes|up	no|up
Nitab4.5_0000027g0410	no|up	no|down	no|down	no|down	yes|up	no|down
Nitab4.5_0007045g0010	yes|down	no|down	no|down	no|down	no|down	no|down
Nitab4.5_0000288g0020	yes|up	no|up	no|down	no|down	yes|up	no|up
Nitab4.5_0002967g0020	no|up	yes|up	no|up	no|down	yes|up	no|up
Nitab4.5_0012898g0020	yes|down	no|down	no|up	no|up	yes|down	no|down
Nitab4.5_0001223g0160	yes|up	yes|up	no|up	no|up	yes|up	yes|up
Nitab4.5_0011634g0010	yes|up	yes|up	no|up	yes|up	no|down	yes|up
Nitab4.5_0001946g0030	no|down	no|up	no|down	yes|down	yes|up	no|down
Nitab4.5_0000073g0290	yes|down	no|down	no|up	no|up	yes|down	no|down
Nitab4.5_0000228g0080	yes|down	no|down	no|up	no|up	yes|down	no|down
Nitab4.5_0002784g0020	no|down	no|up	no|up	no|up	yes|down	no|up
Nitab4.5_0000348g0200	no|down	no|down	no|up	no|up	yes|down	no|down
Nitab4.5_0002940g0060	yes|up	no|up	no|down	no|down	yes|up	no|up
Nitab4.5_0002552g0020	yes|down	no|down	no|up	no|up	yes|down	no|down
Nitab4.5_0003439g0030	no|down	no|down	yes|down	no|down	no|no test	yes|up
Nitab4.5_0000103g0120	no|down	no|down	no|down	no|up	yes|down	no|down
Nitab4.5_0000782g0070	no|up	no|up	no|down	no|down	yes|up	no|up
Nitab4.5_0002018g0020	yes|down	no|down	no|down	no|down	no|down	no|down
Nitab4.5_0002803g0030	yes|down	no|down	no|up	no|down	yes|down	no|down
Nitab4.5_0001495g0050	yes|up	no|up	no|up	no|up	no|up	no|up
Nitab4.5_0000214g0060	yes|up	no|up	no|down	no|down	yes|up	no|up
Nitab4.5_0005329g0050	yes|down	no|down	no|down	yes|down	no|up	yes|down
Nitab4.5_0002838g0060	no|up	no|up	no|down	yes|up	no|down	yes|up
Nitab4.5_0002021g0100	no|up	yes|up	no|up	no|down	no|up	no|up
Nitab4.5_0007465g0030	yes|up	no|down	no|down	no|down	yes|up	no|down
Nitab4.5_0002451g0030	no|down	no|down	no|down	no|up	yes|down	no|up
Nitab4.5_0000255g0010	yes|down	no|down	no|up	no|up	yes|down	no|up
Nitab4.5_0001094g0020	yes|up	yes|up	no|up	no|down	yes|up	yes|up
Nitab4.5_0005321g0020	no|up	no|up	no|up	no|down	yes|up	no|up
Nitab4.5_0012662g0010	no|up	yes|up	no|up	no|up	no|up	no|up
Nitab4.5_0000140g0140	yes|up	no|up	no|down	no|down	yes|up	no|up
Nitab4.5_0005479g0030	no|down	yes|down	no|down	no|down	no|down	no|down
Nitab4.5_0008182g0050	yes|down	no|down	no|up	no|up	yes|down	no|down
Nitab4.5_0001246g0040	no|down	yes|down	no|down	no|up	yes|down	no|down
Nitab4.5_0005499g0010	yes|down	no|down	no|up	no|up	yes|down	no|down
Nitab4.5_0000945g0020	no|down	no|down	no|down	no|up	yes|down	no|up
Nitab4.5_0009232g0030	yes|up	yes|up	no|down	no|down	yes|up	no|up
Nitab4.5_0003495g0040	yes|up	no|down	no|down	no|down	yes|up	no|up
Nitab4.5_0000717g0030	yes|up	no|down	yes|down	no|down	yes|up	yes|up
Nitab4.5_0007548g0010	no|up	no|down	no|down	no|down	yes|up	no|down
Nitab4.5_0003187g0080	yes|down	no|up	no|up	no|up	yes|down	no|down
Nitab4.5_0002633g0030	yes|up	no|down	no|down	no|up	no|up	no|up
Nitab4.5_0002158g0140	yes|up	no|up	no|up	no|down	yes|up	no|up
Nitab4.5_0002796g0010	no|up	no|up	no|down	no|down	yes|up	no|up
Nitab4.5_0000754g0170	no|up	yes|up	no|up	no|up	no|up	no|up
Nitab4.5_0001922g0060	yes|down	no|down	no|down	no|up	yes|down	no|down
Nitab4.5_0000321g0210	no|up	no|up	no|down	no|down	yes|up	no|down
Nitab4.5_0004361g0070	no|down	no|up	no|down	yes|down	no|up	no|down
Nitab4.5_0014769g0010	no|up	no|up	no|down	no|down	yes|up	no|up
Nitab4.5_0010151g0030	no|up	yes|up	yes|up	no|up	yes|up	no|down
Nitab4.5_0001324g0060	yes|down	no|down	no|up	no|up	yes|down	no|down
Nitab4.5_0000119g0070	no|up	no|up	no|down	no|down	yes|up	no|up
Nitab4.5_0003976g0040	no|down	no|down	no|up	no|up	yes|down	no|down
Nitab4.5_0000976g0270	yes|up	no|up	no|up	no|up	no|up	no|up
Nitab4.5_0001441g0060	yes|up	no|up	no|down	no|down	yes|up	no|up
Nitab4.5_0000056g0150	yes|up	no|up	no|down	no|down	yes|up	yes|up
Nitab4.5_0003034g0010	no|down	yes|down	no|down	no|down	no|down	no|down
Nitab4.5_0005766g0030	no|down	yes|down	no|down	no|up	no|down	no|down
Nitab4.5_0001583g0120	yes|down	no|down	no|up	no|up	yes|down	no|down
Nitab4.5_0001663g0210	no|up	yes|down	no|down	no|up	no|down	no|up
Nitab4.5_0005364g0040	no|up	yes|down	no|down	no|up	no|down	no|down
Nitab4.5_0006469g0010	yes|up	yes|up	no|up	no|down	yes|up	no|up
Nitab4.5_0000156g0040	no|up	yes|up	no|up	no|down	yes|up	no|up
Nitab4.5_0001252g0030	yes|up	no|up	no|down	no|down	yes|up	no|up
Nitab4.5_0000802g0150	yes|up	no|up	no|up	no|up	no|up	no|up
Nitab4.5_0002499g0120	no|up	no|down	yes|down	yes|down	yes|up	no|down
Nitab4.5_0000462g0040	yes|down	no|down	no|up	no|up	yes|down	no|down
Nitab4.5_0000119g0250	yes|down	no|down	no|up	no|up	yes|down	no|down
Nitab4.5_0005015g0020	no|up	yes|up	no|up	no|up	no|up	yes|up
Nitab4.5_0000544g0050	yes|up	no|up	no|down	no|down	yes|up	no|up
Nitab4.5_0000014g0090	no|down	no|down	no|down	no|up	yes|down	no|down
Nitab4.5_0002383g0010	yes|down	no|down	no|down	no|up	yes|down	no|down
Nitab4.5_0003549g0010	no|up	no|up	no|down	no|down	yes|up	no|up
Nitab4.5_0001406g0020	yes|up	no|up	no|down	no|down	yes|up	no|up
Nitab4.5_0007080g0010	no|down	no|down	no|up	no|up	yes|down	no|down
Nitab4.5_0001203g0010	no|down	no|down	no|down	no|up	yes|down	no|down
Nitab4.5_0002527g0060	no|up	no|up	no|up	no|down	yes|up	no|up
Nitab4.5_0005583g0040	yes|up	no|up	no|down	no|down	yes|up	no|up
Nitab4.5_0003838g0020	no|up	no|down	no|down	no|down	yes|up	no|down
Nitab4.5_0001494g0070	no|down	yes|down	no|up	no|up	yes|down	no|down
Nitab4.5_0001264g0230	yes|down	no|down	no|up	no|down	yes|down	no|down
Nitab4.5_0000715g0160	yes|down	yes|down	no|down	no|up	yes|down	yes|down
Nitab4.5_0004251g0100	no|down	yes|down	no|down	no|up	no|down	no|down
Nitab4.5_0003565g0060	no|up	yes|down	no|down	no|up	no|down	no|down
Nitab4.5_0000327g0130	yes|up	yes|up	no|down	no|down	yes|up	no|up
Nitab4.5_0000601g0130	no|down	yes|down	no|down	no|up	no|down	no|down
Nitab4.5_0007261g0080	yes|down	no|down	no|down	no|down	no|down	no|down
Nitab4.5_0009376g0010	yes|up	no|up	no|down	no|down	yes|up	no|up
Nitab4.5_0003079g0040	yes|down	yes|down	no|down	no|up	yes|down	no|down
Nitab4.5_0000559g0430	yes|down	no|down	no|down	no|down	no|down	no|down
Nitab4.5_0000004g0010	yes|up	no|up	no|up	no|up	yes|up	no|up
Nitab4.5_0000316g0090	yes|down	yes|down	no|up	no|up	yes|down	no|down
Nitab4.5_0004009g0040	yes|down	no|down	no|up	no|down	yes|down	no|down
Nitab4.5_0005898g0020	yes|up	yes|up	no|down	no|down	yes|up	no|up
Nitab4.5_0002717g0010	no|up	no|up	no|down	no|down	yes|up	no|up
Nitab4.5_0000864g0130	yes|down	no|down	no|down	no|down	no|down	no|down
Nitab4.5_0000555g0240	yes|up	no|up	no|down	no|down	yes|up	no|up
Nitab4.5_0019010g0010	no|down	no|down	no|down	no|up	yes|down	no|down
Nitab4.5_0000078g0390	yes|down	no|down	no|up	no|down	yes|down	yes|down
Nitab4.5_0006115g0040	yes|down	no|up	no|up	no|down	no|down	no|down
Nitab4.5_0000871g0040	yes|up	no|up	no|up	no|up	no|up	no|up
Nitab4.5_0000897g0070	no|up	no|up	no|down	no|down	yes|up	no|up
Nitab4.5_0003015g0010	no|up	yes|up	no|up	no|up	no|up	no|up
Nitab4.5_0000200g0200	yes|up	no|up	no|up	no|up	no|up	no|up
Nitab4.5_0004701g0040	no|down	yes|up	no|up	no|up	no|down	no|up
Nitab4.5_0001278g0090	yes|down	no|down	no|down	no|down	no|down	no|down
Nitab4.5_0000063g0210	no|up	no|up	no|down	no|down	yes|up	no|up
Nitab4.5_0010730g0020	yes|down	no|down	no|up	no|up	yes|down	no|down
Nitab4.5_0009217g0020	yes|up	no|up	no|down	no|down	yes|up	no|up
Nitab4.5_0000818g0010	no|up	no|down	no|down	yes|up	yes|down	no|up
Nitab4.5_0013267g0010	yes|up	no|up	no|down	no|up	yes|up	yes|up
Nitab4.5_0000321g0190	yes|down	no|down	no|up	no|up	yes|down	no|down
Nitab4.5_0006861g0030	yes|up	no|up	no|down	no|up	yes|up	yes|up
Nitab4.5_0000486g0160	yes|down	no|down	no|down	no|up	yes|down	no|down
Nitab4.5_0000303g0060	yes|up	no|up	no|down	no|down	yes|up	no|up
Nitab4.5_0003040g0010	yes|up	no|up	no|down	no|down	yes|up	no|up
Nitab4.5_0004303g0010	no|up	yes|down	yes|down	no|no test	no|up	no|no test
Nitab4.5_0002140g0030	no|up	yes|down	yes|down	no|down	no|up	no|up
Nitab4.5_0001515g0070	no|up	no|up	no|up	no|up	no|down	yes|up
Nitab4.5_0001567g0100	no|down	no|up	yes|down	yes|down	yes|up	no|up
Nitab4.5_0007611g0010	yes|down	no|down	no|down	no|down	no|down	no|down
Nitab4.5_0000224g0050	no|up	yes|up	no|up	no|down	no|up	no|up
Nitab4.5_0000877g0060	no|up	no|up	no|down	no|down	yes|up	no|down
Nitab4.5_0001591g0010	no|down	no|up	no|up	no|up	yes|down	no|down
Nitab4.5_0000565g0150	yes|down	no|down	no|up	no|up	yes|down	no|down
Nitab4.5_0000937g0050	yes|up	no|up	no|up	no|up	yes|up	no|up
Nitab4.5_0003512g0040	no|down	yes|down	no|up	no|up	yes|down	yes|down
Nitab4.5_0013177g0010	yes|down	no|down	no|down	no|down	no|down	no|down
Nitab4.5_0006152g0030	no|down	no|down	no|down	no|down	no|down	yes|down
Nitab4.5_0005249g0020	yes|up	no|down	no|down	no|up	no|up	no|up
Nitab4.5_0014528g0010	no|up	no|up	no|down	no|down	yes|up	no|down
Nitab4.5_0004152g0020	yes|up	no|up	no|up	no|down	yes|up	no|up
Nitab4.5_0002251g0110	yes|up	no|up	no|up	no|up	no|up	no|up
Nitab4.5_0002061g0030	yes|up	no|up	no|down	no|down	yes|up	no|up
Nitab4.5_0000636g0080	yes|down	yes|down	no|down	no|down	yes|down	yes|down
Nitab4.5_0001016g0020	no|up	no|up	no|down	no|down	yes|up	no|up
Nitab4.5_0008266g0020	yes|up	no|up	no|down	no|down	yes|up	no|up
Nitab4.5_0000416g0180	yes|up	yes|up	no|down	no|down	yes|up	yes|up
Nitab4.5_0000694g0020	yes|up	yes|up	no|up	no|up	yes|up	yes|up
Nitab4.5_0002983g0010	no|down	no|up	no|up	no|up	yes|down	no|up
Nitab4.5_0005038g0020	yes|down	yes|down	no|down	no|up	yes|down	yes|down
Nitab4.5_0000875g0050	yes|up	no|up	no|up	no|up	no|up	no|up
Nitab4.5_0010178g0020	no|down	yes|down	no|down	no|up	no|down	no|down
Nitab4.5_0005972g0010	yes|down	no|down	no|up	no|up	yes|down	no|down
Nitab4.5_0000093g0100	no|down	yes|down	no|down	no|up	no|down	no|down
Nitab4.5_0001088g0110	yes|up	yes|up	no|down	no|down	yes|up	yes|up
Nitab4.5_0010530g0020	no|down	no|down	no|up	no|up	yes|down	no|down
Nitab4.5_0000618g0140	no|down	no|down	yes|down	yes|down	yes|up	no|down
Nitab4.5_0012371g0010	yes|down	no|down	no|up	no|down	yes|down	no|down
Nitab4.5_0000869g0040	yes|up	no|up	no|down	no|down	yes|up	no|up
Nitab4.5_0008798g0020	yes|down	no|down	no|down	no|up	yes|down	no|down
Nitab4.5_0004570g0040	yes|down	yes|down	no|down	no|down	yes|down	yes|down
Nitab4.5_0002224g0060	yes|down	yes|down	no|down	no|up	yes|down	no|down
Nitab4.5_0002551g0020	yes|up	no|up	no|down	no|down	yes|up	no|up
Nitab4.5_0011489g0010	yes|down	no|down	no|up	no|up	yes|down	no|down
Nitab4.5_0002532g0050	yes|up	no|up	no|down	no|up	yes|up	no|up
Nitab4.5_0011578g0010	yes|down	no|down	no|up	no|up	yes|down	no|down
Nitab4.5_0001585g0080	yes|up	yes|up	no|down	no|down	yes|up	yes|up
Nitab4.5_0027235g0010	yes|down	no|down	yes|up	no|up	yes|down	yes|down
Nitab4.5_0010389g0020	yes|up	yes|up	no|up	no|up	no|up	yes|up
Nitab4.5_0002645g0050	no|up	yes|up	no|up	no|down	yes|up	no|up
Nitab4.5_0000543g0110	no|down	no|down	no|up	no|up	yes|down	no|down
Nitab4.5_0006988g0030	no|down	yes|down	no|down	no|down	no|down	no|down
Nitab4.5_0001803g0040	no|down	no|down	no|up	no|up	yes|down	no|down
Nitab4.5_0011909g0010	no|up	no|up	no|up	no|down	yes|up	no|up
Nitab4.5_0006673g0030	yes|down	no|down	no|down	no|up	yes|down	no|down
Nitab4.5_0000143g0440	no|down	yes|up	no|up	no|up	no|down	no|up
Nitab4.5_0000167g0050	yes|down	yes|down	no|down	no|down	yes|down	no|down
Nitab4.5_0010218g0020	no|up	yes|up	no|up	no|down	yes|up	no|up
Nitab4.5_0000106g0030	yes|up	no|up	no|down	no|up	no|up	yes|up
Nitab4.5_0000373g0280	no|down	yes|down	no|down	no|up	no|down	no|down
Nitab4.5_0009438g0020	yes|down	no|down	no|up	no|up	yes|down	no|down
Nitab4.5_0014353g0010	no|no test	yes|up	yes|up	yes|up	yes|down	yes|up
Nitab4.5_0000291g0090	no|down	yes|up	no|up	no|down	no|up	no|up
Nitab4.5_0002046g0170	no|down	yes|down	no|down	no|up	yes|down	no|down
Nitab4.5_0000628g0020	no|up	yes|down	no|down	no|up	no|up	no|down
Nitab4.5_0004781g0090	no|up	no|up	no|down	no|down	yes|up	no|up
Nitab4.5_0012105g0020	yes|down	no|down	no|down	yes|down	no|down	yes|down
Nitab4.5_0002329g0150	yes|up	no|up	no|down	no|down	yes|up	no|up
Nitab4.5_0001296g0140	yes|up	no|up	no|down	no|down	yes|up	no|up
Nitab4.5_0006291g0030	no|down	yes|down	no|down	no|up	no|down	no|down
Nitab4.5_0010888g0010	no|down	yes|down	no|down	no|up	no|down	no|down
Nitab4.5_0000192g0090	no|down	no|down	yes|up	no|up	no|down	yes|down
Nitab4.5_0005159g0040	no|up	no|up	no|down	no|down	yes|up	no|down
Nitab4.5_0001211g0270	yes|up	no|up	no|up	no|up	no|up	yes|up
Nitab4.5_0001109g0060	no|down	yes|down	no|down	no|up	no|down	yes|down
Nitab4.5_0000819g0060	no|down	yes|down	no|down	no|down	no|down	no|down
Nitab4.5_0002081g0010	no|down	yes|down	no|down	no|down	no|up	yes|down
Nitab4.5_0000143g0050	no|up	no|up	yes|up	yes|up	yes|down	no|up
Nitab4.5_0003394g0080	no|up	yes|up	no|up	no|down	no|up	no|up
Nitab4.5_0008350g0030	yes|up	yes|up	no|up	no|down	yes|up	yes|up
Nitab4.5_0005960g0020	no|down	yes|down	no|down	no|up	yes|down	yes|down
Nitab4.5_0000500g0160	yes|up	yes|up	no|up	no|down	yes|up	no|up
Nitab4.5_0000008g0430	no|up	yes|up	yes|up	no|down	no|up	no|up
Nitab4.5_0004005g0030	yes|up	no|up	no|down	no|down	yes|up	no|up
Nitab4.5_0003004g0030	no|up	no|up	no|down	no|down	yes|up	no|up
Nitab4.5_0008389g0030	no|up	no|down	yes|down	no|down	yes|up	no|down
Nitab4.5_0001727g0170	yes|up	no|up	no|up	no|up	yes|up	no|up
Nitab4.5_0001734g0020	yes|up	no|up	no|down	no|down	yes|up	no|up
Nitab4.5_0000220g0120	yes|up	no|up	no|up	no|up	no|up	yes|up
Nitab4.5_0000555g0140	no|up	yes|up	no|up	no|down	yes|up	no|up
Nitab4.5_0003779g0120	no|down	no|down	no|down	no|up	yes|down	no|up
Nitab4.5_0007164g0030	yes|up	no|up	no|down	no|up	yes|up	no|up
Nitab4.5_0000595g0040	no|up	yes|down	no|down	no|up	no|down	no|down
Nitab4.5_0000163g0060	yes|down	no|down	no|up	no|down	yes|down	no|down
Nitab4.5_0007610g0030	yes|up	no|down	no|down	no|down	yes|up	no|up
Nitab4.5_0000070g0250	yes|down	no|down	no|down	no|down	no|down	no|down
Nitab4.5_0002294g0040	yes|up	yes|up	no|up	no|down	yes|up	no|up
Nitab4.5_0000697g0180	yes|down	no|down	no|up	no|down	yes|down	yes|down
Nitab4.5_0004968g0010	yes|down	no|down	no|down	no|down	no|down	yes|down
Nitab4.5_0000707g0190	no|down	no|down	no|up	no|up	yes|down	no|down
Nitab4.5_0003080g0130	no|up	no|up	no|down	no|down	yes|up	no|up
Nitab4.5_0008523g0030	no|up	yes|up	no|up	no|down	no|up	yes|up
Nitab4.5_0001417g0090	yes|down	no|down	no|up	no|up	yes|down	no|down
Nitab4.5_0000363g0080	no|down	yes|down	no|down	no|down	no|up	yes|down
Nitab4.5_0005777g0030	yes|down	no|down	no|up	no|up	yes|down	no|down
Nitab4.5_0003856g0030	yes|down	no|down	no|up	no|down	no|down	no|down
Nitab4.5_0004551g0010	no|up	yes|up	yes|up	no|down	yes|up	no|down
Nitab4.5_0000040g0460	yes|up	no|up	no|down	no|down	yes|up	no|up
Nitab4.5_0009446g0020	no|up	yes|up	no|up	no|up	no|up	no|up
Nitab4.5_0000827g0050	yes|down	no|down	no|down	no|up	yes|down	no|down
Nitab4.5_0000163g0200	yes|down	no|down	no|up	no|up	yes|down	no|down
Nitab4.5_0000283g0480	no|up	no|down	yes|down	yes|down	yes|up	no|up
Nitab4.5_0004982g0020	yes|down	yes|down	no|down	no|up	yes|down	yes|down
Nitab4.5_0010461g0020	no|up	no|up	no|down	no|down	yes|up	no|up
Nitab4.5_0012449g0010	yes|down	no|up	no|up	yes|down	no|up	no|down
Nitab4.5_0000045g0460	yes|up	no|up	no|down	no|up	yes|up	no|up
Nitab4.5_0012065g0020	no|down	no|down	no|up	no|up	yes|down	no|down
Nitab4.5_0000723g0190	no|up	no|down	no|down	no|down	yes|up	no|down
Nitab4.5_0006661g0030	no|up	no|up	no|down	no|down	yes|up	no|up
Nitab4.5_0003316g0010	no|down	no|down	no|down	no|up	yes|down	no|down
Nitab4.5_0003721g0040	yes|up	no|up	no|down	no|down	yes|up	no|up
Nitab4.5_0006574g0080	no|up	no|up	no|down	no|down	yes|up	no|down
Nitab4.5_0000855g0140	yes|up	no|up	no|down	no|down	yes|up	no|up
Nitab4.5_0004525g0020	no|down	yes|down	no|down	no|up	no|down	no|down
Nitab4.5_0003623g0010	yes|up	yes|up	no|down	no|up	yes|up	yes|up
Nitab4.5_0000562g0100	yes|up	yes|up	no|up	no|down	yes|up	yes|up
Nitab4.5_0000310g0040	no|down	no|down	no|up	no|up	yes|down	no|down
Nitab4.5_0002299g0010	yes|up	no|up	no|down	no|down	yes|up	no|up
Nitab4.5_0000306g0030	no|up	yes|up	no|up	yes|down	yes|up	no|up
Nitab4.5_0000294g0020	no|down	yes|down	no|down	no|down	no|down	no|down
Nitab4.5_0000733g0160	yes|down	no|down	no|up	no|down	yes|down	no|down
Nitab4.5_0012702g0010	no|down	no|up	no|up	no|up	yes|down	no|down
Nitab4.5_0000703g0100	yes|down	no|down	no|up	no|up	yes|down	no|down
Nitab4.5_0008200g0010	no|up	yes|up	no|up	no|down	yes|up	no|up
Nitab4.5_0006622g0080	no|down	yes|down	no|down	no|up	yes|down	no|up
Nitab4.5_0005485g0020	yes|up	yes|up	no|down	no|down	yes|up	no|up
Nitab4.5_0001755g0130	no|down	no|down	no|up	no|up	yes|down	no|down
Nitab4.5_0001122g0070	no|down	no|down	no|up	no|down	no|down	yes|down
Nitab4.5_0000965g0110	no|down	no|down	no|up	no|up	yes|down	no|down
Nitab4.5_0007155g0010	yes|down	no|down	no|down	yes|down	no|down	yes|down
Nitab4.5_0000189g0330	no|down	no|down	no|down	no|up	yes|down	no|down
Nitab4.5_0000315g0140	yes|up	no|down	no|down	no|down	yes|up	no|up
Nitab4.5_0008566g0040	no|down	yes|up	no|up	no|down	no|down	no|up
Nitab4.5_0007710g0030	no|down	no|down	no|up	no|up	yes|down	no|down
Nitab4.5_0002266g0020	no|up	no|down	no|down	no|down	yes|up	no|up
Nitab4.5_0000062g0300	no|down	yes|down	no|down	no|up	yes|down	no|down
Nitab4.5_0004045g0010	no|down	no|down	no|down	yes|up	yes|down	no|up
Nitab4.5_0011176g0040	no|down	no|down	no|up	no|up	yes|down	no|down
Nitab4.5_0004409g0010	no|down	no|down	no|down	no|up	yes|down	no|down
Nitab4.5_0007343g0030	no|down	no|down	no|up	no|up	yes|down	no|down
Nitab4.5_0003337g0070	yes|down	no|down	no|up	no|up	yes|down	no|down
Nitab4.5_0006280g0020	yes|down	no|down	no|up	no|up	yes|down	no|down
Nitab4.5_0001813g0030	no|up	yes|down	no|down	no|up	no|down	no|down
Nitab4.5_0003374g0040	yes|down	yes|down	no|down	no|down	yes|down	yes|down
Nitab4.5_0005224g0050	no|up	no|up	no|down	no|down	yes|up	no|up
Nitab4.5_0004399g0080	no|up	no|up	no|down	no|down	yes|up	no|up
Nitab4.5_0011775g0010	yes|down	no|down	no|down	no|up	yes|down	no|down
Nitab4.5_0006783g0010	yes|up	no|up	no|down	no|down	yes|up	no|up
Nitab4.5_0004657g0020	no|up	no|up	no|down	no|down	yes|up	no|up
Nitab4.5_0002835g0020	yes|up	no|up	no|down	no|up	yes|up	no|up
Nitab4.5_0000757g0060	no|up	no|up	no|up	no|down	yes|up	no|down
Nitab4.5_0001275g0010	yes|up	no|down	no|up	no|up	yes|up	no|up
Nitab4.5_0000762g0130	no|down	no|up	no|up	no|up	yes|down	no|up
Nitab4.5_0000677g0270	no|up	no|down	no|down	no|down	yes|up	no|down
Nitab4.5_0005316g0010	yes|up	yes|up	no|up	no|up	no|up	yes|up
Nitab4.5_0000957g0200	no|down	yes|down	no|down	no|up	no|down	no|down
Nitab4.5_0001735g0160	no|up	yes|up	no|up	no|down	yes|up	no|up
Nitab4.5_0000586g0080	yes|down	no|down	no|down	no|down	yes|down	yes|down
Nitab4.5_0000734g0030	yes|up	no|down	no|down	no|down	yes|up	no|down
Nitab4.5_0000676g0140	no|up	no|up	no|down	no|down	yes|up	no|up
Nitab4.5_0011356g0010	no|up	no|up	no|no test	no|down	yes|up	no|up
Nitab4.5_0000136g0420	no|down	no|up	yes|up	no|up	no|down	no|down
Nitab4.5_0000907g0090	no|down	yes|down	no|down	no|up	no|down	no|down
Nitab4.5_0000090g0270	yes|up	yes|down	no|down	no|down	yes|up	no|down
Nitab4.5_0003810g0020	yes|up	no|up	no|up	no|up	no|up	no|up
Nitab4.5_0000303g0270	no|up	no|up	no|down	no|down	yes|up	no|up
Nitab4.5_0006119g0050	no|up	yes|down	no|up	no|up	no|down	no|down
Nitab4.5_0003002g0010	yes|up	yes|up	no|up	no|down	yes|up	yes|up
Nitab4.5_0001324g0080	yes|up	no|up	no|up	no|up	yes|up	no|up
Nitab4.5_0000945g0050	yes|up	yes|up	no|down	no|down	yes|up	yes|up
Nitab4.5_0008885g0010	no|down	no|down	no|up	no|down	no|down	yes|down
Nitab4.5_0005120g0050	yes|up	no|up	no|down	no|down	yes|up	no|up
Nitab4.5_0007540g0030	yes|down	no|down	no|up	no|down	yes|down	no|down
Nitab4.5_0004203g0060	no|up	no|up	no|down	no|down	yes|up	no|up
Nitab4.5_0003331g0040	yes|down	no|up	yes|up	no|up	yes|down	no|down
Nitab4.5_0016435g0010	yes|up	no|up	no|down	no|down	yes|up	no|up
Nitab4.5_0012451g0010	yes|up	no|up	no|down	no|down	yes|up	no|up
Nitab4.5_0026486g0010	yes|up	no|up	no|up	no|up	no|up	no|up
Nitab4.5_0007452g0010	yes|down	no|down	no|up	no|up	yes|down	no|down
Nitab4.5_0002923g0010	no|up	no|up	no|down	no|down	yes|up	no|up
Nitab4.5_0011667g0010	yes|up	no|up	no|up	no|down	yes|up	no|down
Nitab4.5_0007767g0040	no|up	no|up	no|down	no|down	yes|up	no|down
Nitab4.5_0007497g0010	yes|down	no|down	no|up	no|down	yes|down	no|down
Nitab4.5_0000795g0010	no|down	no|up	no|up	no|up	yes|down	no|down
Nitab4.5_0002786g0010	yes|down	no|down	no|down	no|up	yes|down	no|down
Nitab4.5_0000540g0320	no|up	no|up	no|down	no|down	yes|up	no|down
Nitab4.5_0000850g0150	yes|down	no|down	no|down	no|down	no|down	no|down
Nitab4.5_0001698g0060	no|down	yes|down	yes|down	yes|down	no|up	yes|down
Nitab4.5_0000043g0270	yes|down	no|down	no|down	no|down	yes|down	yes|down
Nitab4.5_0000010g0120	yes|down	no|down	no|down	no|down	yes|down	no|down
Nitab4.5_0000148g0060	yes|up	no|up	no|down	no|down	yes|up	no|up
Nitab4.5_0000939g0020	yes|down	yes|down	no|down	no|down	no|down	yes|down
Nitab4.5_0001323g0160	yes|up	no|down	no|down	no|up	no|up	no|up
Nitab4.5_0005331g0010	yes|up	no|up	no|down	no|down	yes|up	no|up
Nitab4.5_0002112g0050	yes|down	no|down	no|down	no|down	no|down	no|down
Nitab4.5_0000671g0010	yes|down	no|down	no|up	no|up	yes|down	no|down
Nitab4.5_0001302g0040	yes|down	yes|down	no|down	no|down	no|down	yes|down
Nitab4.5_0001327g0040	yes|up	no|up	no|up	no|up	no|up	no|up
Nitab4.5_0001332g0050	no|up	no|up	no|down	no|down	yes|up	no|down
Nitab4.5_0002052g0100	yes|down	yes|down	no|down	no|up	yes|down	no|down
Nitab4.5_0001143g0060	no|up	yes|up	no|up	no|down	yes|up	no|up
Nitab4.5_0000199g0010	no|down	no|down	no|up	no|up	yes|down	no|down
Nitab4.5_0006531g0020	no|up	no|down	yes|down	yes|down	yes|up	no|down
Nitab4.5_0007366g0010	no|up	yes|down	no|down	no|up	no|up	no|down
Nitab4.5_0000149g0140	no|up	no|up	no|down	no|down	yes|up	no|up
Nitab4.5_0002026g0110	no|up	no|up	no|down	no|down	yes|up	no|up
Nitab4.5_0007312g0010	yes|up	no|down	no|down	no|down	yes|up	no|down
Nitab4.5_0007228g0020	no|up	yes|down	no|down	no|up	no|down	no|down
Nitab4.5_0007252g0020	yes|up	no|down	no|down	no|up	no|up	no|up
Nitab4.5_0005070g0010	no|up	no|up	no|down	no|down	yes|up	no|up
Nitab4.5_0000188g0310	yes|up	yes|up	no|down	no|up	yes|up	yes|up
Nitab4.5_0008129g0010	no|down	yes|down	no|up	no|up	no|down	no|down
Nitab4.5_0000971g0080	yes|up	yes|up	no|down	no|down	yes|up	no|up
Nitab4.5_0003476g0020	no|up	no|up	yes|down	yes|down	yes|up	no|up
Nitab4.5_0002179g0050	yes|up	no|up	no|up	no|down	yes|up	no|up
Nitab4.5_0001970g0020	no|up	no|up	no|up	no|down	yes|up	no|down
Nitab4.5_0000446g0190	yes|down	yes|down	no|down	no|up	yes|down	no|down
Nitab4.5_0003086g0010	yes|down	no|down	no|up	no|up	yes|down	no|down
Nitab4.5_0001051g0120	yes|down	no|down	no|down	no|down	no|down	no|down
Nitab4.5_0001453g0040	yes|up	no|up	no|down	no|down	yes|up	no|up
Nitab4.5_0000399g0030	no|down	no|down	no|up	no|up	yes|down	no|down
Nitab4.5_0000360g0120	no|up	no|down	no|down	yes|up	no|down	no|up
Nitab4.5_0018051g0010	yes|up	no|up	no|down	no|up	yes|up	yes|up
Nitab4.5_0004439g0100	yes|up	no|down	no|down	no|up	no|up	no|down
Nitab4.5_0000019g0340	yes|up	no|down	no|down	no|up	no|up	no|down
Nitab4.5_0005936g0030	yes|up	yes|up	yes|up	no|up	yes|up	no|up
Nitab4.5_0000638g0190	yes|up	no|down	no|down	no|up	no|up	no|up
Nitab4.5_0002208g0070	no|down	no|down	no|up	no|down	no|down	yes|down
Nitab4.5_0005006g0020	yes|down	no|down	no|down	no|up	yes|down	no|down
Nitab4.5_0005837g0030	yes|down	no|down	no|down	no|down	yes|down	no|down
Nitab4.5_0001881g0020	yes|down	no|down	no|down	no|down	yes|down	no|down
Nitab4.5_0009051g0010	yes|down	no|down	no|up	no|down	yes|down	no|down
Nitab4.5_0006963g0040	no|up	yes|up	no|up	no|down	yes|up	no|up
Nitab4.5_0010789g0020	no|down	no|down	no|up	no|down	no|down	yes|down
Nitab4.5_0006000g0110	yes|up	no|up	no|down	no|up	yes|up	no|up
Nitab4.5_0000564g0060	yes|up	no|down	no|down	no|up	yes|up	no|up
Nitab4.5_0007930g0010	no|down	no|down	no|up	no|up	yes|down	no|down
Nitab4.5_0001542g0020	yes|down	no|down	no|down	no|up	yes|down	no|down
Nitab4.5_0004798g0060	no|down	no|down	no|up	no|up	yes|down	no|down
Nitab4.5_0003142g0010	yes|down	no|down	no|up	no|down	yes|down	no|down
Nitab4.5_0010803g0010	no|up	yes|down	no|down	yes|up	no|down	no|up
Nitab4.5_0004771g0030	yes|up	yes|up	no|up	no|down	yes|up	no|up
Nitab4.5_0006596g0010	yes|up	no|down	no|down	no|up	yes|up	no|up
Nitab4.5_0000256g0100	yes|down	no|up	no|up	no|up	yes|down	no|down
Nitab4.5_0005472g0090	yes|down	no|down	no|down	no|down	no|down	yes|down
Nitab4.5_0004226g0010	yes|down	no|down	no|up	no|down	yes|down	no|down
Nitab4.5_0000653g0030	yes|down	no|down	no|down	no|up	yes|down	no|down
Nitab4.5_0000469g0210	no|up	no|up	no|down	no|down	yes|up	no|up
Nitab4.5_0012578g0010	yes|up	no|up	no|up	no|up	no|up	no|up
Nitab4.5_0008374g0010	yes|up	yes|up	no|down	no|down	yes|up	yes|up
Nitab4.5_0007260g0050	no|up	no|up	no|down	no|down	yes|up	no|up
Nitab4.5_0012227g0010	no|up	yes|up	no|down	no|down	yes|up	no|up
Nitab4.5_0009110g0010	yes|up	no|up	no|down	no|down	yes|up	no|up
Nitab4.5_0011152g0010	no|up	no|up	no|down	no|down	yes|up	no|up
Nitab4.5_0003626g0140	no|down	no|down	yes|down	yes|down	yes|up	no|down
Nitab4.5_0001904g0070	yes|up	yes|up	no|up	no|down	yes|up	yes|up
Nitab4.5_0009895g0030	yes|up	no|up	no|down	no|up	no|up	no|up
Nitab4.5_0001044g0020	no|up	no|up	no|down	no|down	yes|up	no|up
Nitab4.5_0000333g0020	yes|up	no|up	no|down	no|down	yes|up	no|up
Nitab4.5_0003373g0080	yes|down	no|down	no|down	no|down	no|down	no|down
Nitab4.5_0000845g0190	yes|down	no|down	no|up	no|up	yes|down	no|down
Nitab4.5_0008883g0010	yes|up	no|up	no|down	no|down	yes|up	no|up
Nitab4.5_0000687g0260	yes|down	no|down	no|down	no|down	no|down	no|down
Nitab4.5_0002259g0010	yes|down	yes|down	no|down	no|down	yes|down	yes|down
Nitab4.5_0013102g0010	yes|down	no|down	no|up	no|up	yes|down	no|down
Nitab4.5_0003113g0050	yes|down	yes|down	yes|down	no|up	yes|down	no|down
Nitab4.5_0005648g0010	no|down	no|down	no|up	no|up	yes|down	no|down
Nitab4.5_0003381g0020	yes|up	no|down	no|down	no|up	no|up	yes|up
Nitab4.5_0006444g0020	no|down	yes|down	no|down	no|down	no|up	yes|down
Nitab4.5_0001480g0040	yes|down	no|down	no|up	no|up	yes|down	no|down
Nitab4.5_0011106g0010	yes|up	no|down	no|up	no|up	no|up	no|up
Nitab4.5_0002633g0050	no|up	no|up	no|down	no|down	yes|up	no|up
Nitab4.5_0009322g0020	yes|up	no|down	no|down	no|down	no|up	no|up
Nitab4.5_0005282g0020	yes|up	no|up	no|up	no|down	yes|up	no|up
Nitab4.5_0001426g0020	yes|up	no|up	no|up	no|up	no|up	no|up
Nitab4.5_0000142g0410	no|up	yes|up	no|up	no|down	no|up	no|up
Nitab4.5_0000475g0090	yes|up	no|up	no|down	no|down	yes|up	no|up
Nitab4.5_0011119g0010	yes|up	no|up	no|up	no|up	no|up	no|up
Nitab4.5_0000167g0010	no|up	no|down	no|down	no|down	yes|up	no|down
Nitab4.5_0000246g0300	no|up	no|down	no|down	no|down	yes|up	no|up
Nitab4.5_0000100g0110	yes|up	yes|up	yes|down	no|down	yes|up	yes|up
Nitab4.5_0001786g0040	yes|up	no|down	no|down	no|up	yes|up	no|up
Nitab4.5_0004963g0030	yes|down	no|down	no|up	no|up	yes|down	no|down
Nitab4.5_0004296g0040	yes|down	yes|down	no|up	no|up	yes|down	no|down
Nitab4.5_0006629g0020	no|down	yes|down	no|down	no|down	no|up	no|down
Nitab4.5_0002861g0010	yes|up	no|up	no|up	no|down	yes|up	no|up
Nitab4.5_0002225g0100	no|up	no|up	no|down	no|down	yes|up	no|up
Nitab4.5_0000068g0150	yes|down	no|down	no|down	no|down	yes|down	yes|down
Nitab4.5_0000089g0110	no|up	no|up	no|down	no|down	yes|up	no|up
Nitab4.5_0003495g0060	yes|up	no|up	no|down	no|down	yes|up	no|up
Nitab4.5_0011065g0010	no|down	yes|down	no|down	no|up	yes|down	no|down
Nitab4.5_0011117g0030	yes|down	no|down	no|up	no|down	no|down	yes|down
Nitab4.5_0009223g0020	no|down	yes|down	no|down	yes|down	no|up	yes|down
Nitab4.5_0002880g0030	yes|down	no|down	no|down	no|down	no|down	no|down
Nitab4.5_0002209g0070	yes|down	no|down	no|down	no|down	yes|down	no|down
Nitab4.5_0000622g0060	yes|up	no|down	no|down	no|up	yes|up	no|up
Nitab4.5_0000496g0280	no|up	yes|down	no|down	no|up	no|up	yes|down
Nitab4.5_0000055g0100	yes|up	no|up	no|down	no|down	yes|up	yes|up
Nitab4.5_0001552g0140	no|down	no|down	no|up	no|up	yes|down	no|down
Nitab4.5_0000442g0280	yes|up	yes|up	no|down	no|down	yes|up	yes|up
Nitab4.5_0000231g0490	yes|down	no|down	no|up	no|down	yes|down	no|down
Nitab4.5_0003160g0080	no|down	no|up	no|down	yes|down	no|up	no|down
Nitab4.5_0007422g0010	yes|down	no|down	no|up	no|up	yes|down	no|down
Nitab4.5_0001891g0020	yes|down	no|down	no|down	no|down	yes|down	no|down
Nitab4.5_0004108g0020	yes|down	no|down	no|down	no|up	yes|down	no|up
Nitab4.5_0000143g0260	no|down	no|up	yes|up	yes|up	yes|down	no|up
Nitab4.5_0009959g0010	yes|down	no|down	no|up	no|down	yes|down	no|down
Nitab4.5_0007082g0010	yes|up	no|up	no|down	yes|down	yes|up	no|up
Nitab4.5_0002756g0030	yes|up	no|down	no|down	no|up	no|up	no|up
Nitab4.5_0001663g0230	yes|down	no|up	no|up	no|up	yes|down	no|down
Nitab4.5_0001252g0010	yes|up	no|up	no|down	no|down	yes|up	no|down
Nitab4.5_0001241g0100	no|down	no|down	no|up	no|up	yes|down	no|down
Nitab4.5_0000105g0060	yes|down	no|down	no|up	no|up	yes|down	yes|down
Nitab4.5_0002232g0040	no|up	no|up	no|up	no|up	no|down	yes|up
Nitab4.5_0000008g0170	no|up	no|up	no|up	no|down	yes|up	no|up
Nitab4.5_0001040g0130	yes|down	no|down	no|up	no|up	yes|down	no|down
Nitab4.5_0000892g0040	yes|up	yes|up	no|up	no|up	no|up	yes|up
Nitab4.5_0005004g0020	yes|up	yes|up	no|up	no|down	yes|up	yes|up
Nitab4.5_0005139g0060	yes|up	no|up	no|down	no|down	yes|up	yes|up
Nitab4.5_0000525g0010	no|down	no|down	yes|down	yes|down	no|up	yes|down
Nitab4.5_0000096g0320	no|down	no|down	no|up	no|down	no|up	yes|down
Nitab4.5_0007229g0010	yes|up	no|up	no|up	no|up	yes|up	no|up
Nitab4.5_0003545g0030	yes|up	no|up	no|up	no|up	yes|up	no|up
Nitab4.5_0002720g0110	no|down	no|down	no|up	no|up	yes|down	no|up
Nitab4.5_0007869g0040	no|down	yes|down	no|down	no|up	yes|down	no|down
Nitab4.5_0012953g0010	no|up	no|down	no|down	no|down	yes|up	no|down
Nitab4.5_0001544g0100	yes|down	yes|down	no|up	no|up	yes|down	yes|down
Nitab4.5_0000934g0150	yes|down	no|up	no|down	no|down	yes|down	no|down
Nitab4.5_0008383g0020	yes|up	no|up	no|down	no|down	yes|up	no|up
Nitab4.5_0001574g0130	yes|down	yes|down	no|down	yes|up	yes|down	no|down
Nitab4.5_0006527g0020	yes|down	no|down	no|up	no|up	yes|down	no|down
Nitab4.5_0009830g0010	yes|down	no|down	no|down	no|down	no|down	no|down
Nitab4.5_0001616g0070	yes|up	no|up	no|down	no|down	yes|up	no|down
Nitab4.5_0002449g0070	yes|down	no|down	no|down	no|down	no|down	no|down
Nitab4.5_0006168g0020	no|up	yes|down	no|down	no|up	no|up	no|down
Nitab4.5_0000704g0010	yes|up	no|up	no|down	no|down	yes|up	no|up
Nitab4.5_0002527g0080	yes|up	no|up	no|up	no|up	no|up	no|up
Nitab4.5_0000651g0170	yes|down	no|down	no|down	no|down	yes|down	no|down
Nitab4.5_0000146g0010	yes|down	no|down	no|up	no|up	yes|down	no|down
Nitab4.5_0021258g0010	yes|down	no|down	no|down	no|down	no|down	yes|down
Nitab4.5_0000818g0030	no|up	yes|up	no|up	no|down	no|up	yes|up
Nitab4.5_0010739g0010	yes|down	no|up	no|up	no|down	yes|down	no|down
Nitab4.5_0004384g0080	yes|up	no|up	no|down	no|up	yes|up	yes|up
Nitab4.5_0000902g0280	yes|down	no|down	no|up	no|up	yes|down	no|down
Nitab4.5_0001841g0110	no|up	no|down	no|up	yes|up	no|down	no|up
Nitab4.5_0000104g0210	yes|down	no|down	no|up	no|up	yes|down	no|down
Nitab4.5_0002031g0070	no|up	no|up	no|down	no|down	yes|up	no|up
Nitab4.5_0007001g0020	yes|down	no|down	no|down	no|up	yes|down	no|down
Nitab4.5_0006467g0050	yes|up	no|up	no|down	no|up	yes|up	yes|up
Nitab4.5_0008577g0010	yes|down	no|down	no|down	no|up	yes|down	no|down
Nitab4.5_0002050g0080	no|up	no|up	no|down	no|down	yes|up	no|up
Nitab4.5_0000864g0110	yes|down	no|down	no|down	no|up	yes|down	no|down
Nitab4.5_0000198g0010	yes|up	no|down	yes|down	no|down	yes|up	yes|up
Nitab4.5_0012555g0040	no|up	no|up	no|down	no|down	yes|up	no|up
Nitab4.5_0005102g0020	no|up	yes|up	no|down	no|down	yes|up	no|up
Nitab4.5_0001488g0100	no|down	no|down	no|up	no|up	yes|down	no|down
Nitab4.5_0003512g0020	yes|down	yes|down	no|up	no|up	yes|down	no|down
Nitab4.5_0000287g0110	yes|down	no|down	no|down	yes|down	no|up	no|down
Nitab4.5_0003714g0100	no|up	no|up	no|up	no|down	yes|up	no|up
Nitab4.5_0012054g0010	yes|up	no|up	no|up	no|up	no|up	no|up
Nitab4.5_0000019g0420	yes|up	no|up	no|down	no|down	yes|up	no|up
Nitab4.5_0000376g0150	yes|up	yes|up	no|down	no|down	yes|up	no|up
Nitab4.5_0009686g0030	no|up	no|up	no|down	no|up	no|up	yes|up
Nitab4.5_0001160g0120	no|down	no|down	no|up	no|up	yes|down	no|down
Nitab4.5_0000043g0070	yes|up	no|down	no|down	no|down	yes|up	no|down
Nitab4.5_0000676g0350	yes|up	no|up	no|down	no|down	yes|up	no|up
Nitab4.5_0000025g0120	no|down	yes|down	no|down	no|down	no|down	yes|down
Nitab4.5_0005292g0030	yes|up	yes|up	no|up	no|up	no|up	yes|up
Nitab4.5_0001529g0020	yes|down	yes|down	no|down	no|down	no|down	yes|down
Nitab4.5_0000230g0020	no|down	no|up	no|up	no|up	yes|down	no|up
Nitab4.5_0010261g0040	yes|down	no|down	no|up	no|up	yes|down	no|down
Nitab4.5_0001523g0010	no|up	yes|up	no|up	no|down	yes|up	no|up
Nitab4.5_0004027g0010	no|down	no|down	no|down	no|up	yes|down	no|down
Nitab4.5_0000431g0200	no|down	yes|down	no|up	yes|up	yes|down	no|down
Nitab4.5_0013459g0010	yes|down	no|down	no|up	no|up	yes|down	no|down
Nitab4.5_0001701g0170	yes|down	yes|down	no|up	no|up	yes|down	yes|down
Nitab4.5_0000618g0160	yes|down	yes|down	no|down	no|up	yes|down	no|down
Nitab4.5_0001864g0040	yes|down	no|down	no|up	no|down	yes|down	no|down
Nitab4.5_0011286g0020	yes|up	no|up	no|down	no|down	yes|up	no|up
Nitab4.5_0002520g0030	yes|up	no|up	no|up	no|up	yes|up	no|up
Nitab4.5_0006004g0020	no|down	no|down	no|down	no|up	yes|down	no|up
Nitab4.5_0000681g0160	no|up	yes|down	no|down	no|up	no|down	no|down
Nitab4.5_0000072g0300	yes|up	yes|up	no|down	no|down	yes|up	no|up
Nitab4.5_0002695g0100	no|down	no|up	no|up	no|up	yes|down	no|up
Nitab4.5_0002628g0060	yes|down	no|down	no|down	no|down	no|down	no|down
Nitab4.5_0005930g0030	yes|up	no|up	no|down	no|up	yes|up	no|up
Nitab4.5_0000438g0160	no|up	no|up	no|down	no|down	yes|up	no|up
Nitab4.5_0011079g0010	no|down	no|down	no|up	no|up	yes|down	no|down
Nitab4.5_0000875g0030	yes|up	no|up	no|up	no|up	yes|up	no|up
Nitab4.5_0001225g0230	no|down	yes|down	no|down	no|up	yes|down	no|down
Nitab4.5_0000646g0160	yes|up	no|up	no|down	no|down	yes|up	no|up
Nitab4.5_0000677g0040	yes|up	no|up	no|down	no|up	yes|up	no|up
Nitab4.5_0006016g0010	yes|down	no|down	no|up	no|down	yes|down	no|down
Nitab4.5_0003603g0050	no|up	no|down	no|down	no|up	yes|up	no|up
Nitab4.5_0010115g0020	yes|down	no|up	yes|up	no|up	yes|down	no|up
Nitab4.5_0001400g0030	yes|down	no|down	no|up	no|down	yes|down	no|down
Nitab4.5_0000397g0080	yes|up	no|up	no|down	no|down	yes|up	no|up
Nitab4.5_0000948g0240	no|down	no|up	yes|up	no|up	no|down	no|down
Nitab4.5_0010575g0010	no|up	yes|up	no|down	no|down	yes|up	no|up
Nitab4.5_0003123g0010	yes|down	yes|down	no|down	no|down	yes|down	yes|down
Nitab4.5_0000639g0180	no|down	no|down	no|up	no|up	yes|down	no|down
Nitab4.5_0004776g0010	no|down	no|down	no|up	no|up	yes|down	no|up
Nitab4.5_0009285g0020	no|down	yes|down	no|up	no|up	yes|down	no|down
Nitab4.5_0018752g0010	yes|down	no|down	no|up	no|up	yes|down	no|down
Nitab4.5_0000300g0140	yes|up	no|up	no|down	no|up	no|up	yes|up
Nitab4.5_0009463g0010	yes|down	no|down	yes|up	no|up	yes|down	no|down
Nitab4.5_0000249g0300	yes|up	no|up	no|up	no|down	yes|up	no|up
Nitab4.5_0000912g0200	yes|up	no|up	no|down	no|down	yes|up	no|up
Nitab4.5_0001198g0020	yes|up	no|down	yes|down	yes|down	yes|up	no|down
Nitab4.5_0010672g0010	no|up	yes|up	no|up	no|down	yes|up	no|up
Nitab4.5_0003534g0060	no|up	yes|down	no|down	no|up	no|down	no|down
Nitab4.5_0009387g0010	yes|up	no|up	no|down	no|down	yes|up	no|up
Nitab4.5_0004437g0040	no|down	yes|down	no|up	no|up	yes|down	no|down
Nitab4.5_0000761g0070	no|up	yes|up	no|up	no|down	no|up	no|down
Nitab4.5_0004103g0020	no|up	no|up	no|down	yes|down	yes|up	no|up
Nitab4.5_0006229g0010	no|up	no|up	no|down	no|down	yes|up	no|up
Nitab4.5_0001861g0050	no|down	no|down	no|down	no|up	yes|down	no|down
Nitab4.5_0000130g0220	yes|up	yes|up	no|down	no|down	yes|up	yes|up
Nitab4.5_0002046g0110	yes|up	no|up	no|down	no|down	yes|up	no|up
Nitab4.5_0006265g0060	no|up	yes|down	no|down	no|up	no|down	no|up
Nitab4.5_0001478g0110	no|up	yes|down	yes|down	no|up	no|down	yes|up
Nitab4.5_0002765g0010	yes|up	no|up	no|down	no|down	yes|up	no|up
Nitab4.5_0000795g0070	yes|up	no|down	no|down	no|up	no|up	no|up
Nitab4.5_0000326g0080	yes|up	no|up	no|down	no|down	yes|up	yes|up
Nitab4.5_0004014g0060	yes|down	yes|down	no|down	no|down	yes|down	yes|down
Nitab4.5_0021718g0010	yes|up	no|up	no|up	no|up	no|up	no|up
Nitab4.5_0017161g0010	no|up	yes|up	no|up	no|down	yes|up	yes|up
Nitab4.5_0012276g0010	yes|up	no|up	no|up	no|up	yes|up	no|down
Nitab4.5_0000035g0020	yes|down	no|down	no|up	no|up	yes|down	no|down
Nitab4.5_0006454g0010	no|up	yes|down	no|down	no|up	no|up	no|down
Nitab4.5_0003208g0040	no|up	no|up	no|down	no|down	yes|up	no|up
Nitab4.5_0000718g0320	yes|down	no|down	no|down	no|down	yes|down	no|down
Nitab4.5_0002887g0020	no|down	no|down	no|up	no|up	yes|down	no|up
Nitab4.5_0000016g0360	no|down	no|up	no|up	no|up	yes|down	no|up
Nitab4.5_0005918g0100	no|up	yes|up	no|up	no|down	no|up	yes|up
Nitab4.5_0008966g0010	no|down	no|down	no|up	no|up	yes|down	no|down
Nitab4.5_0000707g0200	yes|up	yes|down	no|down	yes|up	no|up	no|down
Nitab4.5_0001932g0010	yes|down	no|down	no|up	no|down	yes|down	no|down
Nitab4.5_0008350g0010	yes|up	yes|up	no|up	no|down	yes|up	yes|up
Nitab4.5_0004368g0020	yes|up	no|up	no|up	no|down	yes|up	no|up
Nitab4.5_0000143g0070	no|down	no|up	yes|up	no|up	yes|down	no|up
Nitab4.5_0012520g0010	no|up	no|up	no|down	no|down	yes|up	no|down
Nitab4.5_0026398g0010	yes|up	yes|up	no|up	no|down	yes|up	yes|up
Nitab4.5_0000436g0100	yes|down	no|up	yes|up	no|up	yes|down	no|down
Nitab4.5_0000842g0040	yes|up	no|down	no|down	no|down	yes|up	no|down
Nitab4.5_0009836g0010	yes|up	no|up	no|up	no|down	yes|up	no|up
Nitab4.5_0001918g0100	yes|down	yes|down	no|down	no|up	yes|down	no|down
Nitab4.5_0002308g0090	yes|up	yes|up	no|up	no|down	yes|up	yes|up
Nitab4.5_0003564g0010	yes|up	no|down	no|down	no|up	no|up	no|up
Nitab4.5_0006059g0030	yes|up	no|down	no|down	no|up	no|up	no|up
Nitab4.5_0003073g0040	yes|down	no|down	no|up	no|down	yes|down	no|down
Nitab4.5_0000203g0240	yes|up	no|up	no|down	no|up	yes|up	no|up
Nitab4.5_0001677g0100	yes|down	yes|down	no|up	no|up	yes|down	no|down
Nitab4.5_0005744g0010	no|up	yes|down	no|down	no|up	no|down	no|down
Nitab4.5_0000642g0010	no|up	yes|up	no|down	no|down	yes|up	no|up
Nitab4.5_0002485g0030	yes|up	yes|up	no|down	no|down	yes|up	yes|up
Nitab4.5_0003779g0100	yes|up	yes|up	no|up	no|up	yes|up	yes|up
Nitab4.5_0011792g0010	yes|up	no|down	no|down	no|up	no|up	no|up
Nitab4.5_0002370g0010	yes|down	no|down	no|down	no|down	no|down	yes|down
Nitab4.5_0003292g0020	yes|up	no|down	no|down	no|up	yes|up	no|up
Nitab4.5_0005692g0020	yes|down	no|down	no|up	no|down	no|down	yes|down
Nitab4.5_0000610g0200	no|down	no|down	yes|down	yes|down	yes|up	no|down
Nitab4.5_0002524g0040	yes|down	no|down	no|up	no|up	yes|down	no|down
Nitab4.5_0011263g0010	yes|up	yes|up	no|up	no|up	no|up	yes|up
Nitab4.5_0000351g0040	yes|up	yes|up	no|up	no|up	yes|up	no|up
Nitab4.5_0027851g0010	yes|down	no|down	no|up	yes|up	yes|down	no|down
Nitab4.5_0000027g0150	yes|down	no|down	no|up	no|down	no|down	no|down
Nitab4.5_0000650g0030	no|down	no|down	no|up	no|up	yes|down	no|down
Nitab4.5_0000092g0300	yes|up	no|up	no|down	no|down	yes|up	no|up
Nitab4.5_0001459g0100	yes|up	no|up	no|down	no|down	yes|up	no|up
Nitab4.5_0006895g0040	yes|up	no|up	no|up	no|up	no|up	no|up
Nitab4.5_0004247g0020	yes|up	no|up	no|down	no|down	yes|up	no|up
Nitab4.5_0010096g0020	no|up	no|down	yes|down	no|down	yes|up	yes|up
Nitab4.5_0004990g0010	yes|up	yes|down	no|down	no|up	no|up	no|up
Nitab4.5_0007248g0010	yes|up	no|down	no|up	no|up	no|up	no|up
Nitab4.5_0013433g0030	yes|down	no|down	no|up	no|up	yes|down	no|down
Nitab4.5_0000231g0260	no|up	yes|up	no|down	no|up	no|up	yes|up
Nitab4.5_0000092g0090	yes|up	yes|up	no|up	no|down	yes|up	yes|up
Nitab4.5_0000023g0690	yes|up	yes|up	no|up	no|down	yes|up	no|up
Nitab4.5_0010275g0030	no|up	no|down	yes|down	no|up	no|up	no|up
Nitab4.5_0001908g0010	no|up	no|up	no|down	yes|down	yes|up	no|down
Nitab4.5_0004599g0080	yes|down	yes|down	no|down	no|down	yes|down	yes|down
Nitab4.5_0002782g0030	yes|up	yes|up	no|up	no|up	yes|up	yes|up
Nitab4.5_0000337g0150	yes|up	yes|up	no|down	no|down	yes|up	yes|up
Nitab4.5_0022126g0010	yes|down	no|down	no|down	no|down	yes|down	no|down
Nitab4.5_0012716g0010	no|down	yes|down	no|down	no|down	no|down	no|down
Nitab4.5_0000008g0470	no|up	yes|up	no|down	no|down	no|up	no|up
Nitab4.5_0003721g0020	yes|up	no|up	no|down	no|down	yes|up	no|down
Nitab4.5_0001056g0070	no|up	no|up	no|down	no|down	yes|up	no|up
Nitab4.5_0003917g0040	no|down	yes|down	no|down	no|down	no|down	no|down
Nitab4.5_0000855g0120	no|up	yes|down	no|down	no|up	no|down	no|up
Nitab4.5_0001600g0100	yes|up	no|up	no|down	no|up	no|up	no|up
Nitab4.5_0006214g0010	yes|up	no|up	no|up	no|up	no|up	no|up
Nitab4.5_0004117g0020	no|down	no|down	no|up	no|up	yes|down	no|down
Nitab4.5_0000874g0020	yes|up	no|up	no|up	no|down	yes|up	no|up
Nitab4.5_0002299g0030	no|down	yes|down	no|down	no|up	no|down	no|down
Nitab4.5_0007428g0010	yes|up	no|down	no|down	no|down	no|up	no|down
Nitab4.5_0002593g0060	yes|up	no|up	no|down	no|down	yes|up	no|up
Nitab4.5_0000620g0190	yes|down	no|down	no|up	no|up	yes|down	no|down
Nitab4.5_0000086g0010	yes|up	no|up	no|down	no|down	yes|up	no|up
Nitab4.5_0016592g0010	yes|up	no|up	no|down	no|up	yes|up	yes|up
Nitab4.5_0000564g0260	yes|down	no|down	no|down	no|up	no|down	no|up
Nitab4.5_0001336g0090	yes|down	no|down	no|up	no|up	yes|down	no|down
Nitab4.5_0000589g0020	no|up	no|down	no|down	no|down	yes|up	no|down
Nitab4.5_0012336g0030	yes|down	yes|down	no|up	no|down	no|down	yes|down
Nitab4.5_0011528g0040	yes|up	no|down	no|down	no|up	no|up	no|up
Nitab4.5_0008156g0030	yes|up	yes|up	no|down	no|down	yes|up	yes|up
Nitab4.5_0001830g0040	yes|up	yes|up	no|up	no|down	yes|up	no|up
Nitab4.5_0002275g0110	yes|down	yes|down	no|down	no|down	yes|down	yes|down
Nitab4.5_0004637g0030	no|down	no|down	no|up	no|up	yes|down	no|down
Nitab4.5_0002861g0040	no|up	no|up	no|down	no|down	yes|up	no|up
Nitab4.5_0000021g0470	yes|up	no|up	no|up	no|down	yes|up	no|up
Nitab4.5_0003084g0040	no|up	no|up	no|down	no|down	yes|up	no|up
Nitab4.5_0000227g0030	yes|down	no|up	no|up	no|up	yes|down	no|down
Nitab4.5_0000312g0070	no|down	yes|down	no|down	no|down	no|up	yes|down
Nitab4.5_0000742g0100	no|up	yes|up	no|up	no|up	no|up	no|up
Nitab4.5_0000193g0080	no|up	no|up	no|up	no|down	yes|up	no|up
Nitab4.5_0006159g0040	no|down	no|down	no|up	no|up	yes|down	no|down
Nitab4.5_0003850g0060	no|up	no|up	no|down	no|down	yes|up	no|up
Nitab4.5_0002456g0150	yes|up	no|up	no|down	no|down	yes|up	no|up
Nitab4.5_0000787g0260	no|down	yes|down	no|down	no|up	yes|down	no|down
Nitab4.5_0004861g0040	yes|up	yes|up	no|no test	no|no test	yes|up	yes|up
Nitab4.5_0004398g0030	no|down	no|down	no|up	no|up	yes|down	no|down
Nitab4.5_0009862g0020	yes|up	yes|up	no|down	no|down	yes|up	no|up
Nitab4.5_0002518g0040	yes|down	yes|down	no|down	no|up	yes|down	yes|down
Nitab4.5_0002726g0020	no|up	no|up	no|down	no|down	yes|up	no|up
Nitab4.5_0003091g0040	no|down	no|down	no|up	no|up	yes|down	no|down
Nitab4.5_0000046g0190	yes|down	no|down	no|down	no|down	no|down	yes|down
Nitab4.5_0010403g0010	yes|up	no|down	no|down	no|up	yes|up	no|up
Nitab4.5_0004775g0040	no|down	yes|down	no|down	no|up	no|down	no|down
Nitab4.5_0005754g0060	no|up	yes|down	no|down	no|up	no|down	no|down
Nitab4.5_0005451g0030	yes|up	no|up	no|up	no|up	no|up	no|up
Nitab4.5_0000010g0210	no|down	yes|down	no|down	no|up	yes|down	no|down
Nitab4.5_0003861g0010	yes|up	yes|up	no|up	no|up	yes|up	yes|up
Nitab4.5_0000572g0140	yes|up	no|up	no|down	no|down	yes|up	no|up
Nitab4.5_0000851g0050	yes|down	no|down	no|up	no|up	yes|down	no|down
Nitab4.5_0000624g0100	yes|down	yes|down	no|down	no|down	yes|down	yes|down
Nitab4.5_0000812g0030	yes|down	no|down	no|down	no|down	yes|down	no|down
Nitab4.5_0000619g0010	yes|up	no|up	no|down	no|down	yes|up	no|up
Nitab4.5_0005801g0020	yes|down	no|down	no|down	no|down	yes|down	no|down
Nitab4.5_0006264g0010	yes|up	no|up	no|down	no|down	yes|up	no|up
Nitab4.5_0000960g0070	no|up	no|up	no|up	yes|down	yes|up	no|down
Nitab4.5_0001212g0110	no|down	no|down	no|up	no|up	yes|down	no|down
Nitab4.5_0002029g0050	no|down	no|down	no|up	no|up	yes|down	no|up
Nitab4.5_0002186g0090	no|up	no|up	no|down	no|down	yes|up	no|up
Nitab4.5_0000829g0010	no|down	no|down	no|up	no|up	yes|down	no|down
Nitab4.5_0002027g0070	yes|up	yes|up	no|up	no|down	yes|up	yes|up
Nitab4.5_0006081g0010	no|down	no|down	no|up	no|up	yes|down	no|down
Nitab4.5_0001975g0020	no|down	no|down	no|down	no|up	yes|down	no|down
Nitab4.5_0000818g0190	no|up	no|up	no|up	no|down	yes|up	no|up
Nitab4.5_0000573g0030	yes|up	no|up	no|down	no|down	yes|up	no|up
Nitab4.5_0010082g0050	no|down	no|down	no|up	no|up	yes|down	no|down
Nitab4.5_0005229g0020	yes|up	yes|up	no|up	no|down	yes|up	no|up
Nitab4.5_0004800g0070	yes|up	no|up	no|down	no|down	yes|up	no|up
Nitab4.5_0024309g0010	yes|down	no|down	no|up	no|down	yes|down	yes|down
Nitab4.5_0002824g0080	no|up	no|up	no|up	no|down	yes|up	no|up
Nitab4.5_0010769g0010	no|up	no|up	no|down	no|down	yes|up	no|up
Nitab4.5_0002402g0010	yes|up	no|down	no|down	no|down	yes|up	no|up
Nitab4.5_0005719g0050	yes|up	no|down	no|up	no|down	yes|up	no|down
Nitab4.5_0000916g0060	yes|down	no|down	no|down	no|down	yes|down	no|down
Nitab4.5_0001021g0100	no|down	no|down	no|up	no|up	yes|down	no|up
Nitab4.5_0014466g0010	no|up	no|up	no|up	no|up	no|up	yes|up
Nitab4.5_0001607g0030	no|down	no|down	no|up	no|up	yes|down	no|down
Nitab4.5_0000863g0170	yes|up	no|up	no|down	no|up	yes|up	yes|up
Nitab4.5_0001587g0100	yes|up	no|up	no|up	yes|up	no|up	yes|up
Nitab4.5_0002214g0080	yes|down	no|up	no|up	no|up	yes|down	no|up
Nitab4.5_0003134g0010	yes|down	no|down	no|down	no|down	yes|down	yes|down
Nitab4.5_0003845g0050	no|down	yes|down	no|down	no|down	no|down	yes|down
Nitab4.5_0007366g0030	no|down	yes|up	no|up	no|down	no|up	no|up
Nitab4.5_0003324g0090	yes|up	yes|up	no|up	no|down	yes|up	no|up
Nitab4.5_0000028g0050	yes|up	no|down	no|down	no|down	yes|up	no|down
Nitab4.5_0000006g0480	yes|up	no|up	no|up	no|up	no|up	no|up
Nitab4.5_0002415g0050	no|up	no|up	no|down	no|down	yes|up	no|up
Nitab4.5_0001892g0040	yes|down	no|down	no|up	no|up	yes|down	no|down
Nitab4.5_0001383g0100	no|down	no|up	yes|up	no|up	yes|down	no|down
Nitab4.5_0000476g0250	yes|down	no|up	no|up	no|down	no|down	no|down
Nitab4.5_0006683g0020	yes|up	no|up	no|up	no|up	no|down	no|up
Nitab4.5_0001634g0030	no|down	yes|down	no|up	no|up	no|down	no|down
Nitab4.5_0001493g0010	no|down	no|down	no|down	no|up	yes|down	no|down
Nitab4.5_0000587g0070	no|down	yes|down	no|down	no|up	yes|down	no|down
Nitab4.5_0000640g0080	yes|down	no|up	no|up	no|up	yes|down	no|down
Nitab4.5_0001265g0100	no|up	no|up	no|down	no|down	yes|up	no|up
Nitab4.5_0012929g0010	no|down	yes|down	no|down	no|up	yes|down	no|up
Nitab4.5_0000188g0190	no|up	no|down	yes|down	no|down	no|up	no|up
Nitab4.5_0002575g0070	yes|up	no|up	no|up	no|up	yes|up	no|up
Nitab4.5_0005044g0020	no|up	no|up	no|up	no|down	yes|up	no|down
Nitab4.5_0012886g0010	yes|up	no|up	no|down	no|up	yes|up	no|up
Nitab4.5_0003999g0010	no|up	no|up	no|up	no|down	yes|up	no|up
Nitab4.5_0024070g0010	no|up	no|up	no|up	no|down	yes|up	no|up
Nitab4.5_0000911g0020	yes|down	no|down	no|up	no|down	yes|down	no|down
Nitab4.5_0000307g0020	yes|down	yes|down	no|down	no|down	yes|down	yes|down
Nitab4.5_0000178g0090	no|down	no|down	no|down	no|up	yes|down	no|down
Nitab4.5_0012474g0010	no|down	no|down	no|up	no|up	yes|down	no|down
Nitab4.5_0004594g0120	yes|up	yes|up	no|up	yes|up	no|down	yes|up
Nitab4.5_0001572g0030	yes|down	yes|down	no|down	no|up	yes|down	yes|down
Nitab4.5_0003088g0010	yes|down	no|up	no|down	no|down	no|down	no|down
Nitab4.5_0007661g0020	no|up	no|up	no|down	no|down	yes|up	no|up
Nitab4.5_0007564g0040	yes|down	no|up	yes|up	no|up	yes|down	no|down
Nitab4.5_0006250g0010	no|down	no|down	no|up	yes|up	yes|down	no|down
Nitab4.5_0000326g0050	no|down	no|down	no|up	no|up	yes|down	no|down
Nitab4.5_0000326g0270	no|down	yes|down	no|down	no|down	no|down	no|down
Nitab4.5_0005820g0040	no|up	no|up	no|down	no|down	yes|up	no|up
Nitab4.5_0000232g0040	yes|down	yes|down	no|up	no|up	yes|down	no|down
Nitab4.5_0005936g0010	yes|up	yes|up	yes|up	no|up	no|up	no|up
Nitab4.5_0008811g0010	yes|up	no|down	no|up	no|up	no|up	no|up
Nitab4.5_0001304g0020	no|up	no|up	no|down	no|down	yes|up	no|down
Nitab4.5_0010710g0020	no|down	no|down	no|up	no|up	yes|down	no|down
Nitab4.5_0010004g0040	yes|up	no|up	no|up	no|up	yes|up	no|up
Nitab4.5_0001223g0120	yes|up	no|up	no|up	no|up	yes|up	no|up
Nitab4.5_0001267g0130	yes|down	no|down	no|down	no|down	yes|down	no|down
Nitab4.5_0000044g0010	yes|up	no|up	no|down	no|down	yes|up	no|up
Nitab4.5_0008036g0010	yes|up	yes|up	no|up	no|down	yes|up	yes|up
Nitab4.5_0005381g0040	yes|up	no|down	no|down	no|down	no|up	no|up
Nitab4.5_0000335g0140	no|up	no|up	no|down	no|down	yes|up	no|up
Nitab4.5_0001756g0110	yes|down	yes|down	no|down	no|down	yes|down	yes|down
Nitab4.5_0001070g0130	yes|up	no|up	no|down	no|up	yes|up	no|up
Nitab4.5_0004070g0030	yes|up	no|up	no|down	no|down	yes|up	yes|up
Nitab4.5_0001614g0030	yes|up	no|up	no|down	no|down	yes|up	no|up
Nitab4.5_0004028g0040	yes|down	no|down	no|down	no|up	yes|down	no|down
Nitab4.5_0001825g0020	no|up	no|up	no|down	no|down	yes|up	no|up
Nitab4.5_0000914g0110	no|up	no|up	no|up	no|down	yes|up	no|up
Nitab4.5_0003001g0020	no|up	yes|up	no|up	no|down	yes|up	no|up
Nitab4.5_0010939g0010	no|down	no|down	no|down	no|down	no|down	yes|down
Nitab4.5_0004556g0080	no|down	no|down	no|up	no|up	yes|down	no|down
Nitab4.5_0004505g0020	yes|up	no|up	no|up	no|down	no|up	no|up
Nitab4.5_0000737g0140	no|down	no|up	no|up	no|up	yes|down	no|down
Nitab4.5_0002400g0090	yes|down	no|up	no|up	no|up	yes|down	no|up
Nitab4.5_0004201g0020	no|up	no|up	no|down	no|down	yes|up	no|up
Nitab4.5_0005771g0010	no|up	no|down	yes|down	no|down	no|up	no|up
Nitab4.5_0006164g0070	yes|up	no|down	no|down	no|up	yes|up	no|up
Nitab4.5_0001599g0010	no|down	no|down	yes|down	no|down	no|up	no|up
Nitab4.5_0007541g0020	no|down	no|down	no|up	no|up	yes|down	no|down
Nitab4.5_0002738g0060	yes|down	yes|down	no|down	no|down	yes|down	yes|down
Nitab4.5_0003381g0040	yes|up	no|up	no|down	no|down	yes|up	no|up
Nitab4.5_0000316g0070	no|down	no|down	no|up	no|up	yes|down	no|down
Nitab4.5_0009267g0030	no|up	no|up	no|down	no|down	yes|up	no|up
Nitab4.5_0004992g0010	no|down	yes|down	no|down	no|up	yes|down	no|down
Nitab4.5_0000705g0020	yes|up	yes|up	no|down	yes|down	yes|up	yes|up
Nitab4.5_0000142g0250	yes|down	no|up	no|up	no|down	yes|down	no|down
Nitab4.5_0006625g0010	yes|down	no|up	no|up	no|down	no|down	no|down
Nitab4.5_0002281g0070	yes|down	no|up	yes|up	yes|up	yes|down	no|down
Nitab4.5_0002715g0110	no|up	no|up	no|down	no|down	yes|up	no|up
Nitab4.5_0002567g0140	no|down	yes|down	no|down	no|down	no|down	yes|down
Nitab4.5_0002367g0060	yes|down	no|down	no|up	no|up	yes|down	no|down
Nitab4.5_0000214g0020	no|down	yes|down	no|down	no|down	no|down	yes|down
Nitab4.5_0000170g0130	yes|up	yes|up	no|up	no|down	yes|up	yes|up
Nitab4.5_0000132g0160	no|up	no|up	no|up	no|down	yes|up	no|up
Nitab4.5_0026162g0010	yes|up	no|up	no|down	no|up	yes|up	no|up
Nitab4.5_0002252g0030	yes|up	yes|up	no|up	no|down	yes|up	no|up
Nitab4.5_0000744g0190	yes|up	no|down	no|down	no|down	yes|up	no|up
Nitab4.5_0000390g0090	yes|up	no|up	no|up	no|down	yes|up	no|up
Nitab4.5_0002015g0070	no|up	no|up	no|down	no|down	yes|up	no|up
Nitab4.5_0007955g0030	no|up	yes|up	no|up	no|down	no|up	no|up
Nitab4.5_0002430g0050	yes|up	no|up	no|down	no|up	no|up	yes|up
Nitab4.5_0000055g0060	yes|down	yes|down	no|down	no|up	yes|down	yes|down
Nitab4.5_0002740g0130	yes|down	no|up	no|up	no|down	no|down	no|down
Nitab4.5_0000268g0050	yes|up	no|down	yes|down	no|up	yes|up	yes|up
Nitab4.5_0002811g0030	no|up	no|up	no|down	no|down	yes|up	no|up
Nitab4.5_0007402g0050	yes|down	no|down	no|down	no|down	yes|down	no|down
Nitab4.5_0007407g0030	yes|up	no|up	no|up	no|up	no|up	no|up
Nitab4.5_0003187g0040	no|up	no|down	no|down	no|down	yes|up	no|down
Nitab4.5_0000180g0140	no|up	yes|up	no|up	no|down	no|up	yes|up
Nitab4.5_0004461g0030	no|up	no|up	no|down	no|down	yes|up	no|down
Nitab4.5_0000073g0340	no|up	yes|down	yes|down	yes|down	yes|up	no|down
Nitab4.5_0003586g0060	yes|down	yes|down	no|down	no|down	yes|down	yes|down
Nitab4.5_0008182g0010	no|down	yes|down	no|down	no|up	no|down	no|down
Nitab4.5_0000491g0140	yes|down	no|down	no|up	no|up	yes|down	no|down
Nitab4.5_0000118g0120	yes|up	no|up	no|down	no|up	yes|up	yes|up
Nitab4.5_0000707g0010	yes|down	yes|down	no|up	yes|up	yes|down	no|down
Nitab4.5_0008146g0040	yes|down	no|down	no|up	no|up	yes|down	no|down
Nitab4.5_0000110g0030	yes|up	yes|up	no|up	no|down	yes|up	no|up
Nitab4.5_0000036g0080	no|down	yes|up	yes|up	no|up	no|down	no|up
Nitab4.5_0000926g0100	yes|down	no|down	no|down	no|up	yes|down	no|down
Nitab4.5_0001467g0140	yes|up	no|up	no|down	no|down	yes|up	no|up
Nitab4.5_0002535g0030	no|down	no|up	yes|up	yes|up	yes|down	no|up
Nitab4.5_0002230g0020	no|up	no|up	no|down	no|down	yes|up	no|down
Nitab4.5_0001403g0020	no|down	no|up	no|down	yes|down	no|up	no|down
Nitab4.5_0001922g0020	no|down	no|down	no|up	no|up	yes|down	no|down
Nitab4.5_0002880g0050	yes|down	no|down	no|up	no|up	yes|down	no|down
Nitab4.5_0003493g0070	no|down	yes|down	no|down	no|up	no|down	no|down
Nitab4.5_0004848g0080	yes|down	yes|down	no|down	no|down	no|down	yes|down
Nitab4.5_0004398g0080	yes|up	no|down	yes|down	no|up	yes|up	no|up
Nitab4.5_0006421g0020	yes|up	no|up	no|up	no|up	yes|up	no|up
Nitab4.5_0008863g0010	yes|up	no|down	no|down	no|up	yes|up	no|up
Nitab4.5_0012245g0050	no|down	no|up	no|down	yes|down	yes|up	no|down
Nitab4.5_0002486g0020	yes|up	no|up	no|down	no|down	yes|up	no|up
Nitab4.5_0001297g0010	no|down	no|down	no|up	no|up	yes|down	no|down
Nitab4.5_0009980g0010	no|up	yes|up	no|up	no|down	yes|up	no|up
Nitab4.5_0006854g0020	no|down	no|down	yes|up	no|up	yes|down	no|down
Nitab4.5_0013596g0010	yes|up	yes|up	no|down	no|down	yes|up	no|up
Nitab4.5_0001295g0250	no|up	no|up	no|up	no|down	yes|up	no|up
Nitab4.5_0008558g0010	yes|up	no|up	no|up	no|up	no|up	no|up
Nitab4.5_0004649g0020	yes|down	no|down	no|down	no|down	no|down	no|down
Nitab4.5_0000017g0110	no|up	no|up	no|down	no|down	yes|up	no|down
Nitab4.5_0003032g0020	yes|down	no|down	no|down	no|down	no|down	no|down
Nitab4.5_0004554g0010	no|up	yes|down	no|down	yes|up	no|down	no|down
Nitab4.5_0004605g0070	no|up	no|up	no|down	no|up	no|up	yes|up
Nitab4.5_0003609g0010	yes|up	no|up	no|down	no|down	yes|up	no|up
Nitab4.5_0000234g0160	yes|up	no|up	no|down	no|down	yes|up	no|up
Nitab4.5_0005601g0010	yes|down	no|down	no|down	no|up	yes|down	no|down
Nitab4.5_0002777g0010	yes|down	no|down	yes|up	no|up	yes|down	no|down
Nitab4.5_0001647g0010	no|down	no|up	yes|up	no|down	no|down	no|down
Nitab4.5_0007665g0020	yes|down	yes|down	no|down	no|down	yes|down	yes|down
Nitab4.5_0003037g0110	yes|up	no|up	no|up	no|up	no|up	no|up
Nitab4.5_0000227g0190	no|up	yes|up	no|up	no|down	no|up	no|up
Nitab4.5_0008385g0020	yes|up	no|up	no|up	no|up	no|up	no|up
Nitab4.5_0007598g0010	yes|up	no|up	no|up	no|down	yes|up	no|up
Nitab4.5_0000035g0190	no|down	yes|down	no|down	no|up	no|down	yes|down
Nitab4.5_0000525g0030	yes|down	yes|down	yes|down	yes|down	no|up	yes|down
Nitab4.5_0000219g0080	yes|up	no|up	no|down	no|up	yes|up	no|up
Nitab4.5_0006225g0050	yes|up	no|up	no|down	no|down	yes|up	no|up
Nitab4.5_0001544g0160	no|down	yes|down	no|down	no|down	no|down	yes|down
Nitab4.5_0001199g0120	no|up	no|up	no|down	no|down	yes|up	no|down
Nitab4.5_0005948g0010	no|down	yes|down	no|down	no|down	no|down	yes|down
Nitab4.5_0002207g0070	yes|up	no|up	no|up	no|down	yes|up	no|up
Nitab4.5_0009499g0030	no|up	yes|up	yes|up	no|up	no|up	no|up
Nitab4.5_0004222g0040	yes|up	no|up	no|down	no|up	no|up	no|up
Nitab4.5_0003463g0120	no|down	yes|down	no|down	no|up	yes|down	no|down
Nitab4.5_0000136g0380	no|down	no|up	yes|up	no|up	no|down	no|down
Nitab4.5_0000686g0050	yes|down	no|down	no|down	no|down	no|down	no|down
Nitab4.5_0000312g0240	yes|down	no|down	no|down	no|up	yes|down	no|down
Nitab4.5_0000583g0340	yes|down	yes|down	no|down	no|down	yes|down	yes|down
Nitab4.5_0012323g0010	no|down	no|down	no|up	no|up	yes|down	no|down
Nitab4.5_0006338g0030	yes|down	no|down	no|down	no|down	yes|down	no|down
Nitab4.5_0001059g0030	no|down	no|down	no|up	no|up	yes|down	no|down
Nitab4.5_0006871g0020	yes|down	no|up	no|up	no|up	yes|down	no|down
Nitab4.5_0000119g0290	yes|up	no|up	no|down	no|down	yes|up	no|up
Nitab4.5_0008446g0010	yes|down	yes|down	no|down	no|up	yes|down	no|down
Nitab4.5_0001217g0040	yes|down	yes|down	no|up	no|up	yes|down	yes|down
Nitab4.5_0000965g0090	no|up	no|up	no|up	no|down	yes|up	no|up
Nitab4.5_0003850g0040	yes|up	no|up	no|down	no|up	no|up	no|up
Nitab4.5_0000483g0290	no|down	no|up	no|up	no|up	yes|down	no|up
Nitab4.5_0002303g0040	no|down	no|down	no|down	no|down	no|up	yes|down
Nitab4.5_0003531g0060	yes|down	yes|down	no|down	yes|up	yes|down	no|down
Nitab4.5_0001278g0050	no|down	yes|down	no|down	no|up	no|down	no|down
Nitab4.5_0005631g0020	no|up	no|up	no|down	no|down	yes|up	no|up
Nitab4.5_0005212g0070	no|up	yes|up	no|up	no|down	yes|up	no|up
Nitab4.5_0000580g0280	yes|down	no|down	no|up	no|up	yes|down	no|down
Nitab4.5_0000764g0020	yes|down	yes|down	no|up	no|up	yes|down	no|down
Nitab4.5_0001668g0070	no|up	no|up	no|down	no|down	yes|up	no|up
Nitab4.5_0004668g0080	no|up	no|up	no|up	no|down	yes|up	no|up
Nitab4.5_0006985g0040	yes|down	no|down	no|up	no|up	yes|down	no|down
Nitab4.5_0000117g0180	no|down	no|down	no|up	no|up	yes|down	no|down
Nitab4.5_0003991g0030	no|up	no|up	no|down	no|down	yes|up	no|up
Nitab4.5_0000652g0210	yes|down	no|down	no|up	no|down	yes|down	no|down
Nitab4.5_0001843g0100	no|up	no|up	no|down	no|down	yes|up	no|up
Nitab4.5_0000450g0040	yes|up	no|up	no|down	no|up	no|up	no|up
Nitab4.5_0000342g0130	yes|down	no|down	no|down	no|down	yes|down	no|down
Nitab4.5_0002914g0140	yes|up	yes|up	no|up	no|down	yes|up	yes|up
Nitab4.5_0004881g0040	yes|up	yes|up	no|up	no|down	yes|up	no|up
Nitab4.5_0001523g0030	no|down	yes|down	no|down	yes|up	yes|down	no|up
Nitab4.5_0006664g0010	yes|down	no|down	no|up	no|up	yes|down	no|down
Nitab4.5_0007903g0010	no|up	yes|down	no|down	no|up	no|down	no|down
Nitab4.5_0004981g0050	no|up	yes|down	no|down	no|up	no|down	no|down
Nitab4.5_0000101g0350	yes|up	no|up	no|down	no|down	yes|up	no|up
Nitab4.5_0012096g0010	no|up	no|up	no|down	no|down	yes|up	no|up
Nitab4.5_0001083g0020	no|up	yes|down	no|down	no|down	no|up	no|down
Nitab4.5_0001200g0120	no|down	yes|down	no|down	no|up	yes|down	no|down
Nitab4.5_0001525g0020	no|up	no|up	no|up	no|up	yes|up	no|up
Nitab4.5_0012621g0010	yes|down	no|up	no|up	no|down	no|down	no|down
Nitab4.5_0002482g0070	no|down	yes|down	no|up	no|up	yes|down	yes|down
Nitab4.5_0008020g0010	yes|down	no|down	no|up	no|up	yes|down	no|down
Nitab4.5_0008375g0050	yes|up	yes|up	no|up	no|up	yes|up	no|up
Nitab4.5_0001693g0130	no|up	no|up	no|down	no|down	yes|up	no|down
Nitab4.5_0000643g0050	no|down	yes|down	no|down	no|up	yes|down	no|down
Nitab4.5_0009329g0010	yes|down	no|up	yes|up	no|up	yes|down	no|down
Nitab4.5_0002547g0010	no|down	yes|down	no|down	no|up	yes|down	no|down
Nitab4.5_0002283g0030	no|up	no|up	no|down	no|down	yes|up	no|up
Nitab4.5_0000207g0210	yes|down	no|down	no|up	no|up	yes|down	no|down
Nitab4.5_0000780g0070	yes|down	no|down	no|down	no|up	yes|down	no|down
Nitab4.5_0013628g0010	yes|down	no|down	no|down	no|up	yes|down	no|down
Nitab4.5_0000410g0320	yes|down	no|down	no|down	no|down	no|down	no|down
Nitab4.5_0000137g0250	no|down	no|up	no|up	no|up	yes|down	no|up
Nitab4.5_0000677g0020	yes|up	no|up	no|down	no|up	no|up	yes|up
Nitab4.5_0000170g0450	no|up	yes|up	no|up	no|down	no|up	yes|up
Nitab4.5_0000895g0190	yes|down	no|down	no|down	no|down	no|down	no|down
Nitab4.5_0004298g0060	yes|down	no|down	no|up	no|up	yes|down	no|down
Nitab4.5_0010350g0010	yes|down	no|down	no|up	no|up	yes|down	no|down
Nitab4.5_0006451g0010	yes|down	no|down	no|up	no|up	yes|down	no|down
Nitab4.5_0001287g0060	yes|down	no|down	no|up	no|up	yes|down	no|down
Nitab4.5_0010371g0010	no|down	yes|down	no|down	no|up	no|down	no|down
Nitab4.5_0000635g0040	yes|up	no|up	no|down	no|down	yes|up	no|up
Nitab4.5_0000233g0150	yes|up	no|up	no|up	no|up	yes|up	no|up
Nitab4.5_0002778g0050	no|up	no|up	no|up	no|up	no|down	yes|up
Nitab4.5_0001004g0220	yes|down	no|down	no|up	no|down	yes|down	no|down
Nitab4.5_0008526g0020	yes|down	no|up	no|up	no|up	yes|down	no|down
Nitab4.5_0001509g0050	yes|up	no|down	yes|down	no|down	yes|up	no|up
Nitab4.5_0000300g0120	no|down	no|down	no|down	no|up	yes|down	no|up
Nitab4.5_0001016g0060	yes|up	no|up	no|down	no|up	yes|up	yes|up
Nitab4.5_0000543g0150	no|down	no|down	no|up	no|up	yes|down	no|up
Nitab4.5_0011544g0030	no|down	no|down	no|up	no|up	yes|down	no|down
Nitab4.5_0001781g0210	no|down	no|down	no|up	no|up	yes|down	no|down
Nitab4.5_0003768g0020	no|down	no|down	no|up	no|up	yes|down	no|down
Nitab4.5_0000249g0160	yes|up	no|up	yes|down	no|down	yes|up	yes|up
Nitab4.5_0003783g0080	no|up	no|up	no|down	no|down	yes|up	no|up
Nitab4.5_0000278g0220	yes|down	no|down	no|down	no|down	no|down	no|down
Nitab4.5_0003716g0100	yes|up	no|up	no|down	no|up	no|up	no|up
Nitab4.5_0002361g0080	yes|down	no|down	no|down	no|up	yes|down	no|down
Nitab4.5_0006641g0030	no|up	yes|up	no|up	no|down	no|up	no|up
Nitab4.5_0000002g0590	yes|down	no|up	no|up	no|down	yes|down	no|down
Nitab4.5_0000707g0220	no|up	no|up	no|down	no|down	yes|up	no|down
Nitab4.5_0000391g0110	no|up	no|up	no|up	no|down	yes|up	no|up
Nitab4.5_0008809g0030	yes|up	no|up	no|down	no|down	yes|up	no|up
Nitab4.5_0001957g0050	no|down	no|down	no|up	no|up	yes|down	no|down
Nitab4.5_0006328g0020	no|up	no|up	no|down	no|down	yes|up	no|up
Nitab4.5_0002113g0020	yes|down	no|up	yes|up	no|up	yes|down	no|up
Nitab4.5_0003914g0020	yes|down	no|down	no|down	no|down	no|down	no|down
Nitab4.5_0006201g0010	yes|down	no|down	no|up	no|down	yes|down	no|down
Nitab4.5_0002466g0010	yes|down	no|down	no|up	no|down	yes|down	yes|down
Nitab4.5_0007821g0010	yes|down	no|up	no|up	no|down	yes|down	no|down
Nitab4.5_0000441g0180	yes|down	no|down	no|down	no|up	yes|down	no|down
Nitab4.5_0006089g0060	yes|up	yes|up	no|up	no|down	yes|up	yes|up
Nitab4.5_0011760g0010	no|down	yes|down	no|down	no|up	yes|down	no|down
Nitab4.5_0004916g0010	yes|down	no|down	no|up	no|down	yes|down	no|down
Nitab4.5_0000519g0150	yes|up	no|down	no|down	yes|up	no|up	yes|up
Nitab4.5_0000713g0150	no|down	no|down	no|up	no|up	yes|down	no|down
Nitab4.5_0000125g0360	yes|up	no|up	no|down	no|down	yes|up	no|up
Nitab4.5_0003588g0060	no|down	no|down	no|up	no|up	yes|down	no|down
Nitab4.5_0003995g0030	no|down	no|down	no|up	no|up	yes|down	no|down
Nitab4.5_0003108g0040	yes|up	no|up	no|down	no|down	yes|up	no|up
Nitab4.5_0000446g0010	no|down	yes|down	no|down	no|up	yes|down	no|down
Nitab4.5_0010520g0020	no|down	yes|down	no|down	no|down	no|down	yes|down
Nitab4.5_0000201g0090	yes|down	no|down	no|up	no|up	yes|down	no|down
Nitab4.5_0001277g0060	no|down	no|down	no|up	no|up	yes|down	no|down
Nitab4.5_0006217g0020	yes|up	yes|up	no|down	no|down	yes|up	no|up
Nitab4.5_0001797g0030	yes|down	no|down	no|down	no|down	no|down	no|down
Nitab4.5_0004633g0010	yes|up	no|up	no|up	no|up	no|up	no|up
Nitab4.5_0006458g0010	no|down	yes|down	no|down	no|down	no|up	no|down
Nitab4.5_0015874g0010	yes|up	yes|up	no|down	no|down	yes|up	yes|up
Nitab4.5_0000009g0010	yes|down	no|up	no|up	no|up	yes|down	no|down
Nitab4.5_0009016g0010	yes|up	no|up	no|down	no|down	yes|up	no|up
Nitab4.5_0000086g0270	no|up	yes|up	no|up	no|up	no|up	no|up
Nitab4.5_0007259g0020	no|down	no|down	no|up	no|up	yes|down	no|down
Nitab4.5_0008887g0060	yes|down	no|down	no|up	no|up	yes|down	no|down
Nitab4.5_0004156g0010	yes|up	no|up	no|down	no|down	yes|up	no|up
Nitab4.5_0000108g0020	no|down	no|down	no|up	no|up	yes|down	no|down
Nitab4.5_0000745g0110	no|down	yes|down	no|down	no|up	no|down	no|down
Nitab4.5_0001434g0060	no|down	no|down	no|up	no|up	yes|down	no|down
Nitab4.5_0009062g0010	no|down	no|down	no|down	no|up	yes|down	no|down
Nitab4.5_0003073g0060	no|down	yes|down	no|down	no|down	no|up	yes|down
Nitab4.5_0000642g0070	yes|up	yes|up	no|up	no|up	yes|up	yes|up
Nitab4.5_0000305g0140	no|up	no|up	no|down	no|down	yes|up	no|up
Nitab4.5_0002795g0090	no|down	no|down	no|up	no|down	no|down	yes|down
Nitab4.5_0001175g0020	no|up	no|up	no|down	no|down	yes|up	yes|up
Nitab4.5_0003703g0030	yes|up	no|up	no|down	no|down	yes|up	no|up
Nitab4.5_0004738g0030	yes|down	yes|down	no|down	no|up	yes|down	no|down
Nitab4.5_0000295g0130	no|down	yes|down	no|down	no|down	no|down	yes|down
Nitab4.5_0005709g0020	yes|down	no|down	no|down	no|down	no|down	no|down
Nitab4.5_0001310g0010	yes|up	yes|up	no|up	no|down	yes|up	yes|up
Nitab4.5_0006878g0010	no|down	yes|down	no|down	no|down	no|down	no|down
Nitab4.5_0001730g0090	yes|up	no|up	no|down	no|down	yes|up	no|up
Nitab4.5_0000470g0230	yes|up	no|down	no|down	no|down	yes|up	no|up
Nitab4.5_0005269g0010	yes|up	no|down	no|down	no|up	no|down	no|up
Nitab4.5_0009800g0010	yes|down	no|down	no|up	yes|up	yes|down	no|down
Nitab4.5_0001685g0030	no|up	no|up	no|down	no|down	yes|up	no|up
Nitab4.5_0001658g0020	yes|down	no|down	no|up	no|down	no|down	yes|down
Nitab4.5_0000441g0230	yes|down	no|down	no|up	no|up	yes|down	no|down
Nitab4.5_0001105g0180	yes|up	no|down	no|down	no|up	no|up	no|up
Nitab4.5_0000052g0020	yes|down	no|down	no|down	yes|down	no|down	no|down
Nitab4.5_0000753g0150	yes|up	no|up	no|up	no|up	yes|up	no|up
Nitab4.5_0003743g0080	yes|up	no|up	no|up	no|up	no|up	no|up
Nitab4.5_0000665g0030	no|down	no|down	no|down	no|up	yes|down	no|up
Nitab4.5_0003725g0090	no|up	no|up	no|up	no|up	no|up	yes|up
Nitab4.5_0028853g0010	yes|down	no|down	no|up	no|up	yes|down	no|down
Nitab4.5_0000430g0170	yes|down	yes|down	no|down	no|down	no|down	no|down
Nitab4.5_0000620g0200	yes|down	yes|down	no|up	no|up	yes|down	yes|down
Nitab4.5_0000343g0160	no|down	yes|down	no|down	yes|up	yes|down	no|down
Nitab4.5_0001944g0060	yes|down	yes|down	no|up	no|down	yes|down	yes|down
Nitab4.5_0017568g0010	yes|up	yes|up	no|down	no|down	yes|up	no|up
Nitab4.5_0000692g0100	yes|up	no|up	no|up	no|down	yes|up	no|up
Nitab4.5_0002623g0010	no|up	no|up	no|down	no|down	yes|up	no|down
Nitab4.5_0018123g0010	no|down	no|down	no|down	no|up	yes|down	no|down
Nitab4.5_0003860g0040	yes|up	yes|up	no|down	no|down	yes|up	yes|up
Nitab4.5_0001269g0060	no|down	no|down	no|up	no|up	yes|down	no|down
Nitab4.5_0001001g0020	no|up	no|up	no|down	no|down	yes|up	no|up
Nitab4.5_0002403g0050	yes|down	no|down	no|up	no|down	yes|down	no|down
Nitab4.5_0000318g0220	no|down	yes|down	no|down	no|up	no|down	no|down
Nitab4.5_0000068g0050	yes|down	no|down	no|up	no|up	yes|down	yes|down
Nitab4.5_0011132g0020	no|up	no|up	no|down	no|down	yes|up	no|up
Nitab4.5_0003136g0040	yes|down	no|down	no|up	no|up	yes|down	no|down
Nitab4.5_0006737g0060	yes|up	no|up	no|up	no|up	yes|up	no|up
Nitab4.5_0000273g0080	no|up	no|up	no|up	no|down	yes|up	no|up
Nitab4.5_0000244g0010	yes|up	no|down	no|down	no|up	no|up	yes|up
Nitab4.5_0002888g0060	no|up	no|up	no|up	no|down	yes|up	no|down
Nitab4.5_0001952g0060	yes|down	yes|down	no|down	no|down	no|down	no|down
Nitab4.5_0010614g0020	no|up	no|up	no|up	no|down	yes|up	no|down
Nitab4.5_0002456g0130	yes|down	no|down	no|down	no|down	yes|down	no|down
Nitab4.5_0004324g0010	no|up	yes|up	no|up	no|down	no|up	no|up
Nitab4.5_0000246g0110	yes|up	no|up	no|down	no|down	yes|up	no|up
Nitab4.5_0001135g0160	no|down	no|down	no|up	no|up	yes|down	no|down
Nitab4.5_0003874g0010	yes|down	yes|down	no|down	no|up	yes|down	no|down
Nitab4.5_0002289g0120	yes|up	no|down	no|down	no|up	no|up	yes|up
Nitab4.5_0000093g0070	yes|down	no|down	no|up	no|up	yes|down	no|down
Nitab4.5_0013692g0010	yes|up	no|down	no|up	no|up	no|up	no|up
Nitab4.5_0007262g0020	yes|up	no|up	no|up	no|down	yes|up	no|up
Nitab4.5_0000375g0160	yes|up	yes|up	no|down	no|down	yes|up	no|up
Nitab4.5_0004053g0010	no|up	no|up	no|up	no|up	no|up	yes|up
Nitab4.5_0004328g0010	no|up	yes|up	no|up	no|up	no|up	no|up
Nitab4.5_0004076g0010	yes|up	no|up	no|down	no|down	yes|up	no|up
Nitab4.5_0001600g0120	yes|up	yes|up	no|up	no|down	yes|up	yes|up
Nitab4.5_0021870g0010	yes|up	no|up	no|down	no|up	no|up	yes|up
Nitab4.5_0004637g0010	no|down	yes|down	yes|down	no|down	no|up	no|down
Nitab4.5_0000383g0260	yes|down	no|down	no|up	no|up	yes|down	no|down
Nitab4.5_0004126g0050	no|down	no|down	no|up	no|up	yes|down	no|down
Nitab4.5_0002815g0110	yes|down	no|up	yes|up	no|up	yes|down	no|down
Nitab4.5_0000051g0320	yes|down	no|down	no|up	no|up	yes|down	no|down
Nitab4.5_0003610g0020	no|down	yes|up	no|up	no|down	no|down	no|up
Nitab4.5_0003475g0040	yes|up	no|down	yes|down	no|down	yes|up	yes|up
Nitab4.5_0000733g0070	yes|down	yes|down	no|down	no|down	yes|down	yes|down
Nitab4.5_0009399g0020	yes|up	no|up	no|up	no|up	yes|up	no|up
Nitab4.5_0012569g0020	yes|up	no|up	no|up	no|down	yes|up	no|up
Nitab4.5_0000868g0070	no|up	yes|up	no|up	no|down	no|up	no|up
Nitab4.5_0002055g0170	yes|down	no|down	no|up	no|up	yes|down	no|down
Nitab4.5_0000731g0010	yes|up	no|down	no|down	yes|up	no|up	yes|up
Nitab4.5_0002289g0060	yes|down	no|down	no|down	no|down	yes|down	no|down
Nitab4.5_0007535g0020	no|up	no|up	no|down	no|down	yes|up	no|up
Nitab4.5_0000059g0240	no|up	yes|up	no|down	no|down	yes|up	no|up
Nitab4.5_0004728g0070	yes|up	no|up	no|down	no|down	yes|up	no|up
Nitab4.5_0002449g0130	no|down	no|down	no|up	no|up	yes|down	no|down
Nitab4.5_0000136g0460	no|up	yes|down	yes|down	no|down	no|up	no|down
Nitab4.5_0000090g0230	yes|down	no|down	no|down	no|up	yes|down	no|down
Nitab4.5_0000214g0010	yes|down	no|down	no|down	no|down	no|down	no|down
Nitab4.5_0000802g0070	yes|up	no|down	no|down	no|up	no|up	no|up
Nitab4.5_0000008g0030	yes|up	yes|up	no|up	no|down	yes|up	no|up
Nitab4.5_0005932g0030	yes|up	no|down	no|up	no|up	no|up	no|up
Nitab4.5_0000512g0180	no|up	no|up	no|down	no|down	yes|up	no|up
Nitab4.5_0000812g0010	no|up	yes|up	no|down	no|down	yes|up	no|up
Nitab4.5_0000263g0090	no|down	no|down	no|up	no|up	yes|down	no|up
Nitab4.5_0000624g0120	yes|up	no|up	no|down	no|down	yes|up	no|up
Nitab4.5_0008316g0030	yes|up	no|up	no|down	no|up	yes|up	no|up
Nitab4.5_0000581g0170	yes|down	no|down	no|down	no|up	yes|down	no|down
Nitab4.5_0000380g0010	no|up	no|up	no|down	no|down	yes|up	no|down
Nitab4.5_0002805g0100	yes|up	no|up	no|down	no|up	yes|up	no|up
Nitab4.5_0005041g0020	no|up	yes|up	no|up	no|up	no|up	no|up
Nitab4.5_0000566g0260	yes|down	no|up	no|up	no|down	no|down	no|down
Nitab4.5_0001508g0050	no|up	yes|down	no|down	no|up	no|down	no|up
Nitab4.5_0001933g0060	no|down	no|down	no|up	no|up	yes|down	no|up
Nitab4.5_0003700g0030	no|up	no|up	no|up	no|down	yes|up	no|up
Nitab4.5_0001951g0010	no|down	no|down	no|down	no|up	yes|down	no|up
Nitab4.5_0000586g0040	yes|down	no|down	no|up	no|up	yes|down	no|down
Nitab4.5_0001264g0020	no|down	no|down	no|down	no|up	yes|down	no|down
Nitab4.5_0000083g0190	yes|up	no|up	no|up	no|up	yes|up	no|up
Nitab4.5_0000748g0140	no|up	no|up	no|down	no|down	yes|up	no|down
Nitab4.5_0002937g0020	no|up	no|down	no|down	no|down	yes|up	no|down
Nitab4.5_0004207g0030	yes|down	no|down	no|down	no|down	yes|down	no|down
Nitab4.5_0010849g0010	yes|down	no|down	no|up	no|up	yes|down	no|down
Nitab4.5_0002393g0100	yes|down	yes|down	no|down	no|up	yes|down	no|down
Nitab4.5_0000563g0300	yes|up	yes|up	no|up	no|down	yes|up	no|up
Nitab4.5_0001323g0120	no|up	no|up	no|down	no|down	yes|up	no|up
Nitab4.5_0008809g0010	no|up	no|up	no|up	no|down	yes|up	no|up
Nitab4.5_0000686g0060	no|down	yes|down	no|down	no|down	no|down	yes|down
Nitab4.5_0003674g0070	no|up	no|up	no|down	no|down	yes|up	no|up
Nitab4.5_0001064g0030	yes|down	no|down	no|down	no|down	yes|down	no|down
Nitab4.5_0010279g0010	yes|up	no|down	no|down	no|up	no|up	no|up
Nitab4.5_0001615g0040	yes|down	no|down	no|down	yes|down	no|down	no|down
Nitab4.5_0005466g0020	yes|down	no|down	no|down	no|down	yes|down	no|down
Nitab4.5_0004349g0020	no|up	yes|up	no|up	no|up	no|up	yes|up
Nitab4.5_0003419g0080	no|down	yes|down	no|down	no|down	no|down	no|down
Nitab4.5_0005382g0020	no|up	no|up	no|down	yes|down	yes|up	no|up
Nitab4.5_0002468g0010	yes|up	yes|up	no|up	no|down	yes|up	no|up
Nitab4.5_0000991g0070	yes|down	no|up	no|down	no|down	yes|down	no|down
Nitab4.5_0004838g0020	yes|down	no|up	no|up	no|up	yes|down	no|down
Nitab4.5_0001416g0040	yes|up	no|up	no|up	no|up	yes|up	no|up
Nitab4.5_0009809g0020	no|down	no|down	no|up	no|up	yes|down	no|down
Nitab4.5_0000663g0130	yes|up	no|up	no|down	no|up	yes|up	yes|up
Nitab4.5_0010414g0020	yes|down	no|down	no|up	no|up	yes|down	no|down
Nitab4.5_0007137g0010	no|down	no|down	no|up	no|up	yes|down	no|down
Nitab4.5_0003514g0030	yes|up	no|up	no|down	no|down	yes|up	no|up
Nitab4.5_0001957g0020	yes|up	no|up	no|up	no|up	yes|up	no|up
Nitab4.5_0005413g0030	yes|up	yes|down	no|down	no|up	no|up	no|down
Nitab4.5_0000297g0020	no|down	no|down	no|up	no|up	yes|down	no|down
Nitab4.5_0012130g0010	no|down	no|down	no|up	no|down	no|down	yes|down
Nitab4.5_0000208g0030	yes|down	no|down	no|down	no|down	no|down	no|down
Nitab4.5_0010215g0010	yes|up	yes|up	no|down	no|down	yes|up	no|up
Nitab4.5_0003875g0020	no|down	yes|down	no|down	no|up	no|down	no|down
Nitab4.5_0001107g0110	yes|up	no|up	no|up	no|down	yes|up	no|up
Nitab4.5_0022765g0010	no|down	no|up	no|down	no|up	yes|down	no|up
Nitab4.5_0008665g0040	no|down	no|up	no|down	no|down	yes|up	no|down
Nitab4.5_0000817g0020	yes|up	yes|up	no|up	no|down	yes|up	no|up
Nitab4.5_0000297g0010	no|down	no|down	no|up	no|up	yes|down	no|down
Nitab4.5_0013452g0020	no|up	no|up	no|down	no|down	yes|up	no|up
Nitab4.5_0000070g0040	yes|down	no|down	yes|up	no|down	yes|down	yes|down
Nitab4.5_0000022g0280	no|down	no|down	no|up	no|down	no|down	yes|down
Nitab4.5_0001736g0020	yes|up	no|up	no|down	no|down	yes|up	no|up
Nitab4.5_0006465g0010	no|down	no|down	no|up	no|up	yes|down	no|down
Nitab4.5_0011323g0010	no|up	no|up	no|down	no|down	yes|up	no|up
Nitab4.5_0001296g0030	no|down	yes|up	no|up	no|down	no|up	no|down
Nitab4.5_0011483g0010	yes|down	yes|down	no|down	no|down	yes|down	yes|down
Nitab4.5_0005352g0010	no|up	no|down	no|down	no|down	yes|up	yes|down
Nitab4.5_0008213g0010	yes|up	no|up	no|up	no|up	no|up	no|up
Nitab4.5_0002862g0020	yes|down	no|down	no|down	no|down	yes|down	yes|down
Nitab4.5_0007141g0010	yes|down	no|down	no|down	no|down	no|down	no|down
Nitab4.5_0000734g0070	no|down	no|down	no|up	no|up	yes|down	no|down
Nitab4.5_0000777g0120	no|up	yes|up	no|up	no|down	yes|up	yes|up
Nitab4.5_0001569g0140	yes|down	no|down	no|down	no|down	no|down	yes|down
Nitab4.5_0005116g0040	yes|down	no|down	no|down	no|up	yes|down	no|down
Nitab4.5_0012282g0030	no|down	yes|down	no|down	no|up	no|down	no|down
Nitab4.5_0001422g0040	no|up	yes|down	no|down	no|down	no|up	no|down
Nitab4.5_0007815g0010	yes|down	no|down	no|down	no|down	yes|down	no|down
Nitab4.5_0004052g0010	yes|up	yes|up	no|down	no|down	yes|up	no|up
Nitab4.5_0009781g0010	yes|up	no|down	no|down	no|up	no|up	no|up
Nitab4.5_0001550g0010	no|down	no|down	no|up	no|up	yes|down	no|down
Nitab4.5_0001428g0010	yes|down	yes|down	no|down	no|down	no|down	yes|down
Nitab4.5_0003936g0010	yes|up	no|up	no|up	no|up	no|up	no|up
Nitab4.5_0002577g0070	no|up	yes|down	no|down	no|up	no|down	no|down
Nitab4.5_0004567g0030	yes|down	no|down	no|up	no|down	yes|down	no|down
Nitab4.5_0001831g0080	yes|down	no|down	no|down	no|down	yes|down	no|down
Nitab4.5_0002306g0020	yes|up	no|up	no|down	no|up	no|up	no|up
Nitab4.5_0001456g0110	yes|up	no|up	no|down	no|down	yes|up	no|up
Nitab4.5_0002430g0070	yes|up	no|up	no|down	no|down	yes|up	no|up
Nitab4.5_0002015g0050	yes|up	no|up	no|down	yes|up	no|up	yes|up
Nitab4.5_0006053g0020	yes|up	no|up	no|down	no|down	yes|up	no|up
Nitab4.5_0003381g0060	no|down	yes|down	no|down	no|up	yes|down	no|down
Nitab4.5_0003878g0040	yes|down	no|down	no|down	no|down	no|down	no|down
Nitab4.5_0005024g0030	yes|up	no|up	no|down	no|down	yes|up	no|up
Nitab4.5_0000280g0040	no|up	yes|up	no|up	no|up	no|up	no|up
Nitab4.5_0002071g0010	yes|down	yes|down	no|down	no|down	no|down	yes|down
Nitab4.5_0000222g0030	no|up	yes|up	no|down	no|down	yes|up	no|up
Nitab4.5_0006142g0010	yes|down	no|down	no|down	no|down	yes|down	no|down
Nitab4.5_0000236g0050	yes|up	no|up	no|down	no|up	yes|up	no|up
Nitab4.5_0000583g0150	yes|down	no|down	no|down	no|down	no|down	no|down
Nitab4.5_0000132g0140	yes|down	yes|down	no|down	no|up	yes|down	no|down
Nitab4.5_0002367g0040	yes|down	no|down	no|up	no|down	yes|down	no|down
Nitab4.5_0005081g0020	yes|up	no|up	no|up	no|down	yes|up	no|up
Nitab4.5_0000036g0310	yes|up	no|down	yes|down	no|down	yes|up	no|up
Nitab4.5_0002167g0090	no|down	no|down	no|up	yes|up	yes|down	no|down
[truncated: 8,898 more rows]

## Sheet: Table5
Gene differential expression analysis(GJ and parents)
Gene_id	G70JCP_vs_GJ
Nitab4.5_0000390g0030	yes|up
Nitab4.5_0010662g0010	yes|up
Nitab4.5_0001139g0020	yes|up
Nitab4.5_0000072g0530	yes|down
Nitab4.5_0009567g0010	yes|up
Nitab4.5_0000044g0380	yes|down
Nitab4.5_0002015g0090	yes|up
Nitab4.5_0011129g0030	yes|down
Nitab4.5_0000647g0160	yes|up
Nitab4.5_0005226g0020	yes|down
Nitab4.5_0004954g0010	yes|up
Nitab4.5_0001661g0010	yes|up
Nitab4.5_0001665g0030	yes|up
Nitab4.5_0022056g0010	yes|up
Nitab4.5_0003929g0010	yes|up
Nitab4.5_0005814g0010	yes|up
Nitab4.5_0000009g0510	yes|up
Nitab4.5_0002228g0030	yes|up
Nitab4.5_0003771g0060	yes|up
Nitab4.5_0001777g0020	yes|up
Nitab4.5_0004952g0030	yes|up
Nitab4.5_0007895g0010	yes|up
Nitab4.5_0003926g0010	yes|up
Nitab4.5_0001985g0030	yes|up
Nitab4.5_0000188g0110	yes|down
Nitab4.5_0000052g0250	yes|down
Nitab4.5_0000967g0050	yes|up
Nitab4.5_0005655g0070	yes|up
Nitab4.5_0003885g0070	yes|down
Nitab4.5_0000534g0070	yes|up
Nitab4.5_0003798g0040	yes|up
Nitab4.5_0000024g0180	yes|down
Nitab4.5_0000500g0040	yes|up
Nitab4.5_0002311g0030	yes|down
Nitab4.5_0008832g0010	yes|up
Nitab4.5_0000610g0070	yes|up
Nitab4.5_0003987g0070	yes|down
Nitab4.5_0001044g0130	yes|down
Nitab4.5_0008292g0020	yes|up
Nitab4.5_0000086g0290	yes|up
Nitab4.5_0000382g0080	yes|up
Nitab4.5_0012932g0010	yes|up
Nitab4.5_0003151g0070	yes|down
Nitab4.5_0004753g0060	yes|down
Nitab4.5_0001495g0010	yes|up
Nitab4.5_0000110g0410	yes|up
Nitab4.5_0003263g0040	yes|down
Nitab4.5_0000068g0050	yes|down
Nitab4.5_0000201g0180	yes|down
Nitab4.5_0004147g0020	yes|down
Nitab4.5_0004160g0020	yes|down
Nitab4.5_0010891g0030	yes|up
Nitab4.5_0000639g0200	yes|up
Nitab4.5_0013316g0010	yes|down
Nitab4.5_0000876g0140	yes|up
Nitab4.5_0001439g0090	yes|down
Nitab4.5_0009891g0010	yes|down
Nitab4.5_0004782g0030	yes|down
Nitab4.5_0009078g0040	yes|up
Nitab4.5_0000588g0280	yes|down
Nitab4.5_0001863g0230	yes|up
Nitab4.5_0002924g0020	yes|down
Nitab4.5_0000080g0190	yes|up
Nitab4.5_0003771g0010	yes|up
Nitab4.5_0001028g0160	yes|down
Nitab4.5_0000769g0140	yes|up
Nitab4.5_0013252g0010	yes|down
Nitab4.5_0021935g0010	yes|up
Nitab4.5_0001259g0070	yes|down
Nitab4.5_0000615g0030	yes|down
Nitab4.5_0000040g0380	yes|down
Nitab4.5_0004506g0060	yes|up
Nitab4.5_0005808g0080	yes|down
Nitab4.5_0022581g0010	yes|up
Nitab4.5_0000059g0360	yes|down
Nitab4.5_0001583g0190	yes|down
Nitab4.5_0000041g0030	yes|up
Nitab4.5_0002139g0060	yes|down
Nitab4.5_0009769g0010	yes|down
Nitab4.5_0008527g0010	yes|up
Nitab4.5_0000134g0030	yes|down
Nitab4.5_0001128g0040	yes|up
Nitab4.5_0004658g0020	yes|down
Nitab4.5_0004287g0100	yes|down
Nitab4.5_0000092g0310	yes|up
Nitab4.5_0005781g0010	yes|down
Nitab4.5_0011320g0020	yes|up
Nitab4.5_0005404g0030	yes|up
Nitab4.5_0004096g0020	yes|down
Nitab4.5_0003893g0030	yes|up
Nitab4.5_0000241g0250	yes|up
Nitab4.5_0000057g0140	yes|up
Nitab4.5_0000721g0240	yes|down
Nitab4.5_0004523g0050	yes|up
Nitab4.5_0000102g0440	yes|up
Nitab4.5_0000063g0100	yes|down
Nitab4.5_0001204g0110	yes|up
Nitab4.5_0005596g0090	yes|up
Nitab4.5_0006546g0010	yes|down
Nitab4.5_0000687g0020	yes|down
Nitab4.5_0000234g0290	yes|up
Nitab4.5_0013198g0010	yes|up
Nitab4.5_0005501g0020	yes|down
Nitab4.5_0001820g0120	yes|up
Nitab4.5_0000949g0020	yes|down
Nitab4.5_0000510g0090	yes|up
Nitab4.5_0005777g0040	yes|down
Nitab4.5_0005600g0010	yes|up
Nitab4.5_0000108g0290	yes|down
Nitab4.5_0001239g0020	yes|down
Nitab4.5_0000021g0480	yes|down
Nitab4.5_0000563g0300	yes|up
Nitab4.5_0000649g0210	yes|down
Nitab4.5_0000063g0030	yes|down
Nitab4.5_0001538g0060	yes|up
Nitab4.5_0008838g0010	yes|up
Nitab4.5_0011952g0010	yes|down
Nitab4.5_0000620g0120	yes|down
Nitab4.5_0000102g0160	yes|up
Nitab4.5_0001411g0030	yes|up
Nitab4.5_0001127g0100	yes|up
Nitab4.5_0003309g0060	yes|down
Nitab4.5_0005251g0020	yes|up
Nitab4.5_0002279g0060	yes|up
Nitab4.5_0010542g0030	yes|up
Nitab4.5_0020249g0010	yes|down
Nitab4.5_0000008g0060	yes|up
Nitab4.5_0007488g0040	yes|up
Nitab4.5_0009392g0010	yes|down
Nitab4.5_0007834g0020	yes|down
Nitab4.5_0011736g0010	yes|down
Nitab4.5_0005770g0010	yes|up
Nitab4.5_0003076g0070	yes|up
Nitab4.5_0000207g0380	yes|down
Nitab4.5_0004940g0020	yes|down
Nitab4.5_0000806g0040	yes|up
Nitab4.5_0001418g0050	yes|down
Nitab4.5_0000119g0210	yes|down
Nitab4.5_0006409g0080	yes|up
Nitab4.5_0006095g0020	yes|up
Nitab4.5_0000245g0060	yes|up
Nitab4.5_0003098g0020	yes|up
Nitab4.5_0001991g0060	yes|down
Nitab4.5_0000318g0230	yes|down
Nitab4.5_0000106g0430	yes|up
Nitab4.5_0002362g0010	yes|down
Nitab4.5_0002717g0050	yes|up
Nitab4.5_0013311g0020	yes|up
Nitab4.5_0002476g0050	yes|up
Nitab4.5_0013616g0010	yes|down
Nitab4.5_0008210g0010	yes|down
Nitab4.5_0002139g0020	yes|down
Nitab4.5_0013479g0010	yes|down
Nitab4.5_0002527g0020	yes|down
Nitab4.5_0003552g0020	yes|down
Nitab4.5_0002347g0080	yes|down
Nitab4.5_0001657g0020	yes|down
Nitab4.5_0003393g0050	yes|down
Nitab4.5_0001553g0050	yes|up
Nitab4.5_0003644g0010	yes|down
Nitab4.5_0000983g0060	yes|down
Nitab4.5_0002043g0020	yes|down
Nitab4.5_0000947g0100	yes|down
Nitab4.5_0001735g0110	yes|down
Nitab4.5_0000099g0190	yes|down
Nitab4.5_0000486g0010	yes|down
Nitab4.5_0000104g0120	yes|down
Nitab4.5_0004465g0060	yes|up
Nitab4.5_0006294g0060	yes|up
Nitab4.5_0001318g0070	yes|up
Nitab4.5_0003780g0010	yes|up
Nitab4.5_0001887g0050	yes|down
Nitab4.5_0000206g0100	yes|down
Nitab4.5_0006324g0020	yes|down
Nitab4.5_0000025g0290	yes|down
Nitab4.5_0005373g0020	yes|up
Nitab4.5_0002309g0030	yes|up
Nitab4.5_0002545g0080	yes|up
Nitab4.5_0005893g0010	yes|down
Nitab4.5_0000974g0030	yes|down
Nitab4.5_0009058g0010	yes|up
Nitab4.5_0009309g0010	yes|up
Nitab4.5_0005860g0020	yes|up
Nitab4.5_0000119g0420	yes|down
Nitab4.5_0000461g0130	yes|up
Nitab4.5_0000919g0050	yes|up
Nitab4.5_0001089g0070	yes|up
Nitab4.5_0000050g0250	yes|down
Nitab4.5_0001458g0060	yes|up
Nitab4.5_0021283g0010	yes|down
Nitab4.5_0000715g0120	yes|down
Nitab4.5_0002177g0170	yes|up
Nitab4.5_0000106g0210	yes|down
Nitab4.5_0006123g0010	yes|up
Nitab4.5_0003079g0040	yes|down
Nitab4.5_0005793g0050	yes|down
Nitab4.5_0006783g0060	yes|down
Nitab4.5_0000635g0020	yes|down
Nitab4.5_0000314g0020	yes|up
Nitab4.5_0002270g0020	yes|up
Nitab4.5_0001740g0020	yes|down
Nitab4.5_0003280g0070	yes|down
Nitab4.5_0003970g0020	yes|up
Nitab4.5_0000966g0070	yes|up
Nitab4.5_0003512g0040	yes|down
Nitab4.5_0008368g0010	yes|up
Nitab4.5_0002031g0120	yes|down
Nitab4.5_0007330g0010	yes|up
Nitab4.5_0001464g0010	yes|down
Nitab4.5_0002278g0060	yes|up
Nitab4.5_0017241g0010	yes|up
Nitab4.5_0002597g0020	yes|down
Nitab4.5_0000069g0310	yes|down
Nitab4.5_0004704g0020	yes|down
Nitab4.5_0006396g0010	yes|up
Nitab4.5_0006343g0020	yes|up
Nitab4.5_0007321g0030	yes|up
Nitab4.5_0000125g0030	yes|down
Nitab4.5_0006014g0050	yes|up
Nitab4.5_0010825g0010	yes|up
Nitab4.5_0001086g0030	yes|down
Nitab4.5_0007223g0010	yes|down
Nitab4.5_0000208g0080	yes|up
Nitab4.5_0000354g0040	yes|down
Nitab4.5_0007553g0020	yes|down
Nitab4.5_0001461g0050	yes|up
Nitab4.5_0002568g0030	yes|down
Nitab4.5_0008504g0040	yes|up
Nitab4.5_0000631g0030	yes|up
Nitab4.5_0000199g0040	yes|up
Nitab4.5_0001199g0020	yes|down
Nitab4.5_0000620g0070	yes|down
Nitab4.5_0009671g0040	yes|up
Nitab4.5_0000037g0280	yes|up
Nitab4.5_0003837g0020	yes|up
Nitab4.5_0002463g0040	yes|up
Nitab4.5_0011498g0010	yes|down
Nitab4.5_0002394g0060	yes|up
Nitab4.5_0000976g0290	yes|down
Nitab4.5_0002498g0050	yes|down
Nitab4.5_0016891g0010	yes|down
Nitab4.5_0001101g0080	yes|down
Nitab4.5_0006266g0010	yes|up
Nitab4.5_0000170g0310	yes|down
Nitab4.5_0003390g0010	yes|down
Nitab4.5_0000277g0060	yes|down
Nitab4.5_0002919g0010	yes|up
Nitab4.5_0001440g0080	yes|down
Nitab4.5_0007880g0030	yes|down
Nitab4.5_0005018g0030	yes|down
Nitab4.5_0002969g0010	yes|down
Nitab4.5_0002251g0060	yes|up
Nitab4.5_0009485g0030	yes|up
Nitab4.5_0000416g0210	yes|up
Nitab4.5_0002661g0020	yes|down
Nitab4.5_0000980g0220	yes|down
Nitab4.5_0003727g0010	yes|up
Nitab4.5_0002859g0160	yes|down
Nitab4.5_0003186g0010	yes|down
Nitab4.5_0001304g0090	yes|down
Nitab4.5_0000807g0190	yes|down
Nitab4.5_0003155g0010	yes|down
Nitab4.5_0003298g0040	yes|down
Nitab4.5_0008594g0010	yes|up
Nitab4.5_0000326g0390	yes|down
Nitab4.5_0002081g0120	yes|down
Nitab4.5_0004644g0020	yes|down
Nitab4.5_0004443g0040	yes|up
Nitab4.5_0000307g0270	yes|up
Nitab4.5_0000680g0150	yes|up
Nitab4.5_0000135g0030	yes|up
Nitab4.5_0002783g0040	yes|down
Nitab4.5_0008292g0030	yes|up
Nitab4.5_0000822g0040	yes|down
Nitab4.5_0003151g0060	yes|down
Nitab4.5_0007755g0020	yes|up
Nitab4.5_0012064g0020	yes|up
Nitab4.5_0000705g0180	yes|down
Nitab4.5_0000288g0120	yes|up
Nitab4.5_0000455g0030	yes|down
Nitab4.5_0001400g0030	yes|down
Nitab4.5_0003394g0060	yes|up
Nitab4.5_0009008g0010	yes|up
Nitab4.5_0008193g0030	yes|up
Nitab4.5_0006549g0030	yes|up
Nitab4.5_0001067g0050	yes|down
Nitab4.5_0001576g0090	yes|up
Nitab4.5_0005975g0010	yes|down
Nitab4.5_0000110g0080	yes|up
Nitab4.5_0009237g0010	yes|up
Nitab4.5_0000186g0070	yes|down
Nitab4.5_0000747g0030	yes|down
Nitab4.5_0001863g0220	yes|up
Nitab4.5_0000166g0100	yes|down
Nitab4.5_0004895g0100	yes|down
Nitab4.5_0000430g0060	yes|down
Nitab4.5_0005061g0040	yes|down
Nitab4.5_0012946g0010	yes|up
Nitab4.5_0000008g0470	yes|up
Nitab4.5_0000463g0070	yes|up
Nitab4.5_0002750g0110	yes|up
Nitab4.5_0025339g0010	yes|down
Nitab4.5_0008335g0050	yes|up
Nitab4.5_0002861g0040	yes|up
Nitab4.5_0002338g0020	yes|down
Nitab4.5_0002715g0050	yes|down
Nitab4.5_0003967g0020	yes|down
Nitab4.5_0001688g0030	yes|down
Nitab4.5_0002310g0100	yes|up
Nitab4.5_0000425g0210	yes|down
Nitab4.5_0009821g0020	yes|down
Nitab4.5_0000838g0070	yes|up
Nitab4.5_0004334g0030	yes|down
Nitab4.5_0000132g0060	yes|down
Nitab4.5_0006203g0030	yes|down
Nitab4.5_0000508g0140	yes|up
Nitab4.5_0006022g0020	yes|down
Nitab4.5_0013861g0010	yes|down
Nitab4.5_0000302g0040	yes|down
Nitab4.5_0004294g0060	yes|down
Nitab4.5_0010492g0010	yes|up
Nitab4.5_0011320g0030	yes|up
Nitab4.5_0009412g0030	yes|down
Nitab4.5_0002212g0020	yes|up
Nitab4.5_0000142g0440	yes|down
Nitab4.5_0004821g0020	yes|up
Nitab4.5_0000723g0060	yes|down
Nitab4.5_0000692g0050	yes|up
Nitab4.5_0000057g0150	yes|up
Nitab4.5_0002493g0050	yes|down
Nitab4.5_0002587g0030	yes|down
Nitab4.5_0003262g0010	yes|up
Nitab4.5_0000102g0210	yes|down
Nitab4.5_0001697g0070	yes|up
Nitab4.5_0004937g0060	yes|up
Nitab4.5_0008990g0020	yes|down
Nitab4.5_0001192g0070	yes|down
Nitab4.5_0015135g0010	yes|up
Nitab4.5_0010526g0010	yes|down
Nitab4.5_0012667g0020	yes|down
Nitab4.5_0007322g0020	yes|down
Nitab4.5_0000505g0110	yes|down
Nitab4.5_0006018g0010	yes|up
Nitab4.5_0001288g0190	yes|up
Nitab4.5_0008136g0010	yes|up
Nitab4.5_0001159g0150	yes|down
Nitab4.5_0001843g0080	yes|up
Nitab4.5_0014769g0020	yes|up
Nitab4.5_0004361g0020	yes|up
Nitab4.5_0000649g0260	yes|down
Nitab4.5_0005102g0090	yes|down
Nitab4.5_0002456g0020	yes|up
Nitab4.5_0000638g0170	yes|up
Nitab4.5_0004881g0040	yes|up
Nitab4.5_0005632g0010	yes|up
Nitab4.5_0004106g0010	yes|down
Nitab4.5_0008253g0030	yes|down
Nitab4.5_0000375g0070	yes|up
Nitab4.5_0001937g0030	yes|up
Nitab4.5_0001544g0040	yes|down
Nitab4.5_0001538g0100	yes|down
Nitab4.5_0006376g0020	yes|down
Nitab4.5_0003100g0070	yes|down
Nitab4.5_0002625g0040	yes|up
Nitab4.5_0022020g0010	yes|down
Nitab4.5_0007158g0010	yes|up
Nitab4.5_0001755g0010	yes|down
Nitab4.5_0006174g0040	yes|up
Nitab4.5_0000883g0180	yes|down
Nitab4.5_0000253g0040	yes|down
Nitab4.5_0005251g0030	yes|up
Nitab4.5_0001922g0050	yes|down
Nitab4.5_0004570g0040	yes|down
Nitab4.5_0009066g0010	yes|up
Nitab4.5_0000356g0100	yes|down
Nitab4.5_0000570g0110	yes|up
Nitab4.5_0000222g0250	yes|up
Nitab4.5_0001182g0070	yes|up
Nitab4.5_0000385g0180	yes|down
Nitab4.5_0000229g0090	yes|up
Nitab4.5_0003541g0030	yes|down
Nitab4.5_0000442g0180	yes|down
Nitab4.5_0003362g0060	yes|up
Nitab4.5_0001608g0010	yes|down
Nitab4.5_0000059g0310	yes|down
Nitab4.5_0008458g0020	yes|up
Nitab4.5_0008240g0010	yes|down
Nitab4.5_0003811g0090	yes|up
Nitab4.5_0002017g0020	yes|down
Nitab4.5_0000640g0030	yes|down
Nitab4.5_0002831g0050	yes|down
Nitab4.5_0000123g0010	yes|down
Nitab4.5_0000614g0100	yes|up
Nitab4.5_0005390g0060	yes|up
Nitab4.5_0001435g0050	yes|up
Nitab4.5_0008446g0010	yes|down
Nitab4.5_0012925g0020	yes|down
Nitab4.5_0000625g0080	yes|up
Nitab4.5_0007909g0010	yes|down
Nitab4.5_0007674g0040	yes|up
Nitab4.5_0008753g0020	yes|up
Nitab4.5_0003015g0110	yes|down
Nitab4.5_0006519g0070	yes|down
Nitab4.5_0000987g0030	yes|up
Nitab4.5_0000338g0010	yes|up
Nitab4.5_0005898g0020	yes|up
Nitab4.5_0007069g0030	yes|up
Nitab4.5_0000424g0010	yes|down
Nitab4.5_0003481g0010	yes|down
Nitab4.5_0002135g0020	yes|up
Nitab4.5_0000442g0150	yes|down
Nitab4.5_0000206g0110	yes|down
Nitab4.5_0000038g0170	yes|down
Nitab4.5_0000158g0020	yes|down
Nitab4.5_0005229g0040	yes|down
Nitab4.5_0007255g0040	yes|up
Nitab4.5_0000306g0030	yes|up
Nitab4.5_0002487g0070	yes|down
Nitab4.5_0021834g0010	yes|down
Nitab4.5_0000462g0180	yes|up
Nitab4.5_0002322g0140	yes|down
Nitab4.5_0002337g0020	yes|up
Nitab4.5_0000787g0200	yes|down
Nitab4.5_0003171g0010	yes|down
Nitab4.5_0000444g0110	yes|up
Nitab4.5_0005904g0070	yes|up
Nitab4.5_0001000g0160	yes|up
Nitab4.5_0002713g0030	yes|down
Nitab4.5_0000980g0050	yes|up
Nitab4.5_0002531g0040	yes|up
Nitab4.5_0000007g0180	yes|down
Nitab4.5_0008188g0020	yes|down
Nitab4.5_0001288g0060	yes|up
Nitab4.5_0000706g0050	yes|down
Nitab4.5_0000050g0280	yes|down
Nitab4.5_0003330g0030	yes|up
Nitab4.5_0007587g0020	yes|up
Nitab4.5_0012384g0010	yes|down
Nitab4.5_0006824g0010	yes|up
Nitab4.5_0000007g0050	yes|up
Nitab4.5_0000216g0330	yes|down
Nitab4.5_0005842g0020	yes|up
Nitab4.5_0002980g0050	yes|down
Nitab4.5_0002503g0020	yes|down
Nitab4.5_0006037g0010	yes|up
Nitab4.5_0000257g0150	yes|down
Nitab4.5_0000101g0120	yes|down
Nitab4.5_0006683g0130	yes|up
Nitab4.5_0008228g0010	yes|down
Nitab4.5_0007958g0010	yes|down
Nitab4.5_0000307g0240	yes|down
Nitab4.5_0007513g0010	yes|down
Nitab4.5_0000681g0130	yes|up
Nitab4.5_0004716g0020	yes|up
Nitab4.5_0002522g0070	yes|down
Nitab4.5_0004485g0040	yes|down
Nitab4.5_0000006g0510	yes|down
Nitab4.5_0006077g0020	yes|up
Nitab4.5_0000490g0030	yes|down
Nitab4.5_0010392g0010	yes|up
Nitab4.5_0005589g0020	yes|up
Nitab4.5_0000199g0050	yes|up
Nitab4.5_0000252g0060	yes|up
Nitab4.5_0004479g0070	yes|down
Nitab4.5_0002977g0140	yes|up
Nitab4.5_0000028g0380	yes|up
Nitab4.5_0001863g0030	yes|up
Nitab4.5_0002462g0090	yes|down
Nitab4.5_0004161g0100	yes|down
Nitab4.5_0001740g0010	yes|down
Nitab4.5_0000188g0350	yes|down
Nitab4.5_0002529g0080	yes|up
Nitab4.5_0008371g0030	yes|down
Nitab4.5_0002085g0100	yes|down
Nitab4.5_0001729g0060	yes|up
Nitab4.5_0000005g0590	yes|down
Nitab4.5_0001267g0020	yes|down
Nitab4.5_0000378g0140	yes|down
Nitab4.5_0000564g0150	yes|up
Nitab4.5_0001014g0030	yes|up
Nitab4.5_0003367g0050	yes|up
Nitab4.5_0001182g0050	yes|up
Nitab4.5_0000070g0280	yes|down
Nitab4.5_0000326g0210	yes|down
Nitab4.5_0009485g0020	yes|down
Nitab4.5_0000363g0310	yes|down
Nitab4.5_0000593g0080	yes|down
Nitab4.5_0009364g0010	yes|down
Nitab4.5_0000679g0080	yes|up
Nitab4.5_0001210g0030	yes|up
Nitab4.5_0002577g0110	yes|up
Nitab4.5_0003382g0030	yes|down
Nitab4.5_0001678g0010	yes|down
Nitab4.5_0001304g0080	yes|down
Nitab4.5_0000027g0500	yes|down
Nitab4.5_0003843g0010	yes|up
Nitab4.5_0000052g0270	yes|down
Nitab4.5_0004781g0090	yes|up
Nitab4.5_0003324g0100	yes|up
Nitab4.5_0011131g0010	yes|down
Nitab4.5_0010809g0020	yes|up
Nitab4.5_0003197g0030	yes|down
Nitab4.5_0001477g0180	yes|up
Nitab4.5_0003481g0080	yes|down
Nitab4.5_0004348g0050	yes|down
Nitab4.5_0004867g0060	yes|down
Nitab4.5_0004827g0010	yes|down
Nitab4.5_0002150g0170	yes|down
Nitab4.5_0000294g0140	yes|down
Nitab4.5_0003904g0010	yes|up
Nitab4.5_0000013g0390	yes|down
Nitab4.5_0002966g0070	yes|down
Nitab4.5_0002985g0020	yes|down
Nitab4.5_0003748g0030	yes|up
Nitab4.5_0009174g0010	yes|down
Nitab4.5_0000595g0090	yes|down
Nitab4.5_0002815g0160	yes|down
Nitab4.5_0022411g0010	yes|up
Nitab4.5_0000807g0070	yes|up
Nitab4.5_0009032g0020	yes|down
Nitab4.5_0000790g0120	yes|up
Nitab4.5_0002323g0040	yes|up
Nitab4.5_0000221g0060	yes|up
Nitab4.5_0011080g0020	yes|down
Nitab4.5_0000639g0260	yes|down
Nitab4.5_0000669g0130	yes|down
Nitab4.5_0000167g0190	yes|down
Nitab4.5_0025012g0010	yes|down
Nitab4.5_0001013g0010	yes|down
Nitab4.5_0002700g0140	yes|down
Nitab4.5_0000203g0150	yes|up
Nitab4.5_0010842g0010	yes|up
Nitab4.5_0004080g0010	yes|down
Nitab4.5_0000401g0220	yes|down
Nitab4.5_0002120g0050	yes|up
Nitab4.5_0002673g0040	yes|up
Nitab4.5_0002196g0070	yes|up
Nitab4.5_0005911g0010	yes|down
Nitab4.5_0001580g0110	yes|up
Nitab4.5_0000373g0280	yes|down
Nitab4.5_0000659g0050	yes|down
Nitab4.5_0002838g0040	yes|up
Nitab4.5_0000008g0860	yes|down
Nitab4.5_0001907g0090	yes|down
Nitab4.5_0001315g0010	yes|down
Nitab4.5_0001437g0210	yes|down
Nitab4.5_0005980g0010	yes|up
Nitab4.5_0003658g0020	yes|down
Nitab4.5_0001918g0080	yes|down
Nitab4.5_0002700g0050	yes|down
Nitab4.5_0005344g0020	yes|up
Nitab4.5_0000687g0130	yes|down
Nitab4.5_0002918g0030	yes|up
Nitab4.5_0000001g0030	yes|down
Nitab4.5_0008606g0040	yes|up
Nitab4.5_0007661g0010	yes|down
Nitab4.5_0006071g0090	yes|down
Nitab4.5_0000363g0070	yes|up
Nitab4.5_0008294g0020	yes|down
Nitab4.5_0002845g0050	yes|up
Nitab4.5_0001077g0040	yes|up
Nitab4.5_0024230g0010	yes|up
Nitab4.5_0004275g0010	yes|down
Nitab4.5_0000381g0040	yes|up
Nitab4.5_0005908g0080	yes|up
Nitab4.5_0000195g0080	yes|down
Nitab4.5_0003856g0060	yes|up
Nitab4.5_0009342g0010	yes|down
Nitab4.5_0003647g0030	yes|up
Nitab4.5_0004937g0070	yes|up
Nitab4.5_0001663g0090	yes|down
Nitab4.5_0012245g0040	yes|up
Nitab4.5_0006017g0030	yes|up
Nitab4.5_0001485g0200	yes|down
Nitab4.5_0008137g0050	yes|up
Nitab4.5_0000308g0390	yes|down
Nitab4.5_0009144g0020	yes|down
Nitab4.5_0006367g0030	yes|down
Nitab4.5_0002644g0020	yes|up
Nitab4.5_0000286g0050	yes|down
Nitab4.5_0000928g0040	yes|up
Nitab4.5_0001812g0040	yes|down
Nitab4.5_0004798g0070	yes|down
Nitab4.5_0002465g0030	yes|down
Nitab4.5_0000749g0100	yes|down
Nitab4.5_0000194g0160	yes|up
Nitab4.5_0001653g0070	yes|up
Nitab4.5_0011404g0010	yes|up
Nitab4.5_0001222g0030	yes|down
Nitab4.5_0010008g0010	yes|down
Nitab4.5_0002904g0100	yes|up
Nitab4.5_0000721g0190	yes|down
Nitab4.5_0006568g0010	yes|down
Nitab4.5_0025276g0010	yes|down
Nitab4.5_0000059g0090	yes|down
Nitab4.5_0002212g0040	yes|up
Nitab4.5_0010473g0030	yes|up
Nitab4.5_0002450g0050	yes|down
Nitab4.5_0003073g0060	yes|down
Nitab4.5_0003040g0030	yes|up
Nitab4.5_0007406g0020	yes|up
Nitab4.5_0000191g0190	yes|down
Nitab4.5_0006499g0020	yes|down
Nitab4.5_0001380g0050	yes|up
Nitab4.5_0001438g0020	yes|up
Nitab4.5_0007068g0010	yes|up
Nitab4.5_0008425g0040	yes|down
Nitab4.5_0002154g0010	yes|down
Nitab4.5_0005476g0020	yes|up
Nitab4.5_0004601g0020	yes|down
Nitab4.5_0007607g0040	yes|down
Nitab4.5_0000367g0090	yes|up
Nitab4.5_0002930g0030	yes|down
Nitab4.5_0003547g0010	yes|up
Nitab4.5_0003058g0040	yes|down
Nitab4.5_0002772g0010	yes|up
Nitab4.5_0003098g0040	yes|up
Nitab4.5_0012954g0010	yes|down
Nitab4.5_0004802g0010	yes|down
Nitab4.5_0001401g0120	yes|up
Nitab4.5_0001991g0040	yes|down
Nitab4.5_0001531g0050	yes|down
Nitab4.5_0000938g0090	yes|down
Nitab4.5_0002831g0040	yes|down
Nitab4.5_0005353g0010	yes|down
Nitab4.5_0001711g0040	yes|down
Nitab4.5_0005609g0010	yes|up
Nitab4.5_0003612g0060	yes|up
Nitab4.5_0000634g0210	yes|down
Nitab4.5_0001133g0020	yes|down
Nitab4.5_0008326g0020	yes|down
Nitab4.5_0003029g0020	yes|down
Nitab4.5_0004126g0030	yes|down
Nitab4.5_0000530g0040	yes|up
Nitab4.5_0000472g0170	yes|up
Nitab4.5_0003378g0090	yes|down
Nitab4.5_0000540g0170	yes|down
Nitab4.5_0009433g0010	yes|up
Nitab4.5_0008387g0010	yes|up
Nitab4.5_0003274g0110	yes|up
Nitab4.5_0000257g0090	yes|down
Nitab4.5_0000791g0100	yes|down
Nitab4.5_0006040g0010	yes|down
Nitab4.5_0003040g0100	yes|down
Nitab4.5_0003694g0010	yes|down
Nitab4.5_0010707g0010	yes|up
Nitab4.5_0000303g0310	yes|up
Nitab4.5_0008224g0010	yes|up
Nitab4.5_0000295g0100	yes|down
Nitab4.5_0000643g0100	yes|down
Nitab4.5_0027320g0010	yes|up
Nitab4.5_0004318g0090	yes|down
Nitab4.5_0006069g0030	yes|up
Nitab4.5_0002308g0020	yes|down
Nitab4.5_0004933g0020	yes|down
Nitab4.5_0002354g0080	yes|up
Nitab4.5_0004457g0010	yes|up
Nitab4.5_0000417g0080	yes|down
Nitab4.5_0000437g0210	yes|down
Nitab4.5_0001129g0010	yes|down
Nitab4.5_0002322g0170	yes|down
Nitab4.5_0000964g0030	yes|up
Nitab4.5_0002463g0010	yes|up
Nitab4.5_0001275g0020	yes|up
Nitab4.5_0004708g0020	yes|up
Nitab4.5_0001967g0010	yes|down
Nitab4.5_0002531g0050	yes|up
Nitab4.5_0002907g0050	yes|up
Nitab4.5_0000860g0160	yes|up
Nitab4.5_0000957g0070	yes|down
Nitab4.5_0005340g0010	yes|down
Nitab4.5_0000224g0070	yes|up
Nitab4.5_0009524g0010	yes|up
Nitab4.5_0006134g0080	yes|up
Nitab4.5_0006391g0010	yes|down
Nitab4.5_0002695g0070	yes|down
Nitab4.5_0003914g0080	yes|up
Nitab4.5_0012336g0030	yes|down
Nitab4.5_0001167g0090	yes|up
Nitab4.5_0000600g0090	yes|down
Nitab4.5_0000805g0080	yes|up
Nitab4.5_0000072g0030	yes|up
Nitab4.5_0000930g0040	yes|up
Nitab4.5_0007315g0040	yes|up
Nitab4.5_0001255g0070	yes|up
Nitab4.5_0005043g0020	yes|up
Nitab4.5_0002865g0020	yes|up
Nitab4.5_0001340g0040	yes|up
Nitab4.5_0003066g0020	yes|up
Nitab4.5_0000993g0070	yes|down
Nitab4.5_0002234g0040	yes|down
Nitab4.5_0008185g0010	yes|down
Nitab4.5_0003512g0060	yes|down
Nitab4.5_0001646g0050	yes|up
Nitab4.5_0000659g0070	yes|up
Nitab4.5_0002468g0010	yes|up
Nitab4.5_0003037g0120	yes|down
Nitab4.5_0000681g0120	yes|down
Nitab4.5_0011330g0010	yes|down
Nitab4.5_0000852g0090	yes|down
Nitab4.5_0010567g0020	yes|down
Nitab4.5_0001756g0110	yes|down
Nitab4.5_0003754g0020	yes|up
Nitab4.5_0006836g0010	yes|down
Nitab4.5_0015220g0010	yes|up
Nitab4.5_0003207g0090	yes|down
Nitab4.5_0009307g0050	yes|down
Nitab4.5_0001638g0010	yes|up
Nitab4.5_0001780g0080	yes|down
Nitab4.5_0001830g0040	yes|up
Nitab4.5_0001756g0210	yes|down
Nitab4.5_0000971g0070	yes|up
Nitab4.5_0000541g0090	yes|down
Nitab4.5_0000771g0160	yes|up
Nitab4.5_0000973g0010	yes|up
Nitab4.5_0001810g0050	yes|down
Nitab4.5_0004360g0050	yes|up
Nitab4.5_0027601g0010	yes|up
Nitab4.5_0003152g0170	yes|down
Nitab4.5_0000900g0120	yes|up
Nitab4.5_0002405g0050	yes|down
Nitab4.5_0001163g0030	yes|down
Nitab4.5_0000814g0080	yes|up
Nitab4.5_0008857g0020	yes|down
Nitab4.5_0009844g0030	yes|up
Nitab4.5_0001454g0140	yes|down
Nitab4.5_0000015g0160	yes|up
Nitab4.5_0000038g0090	yes|down
Nitab4.5_0000192g0120	yes|down
Nitab4.5_0001031g0160	yes|up
Nitab4.5_0005960g0020	yes|down
Nitab4.5_0002697g0030	yes|down
Nitab4.5_0001044g0210	yes|down
Nitab4.5_0003763g0010	yes|up
Nitab4.5_0001456g0180	yes|down
Nitab4.5_0000280g0230	yes|up
Nitab4.5_0000560g0090	yes|up
Nitab4.5_0003434g0010	yes|up
Nitab4.5_0005188g0050	yes|up
Nitab4.5_0013322g0010	yes|up
Nitab4.5_0004179g0010	yes|up
Nitab4.5_0005423g0040	yes|up
Nitab4.5_0001413g0040	yes|down
Nitab4.5_0000900g0010	yes|down
Nitab4.5_0003300g0080	yes|down
Nitab4.5_0000170g0300	yes|down
Nitab4.5_0001223g0020	yes|up
Nitab4.5_0001970g0070	yes|down
Nitab4.5_0000837g0120	yes|up
Nitab4.5_0002914g0060	yes|down
Nitab4.5_0005620g0030	yes|down
Nitab4.5_0001118g0020	yes|down
Nitab4.5_0002318g0030	yes|up
Nitab4.5_0000707g0080	yes|down
Nitab4.5_0000679g0050	yes|up
Nitab4.5_0000237g0070	yes|down
Nitab4.5_0001031g0010	yes|up
Nitab4.5_0000082g0020	yes|down
Nitab4.5_0003604g0050	yes|up
Nitab4.5_0003563g0020	yes|down
Nitab4.5_0000053g0160	yes|down
Nitab4.5_0005942g0010	yes|down
Nitab4.5_0002128g0050	yes|up
Nitab4.5_0003151g0080	yes|down
Nitab4.5_0000792g0160	yes|up
Nitab4.5_0000392g0030	yes|down
Nitab4.5_0000006g0440	yes|up
Nitab4.5_0008544g0010	yes|down
Nitab4.5_0000880g0080	yes|up
Nitab4.5_0002635g0030	yes|down
Nitab4.5_0003792g0020	yes|up
Nitab4.5_0006501g0060	yes|down
Nitab4.5_0002367g0120	yes|up
Nitab4.5_0004978g0020	yes|down
Nitab4.5_0000203g0040	yes|down
Nitab4.5_0002561g0040	yes|down
Nitab4.5_0005381g0030	yes|up
Nitab4.5_0001076g0110	yes|down
Nitab4.5_0003913g0010	yes|down
Nitab4.5_0010215g0010	yes|up
Nitab4.5_0000944g0100	yes|down
Nitab4.5_0000232g0150	yes|down
Nitab4.5_0000299g0290	yes|down
Nitab4.5_0005577g0010	yes|up
Nitab4.5_0002120g0020	yes|down
Nitab4.5_0001439g0060	yes|up
Nitab4.5_0000175g0410	yes|up
Nitab4.5_0002886g0100	yes|down
Nitab4.5_0004438g0020	yes|down
Nitab4.5_0005097g0060	yes|down
Nitab4.5_0001603g0060	yes|down
Nitab4.5_0002965g0010	yes|up
Nitab4.5_0004281g0070	yes|down
Nitab4.5_0007555g0010	yes|down
Nitab4.5_0006051g0020	yes|up
Nitab4.5_0001437g0220	yes|down
Nitab4.5_0011227g0010	yes|up
Nitab4.5_0001901g0010	yes|down
Nitab4.5_0001439g0110	yes|up
Nitab4.5_0000857g0030	yes|down
Nitab4.5_0000029g0020	yes|down
Nitab4.5_0000374g0060	yes|down
Nitab4.5_0009102g0010	yes|down
Nitab4.5_0010563g0010	yes|down
Nitab4.5_0001256g0080	yes|up
Nitab4.5_0000650g0090	yes|down
Nitab4.5_0000867g0110	yes|up
Nitab4.5_0009288g0020	yes|down
Nitab4.5_0000348g0230	yes|up
Nitab4.5_0007078g0010	yes|up
Nitab4.5_0001068g0030	yes|down
Nitab4.5_0007098g0020	yes|up
Nitab4.5_0006788g0030	yes|up
Nitab4.5_0001005g0070	yes|up
Nitab4.5_0002793g0020	yes|down
Nitab4.5_0011437g0010	yes|up
Nitab4.5_0008803g0030	yes|up
Nitab4.5_0001186g0060	yes|down
Nitab4.5_0001254g0040	yes|down
Nitab4.5_0019010g0010	yes|down
Nitab4.5_0000959g0100	yes|down
Nitab4.5_0009901g0030	yes|down
Nitab4.5_0007420g0020	yes|up
Nitab4.5_0013836g0010	yes|up
Nitab4.5_0000036g0030	yes|down
Nitab4.5_0000072g0590	yes|up
Nitab4.5_0010127g0010	yes|up
Nitab4.5_0000297g0010	yes|down
Nitab4.5_0009862g0020	yes|up
Nitab4.5_0002182g0060	yes|down
Nitab4.5_0018680g0010	yes|up
Nitab4.5_0003160g0050	yes|up
Nitab4.5_0008496g0010	yes|up
Nitab4.5_0000295g0150	yes|down
Nitab4.5_0002050g0070	yes|down
Nitab4.5_0002902g0040	yes|up
Nitab4.5_0000194g0170	yes|up
Nitab4.5_0000509g0030	yes|down
Nitab4.5_0000102g0010	yes|up
Nitab4.5_0002046g0200	yes|down
Nitab4.5_0003857g0040	yes|up
Nitab4.5_0001856g0060	yes|up
Nitab4.5_0002906g0150	yes|down
Nitab4.5_0000383g0190	yes|up
Nitab4.5_0002294g0040	yes|up
Nitab4.5_0004045g0030	yes|down
Nitab4.5_0000596g0030	yes|down
Nitab4.5_0002949g0020	yes|down
Nitab4.5_0002334g0100	yes|down
Nitab4.5_0002758g0050	yes|down
Nitab4.5_0005596g0040	yes|up
Nitab4.5_0011569g0040	yes|down
Nitab4.5_0000245g0270	yes|down
Nitab4.5_0000742g0080	yes|up
Nitab4.5_0001380g0040	yes|up
Nitab4.5_0000377g0160	yes|up
Nitab4.5_0006499g0010	yes|down
Nitab4.5_0008214g0010	yes|down
Nitab4.5_0005436g0070	yes|down
Nitab4.5_0009864g0040	yes|up
Nitab4.5_0003473g0040	yes|up
Nitab4.5_0000091g0430	yes|up
Nitab4.5_0011425g0010	yes|up
Nitab4.5_0008103g0010	yes|up
Nitab4.5_0000071g0010	yes|down
Nitab4.5_0002571g0010	yes|up
Nitab4.5_0000563g0260	yes|down
Nitab4.5_0007869g0030	yes|down
Nitab4.5_0000486g0240	yes|down
Nitab4.5_0004070g0030	yes|up
Nitab4.5_0006481g0010	yes|down
Nitab4.5_0002589g0090	yes|down
Nitab4.5_0000305g0020	yes|down
Nitab4.5_0002182g0110	yes|down
Nitab4.5_0007586g0030	yes|down
Nitab4.5_0001055g0010	yes|down
Nitab4.5_0000223g0110	yes|up
Nitab4.5_0000190g0120	yes|down
Nitab4.5_0001536g0060	yes|up
Nitab4.5_0008709g0030	yes|up
Nitab4.5_0003552g0010	yes|down
Nitab4.5_0000861g0050	yes|down
Nitab4.5_0012816g0020	yes|down
Nitab4.5_0008919g0010	yes|down
Nitab4.5_0005793g0020	yes|down
Nitab4.5_0000733g0210	yes|down
Nitab4.5_0004215g0040	yes|down
Nitab4.5_0000062g0030	yes|up
Nitab4.5_0027350g0010	yes|up
Nitab4.5_0000863g0200	yes|up
Nitab4.5_0017364g0010	yes|up
Nitab4.5_0000039g0060	yes|up
Nitab4.5_0011943g0010	yes|down
Nitab4.5_0002066g0050	yes|up
Nitab4.5_0000635g0210	yes|up
Nitab4.5_0000123g0450	yes|down
Nitab4.5_0007527g0020	yes|up
Nitab4.5_0000812g0070	yes|up
Nitab4.5_0002322g0160	yes|down
Nitab4.5_0004710g0010	yes|up
Nitab4.5_0002006g0070	yes|down
Nitab4.5_0000175g0060	yes|up
Nitab4.5_0013347g0010	yes|up
Nitab4.5_0002342g0100	yes|down
Nitab4.5_0000258g0140	yes|up
Nitab4.5_0000646g0040	yes|down
Nitab4.5_0001486g0060	yes|up
Nitab4.5_0006315g0010	yes|down
Nitab4.5_0003763g0020	yes|up
Nitab4.5_0001704g0020	yes|up
Nitab4.5_0002282g0030	yes|up
Nitab4.5_0002029g0010	yes|down
Nitab4.5_0000566g0200	yes|down
Nitab4.5_0003741g0010	yes|up
Nitab4.5_0003878g0030	yes|up
Nitab4.5_0000224g0060	yes|up
Nitab4.5_0002892g0020	yes|down
Nitab4.5_0002027g0030	yes|up
Nitab4.5_0000624g0060	yes|down
Nitab4.5_0008967g0020	yes|up
Nitab4.5_0005133g0040	yes|down
Nitab4.5_0009329g0040	yes|down
Nitab4.5_0000839g0060	yes|up
Nitab4.5_0000043g0290	yes|up
Nitab4.5_0007717g0010	yes|up
Nitab4.5_0000262g0170	yes|down
Nitab4.5_0000804g0040	yes|up
Nitab4.5_0000600g0080	yes|down
Nitab4.5_0000624g0100	yes|down
Nitab4.5_0002977g0010	yes|down
Nitab4.5_0010768g0030	yes|up
Nitab4.5_0003711g0030	yes|up
Nitab4.5_0002185g0130	yes|down
Nitab4.5_0004620g0010	yes|down
Nitab4.5_0003066g0030	yes|up
Nitab4.5_0010060g0010	yes|up
Nitab4.5_0000232g0270	yes|up
Nitab4.5_0002392g0100	yes|down
Nitab4.5_0001700g0060	yes|down
Nitab4.5_0001167g0040	yes|down
Nitab4.5_0002405g0060	yes|down
Nitab4.5_0000033g0370	yes|up
Nitab4.5_0000031g0370	yes|down
Nitab4.5_0000143g0580	yes|up
Nitab4.5_0003791g0020	yes|up
Nitab4.5_0000070g0110	yes|down
Nitab4.5_0005986g0020	yes|up
Nitab4.5_0005637g0010	yes|up
Nitab4.5_0001751g0020	yes|down
Nitab4.5_0015651g0010	yes|down
Nitab4.5_0003207g0080	yes|up
Nitab4.5_0000342g0270	yes|up
Nitab4.5_0022042g0010	yes|down
Nitab4.5_0001010g0010	yes|down
Nitab4.5_0000903g0100	yes|down
Nitab4.5_0006558g0010	yes|down
Nitab4.5_0008322g0010	yes|down
Nitab4.5_0005897g0020	yes|down
Nitab4.5_0000658g0090	yes|down
Nitab4.5_0002041g0010	yes|up
Nitab4.5_0000875g0060	yes|down
Nitab4.5_0006203g0020	yes|down
Nitab4.5_0005059g0060	yes|down
Nitab4.5_0007600g0020	yes|down
Nitab4.5_0008341g0010	yes|down
Nitab4.5_0001225g0260	yes|down
Nitab4.5_0004033g0020	yes|down
Nitab4.5_0003674g0090	yes|down
Nitab4.5_0001585g0070	yes|up
Nitab4.5_0008095g0010	yes|up
Nitab4.5_0000020g0350	yes|up
Nitab4.5_0001329g0040	yes|up
Nitab4.5_0009018g0020	yes|down
Nitab4.5_0004164g0030	yes|up
Nitab4.5_0000070g0020	yes|down
Nitab4.5_0000021g0020	yes|up
Nitab4.5_0003157g0020	yes|down
Nitab4.5_0000653g0010	yes|down
Nitab4.5_0005385g0030	yes|up
Nitab4.5_0005971g0010	yes|down
Nitab4.5_0003930g0040	yes|down
Nitab4.5_0004625g0070	yes|up
Nitab4.5_0001130g0110	yes|down
Nitab4.5_0010547g0010	yes|up
Nitab4.5_0009607g0010	yes|down
Nitab4.5_0005622g0070	yes|up
Nitab4.5_0002333g0100	yes|up
Nitab4.5_0009737g0010	yes|up
Nitab4.5_0004658g0040	yes|down
Nitab4.5_0007815g0010	yes|down
Nitab4.5_0008789g0010	yes|up
Nitab4.5_0002353g0060	yes|up
Nitab4.5_0002532g0060	yes|down
Nitab4.5_0005830g0010	yes|down
Nitab4.5_0000041g0140	yes|down
Nitab4.5_0009241g0020	yes|down
Nitab4.5_0013607g0010	yes|down
Nitab4.5_0001397g0010	yes|down
Nitab4.5_0002318g0020	yes|up
Nitab4.5_0000053g0170	yes|down
Nitab4.5_0000418g0130	yes|down
Nitab4.5_0006950g0010	yes|down
Nitab4.5_0005232g0020	yes|down
Nitab4.5_0008887g0010	yes|down
Nitab4.5_0006018g0110	yes|down
Nitab4.5_0002520g0060	yes|down
Nitab4.5_0003795g0020	yes|down
Nitab4.5_0001548g0010	yes|down
Nitab4.5_0000386g0150	yes|up
Nitab4.5_0000826g0120	yes|up
Nitab4.5_0000023g0690	yes|up
Nitab4.5_0007036g0010	yes|down
Nitab4.5_0011301g0010	yes|down
Nitab4.5_0000073g0050	yes|up
Nitab4.5_0001915g0170	yes|up
Nitab4.5_0008678g0010	yes|down
Nitab4.5_0001223g0160	yes|up
Nitab4.5_0008210g0020	yes|down
Nitab4.5_0000103g0130	yes|down
Nitab4.5_0006086g0040	yes|down
Nitab4.5_0000228g0080	yes|down
Nitab4.5_0008178g0010	yes|up
Nitab4.5_0001317g0170	yes|down
Nitab4.5_0000307g0330	yes|up
Nitab4.5_0006237g0030	yes|down
Nitab4.5_0010280g0010	yes|down
Nitab4.5_0002948g0020	yes|down
Nitab4.5_0000745g0090	yes|down
Nitab4.5_0000295g0010	yes|down
Nitab4.5_0000463g0020	yes|up
Nitab4.5_0002886g0110	yes|down
Nitab4.5_0008003g0010	yes|up
Nitab4.5_0006919g0030	yes|up
Nitab4.5_0004886g0040	yes|up
Nitab4.5_0001439g0100	yes|down
Nitab4.5_0004154g0040	yes|down
Nitab4.5_0003959g0030	yes|down
Nitab4.5_0000214g0060	yes|up
Nitab4.5_0000374g0010	yes|down
Nitab4.5_0001797g0060	yes|down
Nitab4.5_0002236g0100	yes|down
Nitab4.5_0006051g0010	yes|up
Nitab4.5_0002021g0100	yes|up
Nitab4.5_0004560g0020	yes|down
Nitab4.5_0001495g0070	yes|up
Nitab4.5_0002214g0050	yes|up
Nitab4.5_0000351g0010	yes|down
Nitab4.5_0000343g0060	yes|up
Nitab4.5_0001094g0020	yes|up
Nitab4.5_0003168g0020	yes|down
Nitab4.5_0006892g0010	yes|up
Nitab4.5_0000494g0060	yes|up
Nitab4.5_0000057g0100	yes|up
Nitab4.5_0000818g0190	yes|up
Nitab4.5_0001217g0030	yes|down
Nitab4.5_0000068g0570	yes|up
Nitab4.5_0000070g0190	yes|up
Nitab4.5_0000119g0100	yes|down
Nitab4.5_0005902g0010	yes|up
Nitab4.5_0006485g0040	yes|down
Nitab4.5_0000283g0120	yes|down
Nitab4.5_0001246g0040	yes|down
Nitab4.5_0006942g0040	yes|down
Nitab4.5_0006720g0030	yes|down
Nitab4.5_0002311g0090	yes|down
Nitab4.5_0009232g0030	yes|up
Nitab4.5_0000687g0060	yes|down
Nitab4.5_0011163g0010	yes|up
Nitab4.5_0007468g0020	yes|down
Nitab4.5_0001980g0060	yes|up
Nitab4.5_0003336g0010	yes|down
Nitab4.5_0009172g0020	yes|down
Nitab4.5_0005371g0020	yes|up
Nitab4.5_0011042g0010	yes|up
Nitab4.5_0010372g0010	yes|down
Nitab4.5_0000936g0060	yes|down
Nitab4.5_0002158g0140	yes|up
Nitab4.5_0002796g0010	yes|up
Nitab4.5_0000754g0170	yes|up
Nitab4.5_0012716g0020	yes|down
Nitab4.5_0000194g0140	yes|up
Nitab4.5_0002150g0140	yes|up
Nitab4.5_0001896g0070	yes|down
Nitab4.5_0005135g0040	yes|up
Nitab4.5_0001592g0140	yes|up
Nitab4.5_0001954g0010	yes|down
Nitab4.5_0000119g0070	yes|up
Nitab4.5_0000562g0110	yes|down
Nitab4.5_0003034g0010	yes|down
Nitab4.5_0000562g0100	yes|up
Nitab4.5_0008232g0050	yes|down
Nitab4.5_0019417g0010	yes|down
Nitab4.5_0000174g0270	yes|up
Nitab4.5_0000778g0020	yes|down
Nitab4.5_0001663g0210	yes|down
Nitab4.5_0005364g0040	yes|down
Nitab4.5_0000308g0280	yes|down
Nitab4.5_0008704g0020	yes|up
Nitab4.5_0006469g0010	yes|up
Nitab4.5_0006669g0040	yes|down
Nitab4.5_0000714g0020	yes|up
Nitab4.5_0000321g0180	yes|up
Nitab4.5_0000156g0040	yes|up
Nitab4.5_0000883g0060	yes|up
Nitab4.5_0002102g0030	yes|down
Nitab4.5_0006429g0030	yes|up
Nitab4.5_0005229g0020	yes|up
Nitab4.5_0000462g0040	yes|down
Nitab4.5_0002648g0070	yes|down
Nitab4.5_0000026g0280	yes|up
Nitab4.5_0000917g0030	yes|up
Nitab4.5_0005050g0050	yes|up
Nitab4.5_0015008g0020	yes|up
Nitab4.5_0000315g0150	yes|up
Nitab4.5_0000312g0110	yes|down
Nitab4.5_0003680g0060	yes|up
Nitab4.5_0000681g0160	yes|down
Nitab4.5_0002841g0040	yes|up
Nitab4.5_0005803g0070	yes|down
Nitab4.5_0000136g0430	yes|up
Nitab4.5_0000559g0230	yes|up
Nitab4.5_0000943g0130	yes|down
Nitab4.5_0000084g0270	yes|down
Nitab4.5_0002399g0030	yes|down
Nitab4.5_0002786g0130	yes|up
Nitab4.5_0000218g0070	yes|down
Nitab4.5_0000158g0100	yes|down
Nitab4.5_0000928g0080	yes|up
Nitab4.5_0009751g0020	yes|up
Nitab4.5_0001494g0070	yes|down
Nitab4.5_0001200g0090	yes|up
Nitab4.5_0000155g0090	yes|down
Nitab4.5_0001764g0140	yes|up
Nitab4.5_0004251g0100	yes|down
Nitab4.5_0003565g0060	yes|down
Nitab4.5_0001903g0010	yes|down
Nitab4.5_0001842g0060	yes|up
Nitab4.5_0000327g0130	yes|up
Nitab4.5_0000601g0130	yes|down
Nitab4.5_0000376g0040	yes|up
Nitab4.5_0009376g0010	yes|up
Nitab4.5_0002545g0100	yes|up
Nitab4.5_0014279g0010	yes|up
Nitab4.5_0000527g0190	yes|down
Nitab4.5_0000848g0220	yes|down
Nitab4.5_0000316g0090	yes|down
Nitab4.5_0002787g0040	yes|up
Nitab4.5_0000864g0220	yes|up
Nitab4.5_0000222g0030	yes|up
Nitab4.5_0000568g0290	yes|down
Nitab4.5_0002938g0010	yes|down
Nitab4.5_0011791g0010	yes|down
Nitab4.5_0000245g0020	yes|down
Nitab4.5_0000483g0220	yes|up
Nitab4.5_0000207g0030	yes|down
Nitab4.5_0006365g0090	yes|up
Nitab4.5_0003725g0030	yes|down
Nitab4.5_0000363g0030	yes|down
Nitab4.5_0001441g0080	yes|down
Nitab4.5_0014191g0020	yes|up
Nitab4.5_0002162g0230	yes|up
Nitab4.5_0008572g0020	yes|up
Nitab4.5_0000097g0190	yes|up
Nitab4.5_0007217g0020	yes|up
Nitab4.5_0002114g0130	yes|up
Nitab4.5_0013267g0010	yes|up
Nitab4.5_0008656g0030	yes|up
Nitab4.5_0002780g0140	yes|up
Nitab4.5_0002377g0020	yes|up
Nitab4.5_0000303g0060	yes|up
Nitab4.5_0001051g0040	yes|up
Nitab4.5_0000652g0140	yes|down
Nitab4.5_0000764g0060	yes|down
Nitab4.5_0003878g0020	yes|down
Nitab4.5_0001608g0080	yes|down
Nitab4.5_0000850g0090	yes|down
Nitab4.5_0000360g0040	yes|up
Nitab4.5_0000224g0050	yes|up
Nitab4.5_0004274g0050	yes|up
Nitab4.5_0004002g0020	yes|down
Nitab4.5_0001545g0020	yes|down
Nitab4.5_0007429g0050	yes|down
Nitab4.5_0001864g0080	yes|up
Nitab4.5_0000503g0060	yes|down
Nitab4.5_0001327g0090	yes|up
Nitab4.5_0000728g0140	yes|down
Nitab4.5_0010060g0020	yes|up
Nitab4.5_0001134g0070	yes|down
Nitab4.5_0006152g0030	yes|down
Nitab4.5_0002405g0070	yes|down
Nitab4.5_0001195g0010	yes|down
Nitab4.5_0007835g0010	yes|down
Nitab4.5_0007926g0010	yes|down
Nitab4.5_0003712g0010	yes|down
Nitab4.5_0001064g0060	yes|up
Nitab4.5_0007759g0020	yes|down
Nitab4.5_0000837g0030	yes|down
Nitab4.5_0002762g0010	yes|up
Nitab4.5_0000588g0060	yes|down
Nitab4.5_0002061g0030	yes|up
Nitab4.5_0000636g0080	yes|down
Nitab4.5_0004311g0010	yes|down
Nitab4.5_0000416g0180	yes|up
Nitab4.5_0008696g0020	yes|up
Nitab4.5_0000694g0020	yes|up
Nitab4.5_0000111g0180	yes|up
Nitab4.5_0004482g0050	yes|down
Nitab4.5_0000628g0110	yes|up
Nitab4.5_0000093g0100	yes|down
Nitab4.5_0005059g0070	yes|up
Nitab4.5_0001088g0110	yes|up
Nitab4.5_0008490g0020	yes|up
Nitab4.5_0000300g0180	yes|down
Nitab4.5_0002823g0100	yes|up
Nitab4.5_0003114g0110	yes|down
Nitab4.5_0002874g0070	yes|up
Nitab4.5_0000200g0030	yes|down
Nitab4.5_0003324g0130	yes|up
Nitab4.5_0009018g0010	yes|down
Nitab4.5_0007231g0010	yes|down
Nitab4.5_0000078g0070	yes|down
Nitab4.5_0001585g0080	yes|up
Nitab4.5_0004269g0080	yes|up
Nitab4.5_0027235g0010	yes|down
Nitab4.5_0003477g0040	yes|down
Nitab4.5_0000744g0160	yes|up
Nitab4.5_0000326g0190	yes|down
Nitab4.5_0010389g0020	yes|up
Nitab4.5_0009044g0040	yes|up
Nitab4.5_0000433g0020	yes|down
Nitab4.5_0003927g0020	yes|up
Nitab4.5_0000185g0120	yes|down
Nitab4.5_0003603g0100	yes|up
Nitab4.5_0006976g0020	yes|up
Nitab4.5_0000326g0040	yes|down
Nitab4.5_0001492g0080	yes|up
Nitab4.5_0000143g0440	yes|up
Nitab4.5_0002776g0100	yes|down
Nitab4.5_0010218g0020	yes|up
Nitab4.5_0005031g0020	yes|up
Nitab4.5_0000715g0200	yes|down
Nitab4.5_0004623g0010	yes|up
Nitab4.5_0002865g0090	yes|down
Nitab4.5_0000069g0480	yes|down
Nitab4.5_0000103g0390	yes|down
Nitab4.5_0002046g0170	yes|down
Nitab4.5_0006356g0060	yes|up
Nitab4.5_0004889g0010	yes|down
Nitab4.5_0008680g0020	yes|up
Nitab4.5_0000628g0020	yes|down
Nitab4.5_0000653g0130	yes|up
Nitab4.5_0005862g0040	yes|down
Nitab4.5_0000171g0190	yes|up
Nitab4.5_0006291g0030	yes|down
Nitab4.5_0004862g0060	yes|up
Nitab4.5_0000073g0510	yes|up
Nitab4.5_0009702g0010	yes|down
Nitab4.5_0003767g0030	yes|down
Nitab4.5_0005928g0010	yes|up
Nitab4.5_0000192g0090	yes|down
Nitab4.5_0013633g0020	yes|down
Nitab4.5_0001109g0060	yes|down
Nitab4.5_0000819g0060	yes|down
Nitab4.5_0012382g0010	yes|up
Nitab4.5_0000008g0130	yes|up
Nitab4.5_0002081g0010	yes|down
Nitab4.5_0006307g0010	yes|down
Nitab4.5_0000832g0040	yes|down
Nitab4.5_0005784g0060	yes|up
Nitab4.5_0003394g0080	yes|up
Nitab4.5_0008350g0030	yes|up
Nitab4.5_0000705g0010	yes|up
Nitab4.5_0001027g0070	yes|down
Nitab4.5_0000142g0260	yes|down
Nitab4.5_0004416g0030	yes|down
Nitab4.5_0005207g0010	yes|down
Nitab4.5_0000500g0160	yes|up
Nitab4.5_0003583g0010	yes|down
Nitab4.5_0009011g0010	yes|down
Nitab4.5_0003290g0030	yes|down
Nitab4.5_0003952g0070	yes|down
Nitab4.5_0004026g0020	yes|down
Nitab4.5_0000552g0050	yes|down
Nitab4.5_0000005g0300	yes|down
Nitab4.5_0006119g0020	yes|down
Nitab4.5_0001734g0020	yes|up
Nitab4.5_0000555g0140	yes|up
Nitab4.5_0008892g0040	yes|down
Nitab4.5_0001901g0030	yes|down
Nitab4.5_0000595g0040	yes|down
Nitab4.5_0000869g0170	yes|up
Nitab4.5_0009895g0020	yes|up
Nitab4.5_0002313g0040	yes|down
Nitab4.5_0005241g0060	yes|down
Nitab4.5_0022768g0020	yes|up
Nitab4.5_0000697g0180	yes|down
Nitab4.5_0001119g0120	yes|up
Nitab4.5_0008523g0030	yes|up
Nitab4.5_0003629g0060	yes|down
Nitab4.5_0001629g0070	yes|up
Nitab4.5_0004506g0120	yes|up
Nitab4.5_0012091g0010	yes|up
Nitab4.5_0002449g0100	yes|down
Nitab4.5_0000363g0080	yes|down
Nitab4.5_0006434g0030	yes|down
Nitab4.5_0007992g0040	yes|down
Nitab4.5_0003331g0090	yes|down
Nitab4.5_0001094g0010	yes|up
Nitab4.5_0013043g0010	yes|down
Nitab4.5_0009933g0010	yes|down
Nitab4.5_0004551g0010	yes|up
Nitab4.5_0013821g0020	yes|down
Nitab4.5_0006720g0020	yes|up
Nitab4.5_0000102g0250	yes|down
Nitab4.5_0003511g0020	yes|down
Nitab4.5_0007234g0030	yes|down
Nitab4.5_0004982g0020	yes|down
Nitab4.5_0001142g0030	yes|down
Nitab4.5_0011528g0020	yes|up
Nitab4.5_0010461g0020	yes|up
Nitab4.5_0005524g0020	yes|down
Nitab4.5_0000130g0050	yes|up
Nitab4.5_0001293g0050	yes|down
Nitab4.5_0000514g0020	yes|down
Nitab4.5_0010747g0020	yes|down
Nitab4.5_0004194g0100	yes|up
Nitab4.5_0000102g0030	yes|down
Nitab4.5_0001813g0030	yes|down
Nitab4.5_0004525g0020	yes|down
Nitab4.5_0006798g0010	yes|up
Nitab4.5_0005372g0020	yes|down
Nitab4.5_0005240g0010	yes|up
Nitab4.5_0003623g0010	yes|up
Nitab4.5_0005964g0020	yes|up
Nitab4.5_0001494g0060	yes|down
Nitab4.5_0002598g0010	yes|up
Nitab4.5_0001336g0050	yes|up
Nitab4.5_0000016g0530	yes|up
Nitab4.5_0000838g0140	yes|down
Nitab4.5_0002394g0030	yes|down
Nitab4.5_0007096g0040	yes|down
Nitab4.5_0000154g0310	yes|up
Nitab4.5_0000310g0190	yes|up
Nitab4.5_0000180g0080	yes|down
Nitab4.5_0006370g0020	yes|up
Nitab4.5_0002579g0060	yes|down
Nitab4.5_0008200g0010	yes|up
Nitab4.5_0007427g0010	yes|down
Nitab4.5_0006622g0080	yes|down
Nitab4.5_0005485g0020	yes|up
Nitab4.5_0000733g0180	yes|up
Nitab4.5_0007288g0010	yes|down
Nitab4.5_0002543g0050	yes|up
Nitab4.5_0000759g0040	yes|up
Nitab4.5_0008385g0010	yes|up
Nitab4.5_0002674g0010	yes|up
Nitab4.5_0000559g0200	yes|down
Nitab4.5_0001572g0030	yes|down
Nitab4.5_0000062g0300	yes|down
Nitab4.5_0003294g0030	yes|down
Nitab4.5_0000319g0050	yes|up
Nitab4.5_0003934g0060	yes|down
Nitab4.5_0001233g0080	yes|up
Nitab4.5_0000824g0080	yes|down
Nitab4.5_0004620g0080	yes|down
Nitab4.5_0011923g0020	yes|down
Nitab4.5_0003374g0040	yes|down
Nitab4.5_0005224g0050	yes|up
Nitab4.5_0000202g0080	yes|down
Nitab4.5_0001035g0050	yes|down
Nitab4.5_0000629g0040	yes|up
Nitab4.5_0020829g0010	yes|up
Nitab4.5_0009504g0030	yes|up
Nitab4.5_0003753g0020	yes|up
Nitab4.5_0000766g0010	yes|down
Nitab4.5_0001886g0040	yes|up
Nitab4.5_0005316g0010	yes|up
Nitab4.5_0003694g0060	yes|down
Nitab4.5_0001735g0160	yes|up
Nitab4.5_0004153g0040	yes|down
Nitab4.5_0001477g0080	yes|up
Nitab4.5_0000907g0090	yes|down
Nitab4.5_0002334g0130	yes|up
Nitab4.5_0016409g0010	yes|up
Nitab4.5_0002487g0030	yes|down
Nitab4.5_0009622g0010	yes|up
Nitab4.5_0008779g0030	yes|up
Nitab4.5_0012890g0020	yes|down
Nitab4.5_0008832g0020	yes|up
Nitab4.5_0006119g0050	yes|down
Nitab4.5_0007119g0010	yes|up
Nitab4.5_0001675g0100	yes|down
Nitab4.5_0000945g0050	yes|up
Nitab4.5_0000175g0040	yes|down
Nitab4.5_0009071g0020	yes|down
Nitab4.5_0002234g0030	yes|down
Nitab4.5_0008337g0040	yes|down
Nitab4.5_0000312g0300	yes|down
Nitab4.5_0017813g0010	yes|up
Nitab4.5_0000668g0110	yes|down
Nitab4.5_0007452g0010	yes|down
Nitab4.5_0000958g0070	yes|down
Nitab4.5_0002157g0010	yes|down
Nitab4.5_0000547g0020	yes|up
Nitab4.5_0000442g0280	yes|up
Nitab4.5_0008124g0050	yes|down
Nitab4.5_0000246g0290	yes|up
Nitab4.5_0000212g0250	yes|up
Nitab4.5_0002254g0040	yes|down
Nitab4.5_0000540g0320	yes|up
Nitab4.5_0000582g0180	yes|up
Nitab4.5_0000043g0270	yes|down
Nitab4.5_0000232g0330	yes|up
Nitab4.5_0003089g0010	yes|down
Nitab4.5_0011041g0010	yes|up
Nitab4.5_0019856g0010	yes|up
Nitab4.5_0000939g0020	yes|down
Nitab4.5_0000037g0360	yes|up
Nitab4.5_0000233g0290	yes|up
Nitab4.5_0001864g0070	yes|up
Nitab4.5_0005331g0010	yes|up
Nitab4.5_0002467g0060	yes|down
Nitab4.5_0000902g0020	yes|up
Nitab4.5_0001302g0040	yes|down
Nitab4.5_0002491g0020	yes|down
Nitab4.5_0002052g0100	yes|down
Nitab4.5_0001143g0060	yes|up
Nitab4.5_0000941g0190	yes|down
Nitab4.5_0003469g0020	yes|up
Nitab4.5_0001711g0050	yes|down
Nitab4.5_0003950g0030	yes|down
Nitab4.5_0000385g0230	yes|up
Nitab4.5_0009615g0020	yes|up
Nitab4.5_0002218g0010	yes|up
Nitab4.5_0012135g0020	yes|up
Nitab4.5_0004686g0020	yes|down
Nitab4.5_0000093g0110	yes|down
Nitab4.5_0007032g0010	yes|up
Nitab4.5_0000188g0310	yes|up
Nitab4.5_0008129g0010	yes|down
Nitab4.5_0000971g0080	yes|up
Nitab4.5_0007719g0040	yes|up
Nitab4.5_0004304g0040	yes|down
Nitab4.5_0000446g0190	yes|down
Nitab4.5_0001581g0010	yes|up
Nitab4.5_0002300g0100	yes|down
Nitab4.5_0000147g0170	yes|up
Nitab4.5_0015167g0010	yes|down
Nitab4.5_0018051g0010	yes|up
Nitab4.5_0008961g0010	yes|down
Nitab4.5_0001933g0130	yes|up
Nitab4.5_0002682g0060	yes|up
Nitab4.5_0003284g0040	yes|down
Nitab4.5_0001557g0040	yes|down
Nitab4.5_0001740g0120	yes|down
Nitab4.5_0004625g0050	yes|up
Nitab4.5_0001803g0030	yes|down
Nitab4.5_0000037g0340	yes|up
Nitab4.5_0003844g0040	yes|up
Nitab4.5_0000326g0050	yes|down
Nitab4.5_0012989g0010	yes|up
Nitab4.5_0000439g0030	yes|down
Nitab4.5_0001442g0010	yes|up
Nitab4.5_0006963g0040	yes|up
Nitab4.5_0010789g0020	yes|down
Nitab4.5_0004332g0070	yes|down
Nitab4.5_0006812g0050	yes|down
Nitab4.5_0006489g0070	yes|up
Nitab4.5_0007793g0040	yes|up
Nitab4.5_0007225g0010	yes|down
Nitab4.5_0002924g0040	yes|down
Nitab4.5_0001542g0020	yes|down
Nitab4.5_0001787g0020	yes|up
Nitab4.5_0000201g0190	yes|up
Nitab4.5_0010803g0010	yes|down
Nitab4.5_0001769g0010	yes|up
Nitab4.5_0004771g0030	yes|up
Nitab4.5_0002683g0020	yes|down
Nitab4.5_0005478g0020	yes|up
Nitab4.5_0004554g0010	yes|down
Nitab4.5_0009344g0050	yes|down
Nitab4.5_0000792g0150	yes|down
Nitab4.5_0000221g0020	yes|down
Nitab4.5_0008374g0010	yes|up
Nitab4.5_0005456g0020	yes|up
Nitab4.5_0012227g0010	yes|up
Nitab4.5_0011620g0010	yes|down
Nitab4.5_0002518g0040	yes|down
Nitab4.5_0002914g0140	yes|up
Nitab4.5_0001788g0050	yes|down
Nitab4.5_0004478g0050	yes|down
Nitab4.5_0003636g0030	yes|down
Nitab4.5_0001904g0070	yes|up
Nitab4.5_0008422g0020	yes|down
Nitab4.5_0006109g0020	yes|down
Nitab4.5_0004278g0010	yes|down
Nitab4.5_0008255g0010	yes|up
Nitab4.5_0000775g0090	yes|down
Nitab4.5_0005681g0010	yes|down
Nitab4.5_0002732g0040	yes|up
Nitab4.5_0001530g0150	yes|up
Nitab4.5_0004989g0010	yes|down
Nitab4.5_0007752g0010	yes|up
Nitab4.5_0002842g0090	yes|down
Nitab4.5_0000500g0190	yes|up
Nitab4.5_0000141g0090	yes|down
Nitab4.5_0001292g0050	yes|down
Nitab4.5_0014533g0010	yes|down
Nitab4.5_0000826g0270	yes|up
Nitab4.5_0002951g0010	yes|down
Nitab4.5_0008883g0010	yes|up
Nitab4.5_0002259g0010	yes|down
Nitab4.5_0005076g0020	yes|down
Nitab4.5_0000036g0600	yes|up
Nitab4.5_0003154g0030	yes|up
Nitab4.5_0001952g0200	yes|down
Nitab4.5_0012198g0010	yes|down
Nitab4.5_0001685g0080	yes|up
Nitab4.5_0005039g0020	yes|up
Nitab4.5_0006444g0020	yes|down
Nitab4.5_0006973g0030	yes|down
Nitab4.5_0000151g0290	yes|down
Nitab4.5_0002314g0010	yes|up
Nitab4.5_0004506g0110	yes|up
Nitab4.5_0000505g0160	yes|up
Nitab4.5_0001620g0030	yes|down
Nitab4.5_0001918g0020	yes|up
Nitab4.5_0000142g0410	yes|up
Nitab4.5_0006299g0010	yes|down
Nitab4.5_0003007g0030	yes|down
Nitab4.5_0005819g0010	yes|down
Nitab4.5_0007969g0010	yes|down
Nitab4.5_0000008g0010	yes|up
Nitab4.5_0005897g0040	yes|up
Nitab4.5_0011455g0030	yes|up
Nitab4.5_0000100g0110	yes|up
Nitab4.5_0000283g0070	yes|down
Nitab4.5_0004403g0020	yes|up
Nitab4.5_0002168g0010	yes|down
Nitab4.5_0000309g0200	yes|up
Nitab4.5_0004296g0040	yes|down
Nitab4.5_0005808g0060	yes|down
Nitab4.5_0000280g0120	yes|up
Nitab4.5_0009495g0020	yes|up
Nitab4.5_0003747g0030	yes|down
Nitab4.5_0022736g0010	yes|down
Nitab4.5_0001925g0020	yes|down
Nitab4.5_0001430g0010	yes|down
Nitab4.5_0002782g0020	yes|up
Nitab4.5_0007834g0040	yes|down
Nitab4.5_0000194g0120	yes|up
Nitab4.5_0001592g0120	yes|up
Nitab4.5_0005354g0020	yes|up
Nitab4.5_0000496g0280	yes|down
Nitab4.5_0000381g0130	yes|up
Nitab4.5_0000055g0100	yes|up
Nitab4.5_0010219g0010	yes|up
Nitab4.5_0024537g0010	yes|down
Nitab4.5_0000008g0080	yes|up
Nitab4.5_0000366g0170	yes|down
Nitab4.5_0000061g0270	yes|down
Nitab4.5_0003268g0010	yes|down
Nitab4.5_0001707g0080	yes|down
Nitab4.5_0009475g0010	yes|down
Nitab4.5_0000092g0390	yes|down
Nitab4.5_0000021g1020	yes|down
Nitab4.5_0012466g0010	yes|up
Nitab4.5_0012523g0010	yes|up
Nitab4.5_0004469g0030	yes|up
Nitab4.5_0000978g0240	yes|down
Nitab4.5_0003141g0020	yes|down
Nitab4.5_0001612g0020	yes|up
Nitab4.5_0004355g0040	yes|down
Nitab4.5_0000105g0060	yes|down
Nitab4.5_0014042g0010	yes|down
Nitab4.5_0001555g0100	yes|down
Nitab4.5_0005004g0020	yes|up
Nitab4.5_0005139g0060	yes|up
Nitab4.5_0000287g0060	yes|up
Nitab4.5_0012646g0010	yes|up
Nitab4.5_0001841g0020	yes|up
Nitab4.5_0003069g0090	yes|up
Nitab4.5_0008515g0010	yes|up
Nitab4.5_0012336g0020	yes|down
Nitab4.5_0000915g0070	yes|up
Nitab4.5_0007869g0040	yes|down
Nitab4.5_0008642g0010	yes|up
Nitab4.5_0003358g0010	yes|down
Nitab4.5_0007221g0030	yes|up
Nitab4.5_0005587g0030	yes|down
Nitab4.5_0000444g0090	yes|up
Nitab4.5_0002141g0020	yes|down
Nitab4.5_0001544g0100	yes|down
Nitab4.5_0005447g0040	yes|up
Nitab4.5_0000001g0500	yes|up
Nitab4.5_0011440g0010	yes|down
Nitab4.5_0000998g0090	yes|up
Nitab4.5_0009611g0040	yes|up
Nitab4.5_0000227g0020	yes|down
Nitab4.5_0019996g0010	yes|down
Nitab4.5_0002986g0080	yes|down
Nitab4.5_0005967g0030	yes|down
Nitab4.5_0005947g0020	yes|down
Nitab4.5_0005032g0020	yes|up
Nitab4.5_0000920g0130	yes|down
Nitab4.5_0003374g0050	yes|up
Nitab4.5_0000982g0200	yes|up
Nitab4.5_0001159g0030	yes|down
Nitab4.5_0000512g0150	yes|up
Nitab4.5_0001128g0180	yes|down
Nitab4.5_0000651g0170	yes|down
Nitab4.5_0000818g0030	yes|up
Nitab4.5_0002906g0120	yes|up
Nitab4.5_0003983g0060	yes|down
Nitab4.5_0007090g0020	yes|up
Nitab4.5_0002629g0100	yes|down
Nitab4.5_0000762g0120	yes|up
Nitab4.5_0000532g0070	yes|down
Nitab4.5_0001841g0110	yes|down
Nitab4.5_0000013g0380	yes|down
Nitab4.5_0000734g0020	yes|down
Nitab4.5_0008624g0030	yes|down
Nitab4.5_0008577g0010	yes|down
Nitab4.5_0000339g0140	yes|down
Nitab4.5_0001271g0010	yes|up
Nitab4.5_0000785g0260	yes|up
Nitab4.5_0000907g0080	yes|down
Nitab4.5_0000306g0170	yes|up
Nitab4.5_0000159g0160	yes|down
Nitab4.5_0001270g0090	yes|down
Nitab4.5_0007527g0010	yes|down
Nitab4.5_0003906g0010	yes|down
Nitab4.5_0000025g0300	yes|down
Nitab4.5_0000505g0150	yes|down
Nitab4.5_0005102g0020	yes|up
Nitab4.5_0001760g0020	yes|down
Nitab4.5_0007540g0020	yes|up
Nitab4.5_0005621g0190	yes|up
Nitab4.5_0003512g0020	yes|down
Nitab4.5_0000314g0010	yes|up
Nitab4.5_0000091g0390	yes|down
Nitab4.5_0000376g0150	yes|up
Nitab4.5_0002671g0090	yes|down
Nitab4.5_0001160g0120	yes|down
Nitab4.5_0000232g0230	yes|up
Nitab4.5_0000676g0350	yes|up
Nitab4.5_0001307g0030	yes|up
Nitab4.5_0006919g0020	yes|down
Nitab4.5_0000025g0120	yes|down
Nitab4.5_0002114g0020	yes|down
Nitab4.5_0002027g0060	yes|up
Nitab4.5_0000003g0900	yes|up
Nitab4.5_0001529g0020	yes|down
Nitab4.5_0004470g0070	yes|down
Nitab4.5_0001540g0050	yes|down
Nitab4.5_0001523g0010	yes|up
Nitab4.5_0005330g0080	yes|up
Nitab4.5_0000862g0040	yes|down
Nitab4.5_0004974g0010	yes|down
Nitab4.5_0000902g0350	yes|down
Nitab4.5_0000431g0200	yes|down
Nitab4.5_0013597g0010	yes|down
Nitab4.5_0013459g0010	yes|down
Nitab4.5_0000116g0370	yes|down
Nitab4.5_0001701g0170	yes|down
Nitab4.5_0000184g0280	yes|up
Nitab4.5_0001163g0070	yes|down
Nitab4.5_0000977g0040	yes|up
Nitab4.5_0001091g0070	yes|down
Nitab4.5_0012857g0010	yes|down
Nitab4.5_0000826g0130	yes|up
Nitab4.5_0000003g0270	yes|up
Nitab4.5_0000303g0130	yes|down
Nitab4.5_0002112g0040	yes|up
Nitab4.5_0000170g0270	yes|down
Nitab4.5_0000922g0050	yes|down
Nitab4.5_0001034g0110	yes|up
Nitab4.5_0006055g0060	yes|up
Nitab4.5_0003688g0040	yes|down
Nitab4.5_0001200g0110	yes|down
Nitab4.5_0003950g0040	yes|up
Nitab4.5_0001684g0040	yes|down
Nitab4.5_0000957g0030	yes|down
Nitab4.5_0008989g0050	yes|down
Nitab4.5_0001157g0020	yes|up
Nitab4.5_0014599g0010	yes|up
Nitab4.5_0000269g0190	yes|up
Nitab4.5_0002656g0010	yes|up
Nitab4.5_0000249g0210	yes|down
Nitab4.5_0001225g0230	yes|down
Nitab4.5_0026960g0010	yes|down
Nitab4.5_0002914g0020	yes|down
Nitab4.5_0000681g0010	yes|down
Nitab4.5_0010552g0020	yes|down
Nitab4.5_0001348g0050	yes|down
Nitab4.5_0003123g0010	yes|down
Nitab4.5_0001706g0010	yes|up
Nitab4.5_0006883g0030	yes|down
Nitab4.5_0002714g0010	yes|up
Nitab4.5_0008962g0010	yes|down
Nitab4.5_0000070g0010	yes|down
Nitab4.5_0009285g0020	yes|down
Nitab4.5_0001581g0020	yes|up
Nitab4.5_0018289g0010	yes|up
Nitab4.5_0009463g0010	yes|down
Nitab4.5_0004112g0010	yes|up
Nitab4.5_0001740g0130	yes|up
Nitab4.5_0000512g0050	yes|down
Nitab4.5_0001437g0070	yes|up
Nitab4.5_0002885g0010	yes|down
Nitab4.5_0010672g0010	yes|up
Nitab4.5_0009783g0040	yes|up
Nitab4.5_0008278g0010	yes|down
Nitab4.5_0003534g0060	yes|down
Nitab4.5_0003738g0060	yes|down
Nitab4.5_0004437g0040	yes|down
Nitab4.5_0005292g0030	yes|up
Nitab4.5_0001574g0130	yes|down
Nitab4.5_0001957g0010	yes|down
Nitab4.5_0006229g0010	yes|up
Nitab4.5_0000027g0570	yes|up
Nitab4.5_0000130g0220	yes|up
Nitab4.5_0004342g0010	yes|down
Nitab4.5_0002924g0050	yes|down
Nitab4.5_0002492g0080	yes|down
Nitab4.5_0000691g0200	yes|down
Nitab4.5_0005400g0020	yes|up
Nitab4.5_0000073g0120	yes|up
Nitab4.5_0004118g0110	yes|down
Nitab4.5_0000326g0080	yes|up
Nitab4.5_0004014g0060	yes|down
Nitab4.5_0017161g0010	yes|up
Nitab4.5_0007605g0020	yes|up
Nitab4.5_0002804g0010	yes|down
Nitab4.5_0001428g0020	yes|up
Nitab4.5_0007228g0020	yes|down
Nitab4.5_0006454g0010	yes|down
Nitab4.5_0001861g0120	yes|down
Nitab4.5_0000107g0130	yes|up
Nitab4.5_0000879g0070	yes|down
Nitab4.5_0002496g0050	yes|down
Nitab4.5_0001004g0150	yes|up
Nitab4.5_0001652g0150	yes|down
Nitab4.5_0006164g0060	yes|up
Nitab4.5_0003268g0020	yes|up
Nitab4.5_0002724g0100	yes|down
Nitab4.5_0000707g0200	yes|down
Nitab4.5_0011886g0020	yes|down
Nitab4.5_0008350g0010	yes|up
Nitab4.5_0000882g0070	yes|down
Nitab4.5_0000556g0040	yes|up
Nitab4.5_0001617g0060	yes|up
Nitab4.5_0000500g0210	yes|up
Nitab4.5_0003290g0010	yes|down
Nitab4.5_0003408g0140	yes|down
Nitab4.5_0002998g0050	yes|up
Nitab4.5_0009352g0010	yes|up
Nitab4.5_0000650g0100	yes|down
Nitab4.5_0009836g0010	yes|up
Nitab4.5_0001918g0100	yes|down
Nitab4.5_0002308g0090	yes|up
Nitab4.5_0008568g0030	yes|up
Nitab4.5_0004445g0100	yes|down
Nitab4.5_0004038g0020	yes|down
Nitab4.5_0000038g0180	yes|down
Nitab4.5_0001677g0100	yes|down
Nitab4.5_0000116g0280	yes|down
Nitab4.5_0002795g0080	yes|up
Nitab4.5_0001274g0040	yes|down
Nitab4.5_0000309g0160	yes|up
Nitab4.5_0000132g0350	yes|down
Nitab4.5_0000642g0010	yes|up
Nitab4.5_0002485g0030	yes|up
Nitab4.5_0003779g0100	yes|up
Nitab4.5_0000036g0180	yes|down
Nitab4.5_0002313g0020	yes|up
Nitab4.5_0003745g0060	yes|up
Nitab4.5_0009510g0010	yes|up
Nitab4.5_0001952g0130	yes|down
Nitab4.5_0005858g0030	yes|down
Nitab4.5_0000021g0200	yes|up
Nitab4.5_0000351g0040	yes|up
Nitab4.5_0026421g0010	yes|up
Nitab4.5_0000023g0740	yes|up
Nitab4.5_0001603g0020	yes|down
Nitab4.5_0004247g0020	yes|up
Nitab4.5_0012663g0010	yes|down
Nitab4.5_0000246g0220	yes|down
Nitab4.5_0000745g0220	yes|up
Nitab4.5_0001477g0110	yes|down
Nitab4.5_0001891g0100	yes|down
Nitab4.5_0003603g0060	yes|down
Nitab4.5_0000231g0260	yes|up
Nitab4.5_0000092g0090	yes|up
Nitab4.5_0011100g0010	yes|down
Nitab4.5_0002342g0150	yes|down
Nitab4.5_0003156g0010	yes|up
Nitab4.5_0002727g0030	yes|up
Nitab4.5_0002200g0010	yes|down
Nitab4.5_0002782g0030	yes|up
Nitab4.5_0000337g0150	yes|up
Nitab4.5_0000371g0020	yes|up
Nitab4.5_0004123g0030	yes|up
Nitab4.5_0000506g0120	yes|up
Nitab4.5_0007401g0050	yes|down
Nitab4.5_0005356g0050	yes|up
Nitab4.5_0000402g0010	yes|up
Nitab4.5_0001028g0190	yes|down
Nitab4.5_0001239g0050	yes|down
Nitab4.5_0012175g0010	yes|up
Nitab4.5_0007985g0040	yes|up
Nitab4.5_0000231g0480	yes|down
Nitab4.5_0002530g0010	yes|down
Nitab4.5_0004524g0010	yes|up
Nitab4.5_0005930g0040	yes|down
Nitab4.5_0001780g0120	yes|up
Nitab4.5_0000569g0110	yes|down
Nitab4.5_0000074g0190	yes|up
Nitab4.5_0000283g0040	yes|up
Nitab4.5_0000092g0380	yes|down
Nitab4.5_0001128g0030	yes|up
Nitab4.5_0000025g0070	yes|up
Nitab4.5_0002299g0030	yes|down
Nitab4.5_0000838g0160	yes|up
Nitab4.5_0003282g0020	yes|up
Nitab4.5_0012119g0020	yes|down
Nitab4.5_0000337g0020	yes|down
Nitab4.5_0000481g0010	yes|down
Nitab4.5_0002105g0080	yes|up
Nitab4.5_0009398g0020	yes|up
Nitab4.5_0000130g0140	yes|up
Nitab4.5_0000620g0190	yes|down
Nitab4.5_0000086g0010	yes|up
Nitab4.5_0002090g0010	yes|down
Nitab4.5_0006243g0040	yes|up
Nitab4.5_0016592g0010	yes|up
Nitab4.5_0000522g0220	yes|down
Nitab4.5_0001212g0030	yes|up
Nitab4.5_0002064g0040	yes|up
Nitab4.5_0002055g0020	yes|up
Nitab4.5_0003714g0040	yes|down
Nitab4.5_0000287g0070	yes|down
Nitab4.5_0000189g0310	yes|down
Nitab4.5_0000318g0110	yes|up
Nitab4.5_0004987g0100	yes|down
Nitab4.5_0004637g0070	yes|down
Nitab4.5_0008156g0030	yes|up
Nitab4.5_0000021g0890	yes|down
Nitab4.5_0010600g0030	yes|down
Nitab4.5_0004170g0020	yes|up
Nitab4.5_0013330g0020	yes|up
Nitab4.5_0002275g0110	yes|down
Nitab4.5_0006947g0010	yes|down
Nitab4.5_0000448g0030	yes|up
Nitab4.5_0002470g0010	yes|up
Nitab4.5_0003746g0010	yes|up
Nitab4.5_0006582g0050	yes|up
Nitab4.5_0001789g0030	yes|down
Nitab4.5_0010785g0020	yes|up
Nitab4.5_0007938g0010	yes|up
Nitab4.5_0002344g0130	yes|up
Nitab4.5_0005908g0010	yes|up
Nitab4.5_0000347g0100	yes|down
Nitab4.5_0001028g0070	yes|up
Nitab4.5_0000787g0260	yes|down
Nitab4.5_0004861g0040	yes|up
Nitab4.5_0000087g0180	yes|up
Nitab4.5_0004452g0040	yes|down
Nitab4.5_0003315g0090	yes|up
Nitab4.5_0001121g0010	yes|down
Nitab4.5_0000525g0130	yes|up
Nitab4.5_0000062g0070	yes|down
Nitab4.5_0003569g0010	yes|down
Nitab4.5_0001519g0160	yes|up
Nitab4.5_0000078g0290	yes|down
Nitab4.5_0000482g0210	yes|up
Nitab4.5_0000412g0010	yes|down
Nitab4.5_0000021g0090	yes|down
Nitab4.5_0004775g0040	yes|down
Nitab4.5_0005754g0060	yes|down
Nitab4.5_0000010g0210	yes|down
Nitab4.5_0003861g0010	yes|up
Nitab4.5_0008610g0040	yes|up
Nitab4.5_0010781g0010	yes|up
Nitab4.5_0001140g0090	yes|down
Nitab4.5_0000339g0010	yes|up
Nitab4.5_0000462g0160	yes|up
Nitab4.5_0006264g0010	yes|up
Nitab4.5_0002380g0100	yes|down
Nitab4.5_0011461g0020	yes|up
Nitab4.5_0000563g0210	yes|up
Nitab4.5_0010010g0040	yes|down
Nitab4.5_0003322g0020	yes|up
Nitab4.5_0000465g0060	yes|up
Nitab4.5_0003620g0020	yes|down
Nitab4.5_0000829g0010	yes|down
Nitab4.5_0002027g0070	yes|up
Nitab4.5_0000342g0030	yes|up
Nitab4.5_0010096g0010	yes|up
Nitab4.5_0011323g0010	yes|up
Nitab4.5_0000198g0130	yes|up
Nitab4.5_0001114g0030	yes|up
Nitab4.5_0008401g0010	yes|down
Nitab4.5_0004815g0010	yes|up
Nitab4.5_0000476g0220	yes|up
Nitab4.5_0007189g0050	yes|up
Nitab4.5_0003016g0020	yes|down
Nitab4.5_0001180g0140	yes|down
Nitab4.5_0003536g0010	yes|down
Nitab4.5_0011730g0010	yes|up
Nitab4.5_0000957g0150	yes|down
Nitab4.5_0001083g0030	yes|down
Nitab4.5_0001704g0110	yes|up
Nitab4.5_0005252g0010	yes|down
Nitab4.5_0000416g0240	yes|up
Nitab4.5_0006767g0020	yes|up
Nitab4.5_0003845g0050	yes|down
Nitab4.5_0003734g0030	yes|down
Nitab4.5_0002877g0010	yes|down
Nitab4.5_0003676g0080	yes|down
Nitab4.5_0003324g0090	yes|up
Nitab4.5_0002684g0130	yes|down
Nitab4.5_0000207g0200	yes|down
Nitab4.5_0007963g0040	yes|down
Nitab4.5_0000264g0050	yes|up
Nitab4.5_0000512g0180	yes|up
Nitab4.5_0000895g0180	yes|down
Nitab4.5_0001634g0030	yes|down
Nitab4.5_0000788g0010	yes|down
Nitab4.5_0001130g0170	yes|up
Nitab4.5_0003509g0050	yes|down
Nitab4.5_0000259g0230	yes|down
Nitab4.5_0001265g0100	yes|up
Nitab4.5_0012929g0010	yes|down
Nitab4.5_0001087g0070	yes|up
Nitab4.5_0002533g0030	yes|up
Nitab4.5_0000111g0130	yes|down
Nitab4.5_0000376g0050	yes|up
Nitab4.5_0000307g0020	yes|down
Nitab4.5_0001154g0050	yes|down
Nitab4.5_0003124g0010	yes|up
Nitab4.5_0028943g0010	yes|up
Nitab4.5_0000357g0340	yes|down
Nitab4.5_0000009g0350	yes|up
Nitab4.5_0005222g0010	yes|down
Nitab4.5_0000222g0230	yes|down
Nitab4.5_0007910g0020	yes|up
Nitab4.5_0002477g0020	yes|down
Nitab4.5_0006250g0010	yes|down
Nitab4.5_0013376g0010	yes|down
Nitab4.5_0005820g0040	yes|up
Nitab4.5_0021252g0010	yes|down
Nitab4.5_0000256g0270	yes|down
Nitab4.5_0002405g0130	yes|down
Nitab4.5_0000232g0040	yes|down
Nitab4.5_0000006g0130	yes|down
Nitab4.5_0000151g0410	yes|up
Nitab4.5_0000759g0150	yes|down
Nitab4.5_0008764g0010	yes|down
Nitab4.5_0004959g0070	yes|down
[truncated: 1,575 more rows]

## Sheet: Table6
Gene differential expression analysis(KJ and parents)
[truncated: 7,558 more rows]

[truncated: 10 more sheets: Table7, Table8, Table9, Table10, Table11, Table12, Table13, Table14, Table15, Table16]
